# Supplementary material for: Molecular states underlying neuronal cell type development and plasticity in the postnatal whisker cortex
Source: PLoS Biol. 2025 May 14;23(5):e3003176. doi: 10.1371/journal.pbio.3003176 (PMC12119026; doi:10.1371/journal.pbio.3003176)
Supplement: S1 Data — Source data for Figs 1–6. (XLSX) [file pbio.3003176.s010.xlsx]

## Sheet: Figure 1F
	0	Subclass	Sample	Frequency
0	L2/3	L2/3	A1	0.280357
1	L2/3	L2/3	A2	0.257143
2	L2/3	L2/3	S4	0.285178
3	L2/3	L2/3	C1	0.259496
4	L2/3	L2/3	C2	0.285604
5	L2/3	L2/3	D1	0.329159
6	L2/3	L2/3	D2	0.277687
7	L2/3	L2/3	D4	0.313413
8	L2/3	L2/3	D3	0.291116
9	L2/3	L2/3	S1	0.298246
10	L2/3	L2/3	S2	0.288517
11	L2/3	L2/3	S3	0.290118
12	L4	L4	A1	0.270981
13	L4	L4	A2	0.302203
14	L4	L4	S4	0.287617
15	L4	L4	C1	0.256973
16	L4	L4	C2	0.280831
17	L4	L4	D1	0.244483
18	L4	L4	D2	0.288274
19	L4	L4	D4	0.302875
20	L4	L4	D3	0.26651
21	L4	L4	S1	0.281189
22	L4	L4	S2	0.257302
23	L4	L4	S3	0.297737
24	L5IT	L5IT	A1	0.0373501
25	L5IT	L5IT	A2	0.0361052
26	L5IT	L5IT	S4	0.0403377
27	L5IT	L5IT	C1	0.0431751
28	L5IT	L5IT	C2	0.0387991
29	L5IT	L5IT	D1	0.0516985
30	L5IT	L5IT	D2	0.0521173
31	L5IT	L5IT	D4	0.0435044
32	L5IT	L5IT	D3	0.0430613
33	L5IT	L5IT	S1	0.0445419
34	L5IT	L5IT	S2	0.0488294
35	L5IT	L5IT	S3	0.0474486
36	L5NP	L5NP	A1	0.020289
37	L5NP	L5NP	A2	0.0183369
38	L5NP	L5NP	S4	0.0223265
39	L5NP	L5NP	C1	0.0194362
40	L5NP	L5NP	C2	0.0206313
41	L5NP	L5NP	D1	0.0225638
42	L5NP	L5NP	D2	0.0162866
43	L5NP	L5NP	D4	0.0233328
44	L5NP	L5NP	D3	0.0237018
45	L5NP	L5NP	S1	0.0212476
46	L5NP	L5NP	S2	0.0198439
47	L5NP	L5NP	S3	0.0223967
48	L5PT	L5PT	A1	0.0375038
49	L5PT	L5PT	A2	0.0314144
50	L5PT	L5PT	S4	0.0320826
51	L5PT	L5PT	C1	0.0326409
52	L5PT	L5PT	C2	0.0290993
53	L5PT	L5PT	D1	0.0386809
54	L5PT	L5PT	D2	0.0203583
55	L5PT	L5PT	D4	0.041698
56	L5PT	L5PT	D3	0.0396237
57	L5PT	L5PT	S1	0.038499
58	L5PT	L5PT	S2	0.0443701
59	L5PT	L5PT	S3	0.0344031
60	L6CT	L6CT	A1	0.111282
61	L6CT	L6CT	A2	0.111727
62	L6CT	L6CT	S4	0.101876
63	L6CT	L6CT	C1	0.121662
64	L6CT	L6CT	C2	0.109469
65	L6CT	L6CT	D1	0.0753781
66	L6CT	L6CT	D2	0.104235
67	L6CT	L6CT	D4	0.0710522
68	L6CT	L6CT	D3	0.0946264
69	L6CT	L6CT	S1	0.0957115
70	L6CT	L6CT	S2	0.108138
71	L6CT	L6CT	S3	0.0942046
72	L6IT	L6IT	A1	0.10375
73	L6IT	L6IT	A2	0.102203
74	L6IT	L6IT	S4	0.0739212
75	L6IT	L6IT	C1	0.0976261
76	L6IT	L6IT	C2	0.0860662
77	L6IT	L6IT	D1	0.0802132
78	L6IT	L6IT	D2	0.0724756
79	L6IT	L6IT	D4	0.0645793
80	L6IT	L6IT	D3	0.0915506
81	L6IT	L6IT	S1	0.0731969
82	L6IT	L6IT	S2	0.0742475
83	L6IT	L6IT	S3	0.0730778
84	L6b	L6b	A1	0.00891485
85	L6b	L6b	A2	0.00739161
86	L6b	L6b	S4	0.00450281
87	L6b	L6b	C1	0.0078635
88	L6b	L6b	C2	0.00615858
89	L6b	L6b	D1	0.0043392
90	L6b	L6b	D2	0.00651466
91	L6b	L6b	D4	0.000903206
92	L6b	L6b	D3	0.00162837
93	L6b	L6b	S1	0.00360624
94	L6b	L6b	S2	0.00334448
95	L6b	L6b	S3	0.00115447
96	Lamp5	Lamp5	A1	0.0199816
97	Lamp5	Lamp5	A2	0.0177683
98	Lamp5	Lamp5	S4	0.0247655
99	Lamp5	Lamp5	C1	0.0339763
100	Lamp5	Lamp5	C2	0.0309469
101	Lamp5	Lamp5	D1	0.0241756
102	Lamp5	Lamp5	D2	0.0260586
103	Lamp5	Lamp5	D4	0.0231823
104	Lamp5	Lamp5	D3	0.0244255
105	Lamp5	Lamp5	S1	0.0249513
106	Lamp5	Lamp5	S2	0.0251951
107	Lamp5	Lamp5	S3	0.0220503
108	Pvalb	Pvalb	A1	0.0487243
109	Pvalb	Pvalb	A2	0.0510306
110	Pvalb	Pvalb	S4	0.0560976
111	Pvalb	Pvalb	C1	0.0566766
112	Pvalb	Pvalb	C2	0.056351
113	Pvalb	Pvalb	D1	0.0576494
114	Pvalb	Pvalb	D2	0.0667752
115	Pvalb	Pvalb	D4	0.0543429
116	Pvalb	Pvalb	D3	0.0573548
117	Pvalb	Pvalb	S1	0.054191
118	Pvalb	Pvalb	S2	0.0595318
119	Pvalb	Pvalb	S3	0.057377
120	Sst	Sst	A1	0.0345835
121	Sst	Sst	A2	0.0379531
122	Sst	Sst	S4	0.0448405
123	Sst	Sst	C1	0.0507418
124	Sst	Sst	C2	0.0364896
125	Sst	Sst	D1	0.0401686
126	Sst	Sst	D2	0.0439739
127	Sst	Sst	D4	0.0304079
128	Sst	Sst	D3	0.038719
129	Sst	Sst	S1	0.035575
130	Sst	Sst	S2	0.0404682
131	Sst	Sst	S3	0.0356731
132	Vip	Vip	A1	0.0262834
133	Vip	Vip	A2	0.0267235
134	Vip	Vip	S4	0.026454
135	Vip	Vip	C1	0.0197329
136	Vip	Vip	C2	0.0195535
137	Vip	Vip	D1	0.0314902
138	Vip	Vip	D2	0.0252443
139	Vip	Vip	D4	0.030709
140	Vip	Vip	D3	0.0276823
141	Vip	Vip	S1	0.0290448
142	Vip	Vip	S2	0.0302118
143	Vip	Vip	S3	0.0243593

## Sheet: Figure 2B-C_glut
	Subclass	Time
Luc7l3	0.164962	0.335604
Supt5	0.264292	0.307649
Gm10115	0.596881	0.786856
Gm20275	0.459653	0.582237
Satb1	1.58271	0.591825
Fam222b	0.319837	0.271388
Rap1gds1	1.64316	0.321707
Gm43154	2	0.352844
Cmss1	0.473354	0.959671
Ube2o	0.454662	0.37635
Cap2	0.629369	0.993222
Ttc28	0.355025	2
Mapkap1	0.854746	0.228545
Rpl31	0.22322	1.01784
Otud4	0.244847	0.24058
Smg6	0.207064	0.138773
Fubp1	0.392804	0.271927
Rlf	0.173094	0.285779
Tmem145	1.87538	0.130553
Zfp771	0.791108	0.330735
Eda	1.82198	1.28856
March7	0.388655	0.304794
Ppib	0.246716	0.52774
Rogdi	1.39282	0.462235
Ddx55	0.277954	0.214888
Srsf5	0.51833	0.4327
Opa1	0.543257	0.385326
Klhl32	2	0.411868
Usp33	0.472367	0.150526
Aff4	0.211616	0.531075
Srsf2	0.553942	0.293496
Ocrl	0.293831	0.491889
Sparcl1	0.465115	0.234293
Ctsb	0.247807	0.445605
Tnrc6b	0.217279	0.430918
Vps13b	0.365003	0.331273
Pdcd4	0.552985	0.313995
Fam131a	0.703106	0.356196
Smc6	0.235744	0.347942
Stx7	0.695556	0.145273
Plxdc2	0.968114	0.900325
Mast3	0.857615	1.54509
Snx24	1.01595	0.741339
C78859	0.841712	0.595886
Atg16l1	0.339534	0.223239
Myh10	0.578499	0.405982
Vmn2r87	1.45565	0.384114
Slc30a5	0.100126	0.119822
Npr3	2	0.0742178
Cnot3	0.184616	0.363217
Atg7	0.238321	0.535725
Mgrn1	0.277034	0.243961
Dnajc1	0.426774	0.277477
Foxp1	1.03973	0.481075
Scn9a	1.45105	1.68166
Cdh8	1.16583	1.11584
Mtdh	0.1114	0.240041
Khdrbs3	1.74525	0.46957
Arid2	0.492538	0.580006
Xpo7	0.135206	0.549146
Pitpnb	0.435008	0.397788
Fam120b	0.565439	0.305806
Adora1	1.11649	0.719578
Ypel2	0.897386	0.551386
Zzz3	0.152194	0.340758
Tmeff1	1.12715	0.563705
Arhgap33	0.219892	0.669705
Azin1	0.381846	0.284885
Agap1	1.54094	0.539291
Gatad2b	0.33112	0.22828
Itgb1	0.53507	0.365885
Svop	0.304017	0.540228
Slc39a10	0.3464	0.993864
Trim37	0.394187	0.315471
Sos2	0.7186	0.453316
Rasal2	0.601902	0.823431
Jmjd1c	0.37523	0.5719
Aldoc	0.399913	1.38475
Lrp12	0.552688	0.294354
B4galt6	0.45166	0.646576
Zmynd11	0.370614	0.220315
Nkiras1	0.535549	0.108326
Fnbp1l	1.23692	0.710131
Trpc1	0.613588	0.367956
Msmo1	0.664711	0.780143
Zfp182	0.507031	0.296058
Ccl27a	0.517853	0.492116
Slit3	2	1.23732
Ppp2ca	0.212323	0.366244
Gm11149	0.952166	0.406214
Srebf2	0.64531	0.596224
Pitpnc1	2	1.80288
Synj2	0.504752	0.163771
Crk	0.317211	0.431322
Luzp2	1.66732	0.479752
Ccn2	2	0.344431
Unc5d	2	0.93056
C030017B01Rik	0.820631	0.748717
Bbs9	0.910179	0.343787
Zfp827	0.845193	0.42761
Ndufa2	0.30973	1.43647
5330438D12Rik	0.364944	0.643432
Usp45	0.587251	0.315717
Fnip2	1.10095	0.603376
Spin1	0.321517	0.444535
Gm48003	1.49751	0.115576
Gm45321	2	0.784144
Preb	0.4743	0.953472
Mgat4a	0.399752	0.291632
Ddx1	0.354004	0.254305
Nlk	1.01049	0.686554
Lancl1	0.408859	0.223521
Ptprf	0.769719	0.736447
Tmem30a	0.305175	0.519373
Mfsd14a	0.176054	0.143955
Sh3gl2	1.09161	0.579857
Arhgap35	0.325365	0.353942
Eps15l1	0.510871	0.489114
Tpt1	0.362481	0.471151
Wasl	0.693854	0.442258
Glud1	0.694509	0.37557
Usp8	0.507547	0.119819
Cpsf7	0.286944	0.215055
Slc24a2	1.41719	0.880709
Rasgef1a	0.299596	0.331721
Cdk12	0.361901	0.440654
Gm49678	1.9293	0.69503
Ing4	0.198631	0.467146
Gpc6	2	2
Lmbrd1	0.861385	0.518686
Zdhhc8	0.364533	0.174267
Gpi1	0.337353	0.487245
Crebbp	0.251821	0.209858
Efcab6	0.477207	1.0463
Efnb2	0.315964	0.286599
Atp13a3	0.561726	0.585595
Prkg1	1.2755	0.646855
Gm46367	0.660614	1.40868
Ptprg	1.74033	0.427068
Nsd3	0.27995	0.220834
Mosmo	0.485981	0.422033
Sfswap	0.522504	0.518166
Snx25	1.53653	0.368105
4930570B17Rik	1.15653	0.555383
Fhl2	0.770608	0.71706
Dtnbos	2	0.40819
Terf1	0.598424	0.429253
Lims1	1.23991	0.58181
Znrf3	0.329895	0.623459
Nr2c2	0.306359	0.4742
Lix1	1.1233	1.70609
Capza1	0.490511	0.290468
Hspa5	0.411354	0.239587
Ppp6c	0.102652	0.261441
Fmn2	0.927435	0.334172
Sacs	0.405192	0.181108
Sfmbt2	2	2
Abcd2	0.403852	0.463964
Cep295	0.509189	0.298456
L3mbtl3	1.04212	0.255028
Cnot4	0.145907	0.280643
Vcl	1.30105	0.596619
Atp5mpl	0.281184	1.87577
Usp9x	0.159918	0.191233
Rmdn1	0.642613	0.515003
Epha10	1.59046	1.2923
Tada2a	0.130922	0.458178
Usp15	0.300005	0.295177
Mpp6	1.36409	0.470867
Bsg	0.332228	0.874706
Map2k4	0.631001	0.292128
D430041D05Rik	0.523411	0.484209
Luc7l	0.593187	0.621279
Tmbim6	0.432544	0.0639197
Adamts2	1.61259	1.2751
Ndufv2	0.294333	0.135802
Carmil1	1.11003	0.459414
Lrrc4b	0.739925	0.22353
Rcor3	0.798791	0.965286
Upf2	0.183341	0.691835
Mysm1	0.347141	0.332641
Ankrd6	2	0.185148
Eya3	0.308736	0.303376
Zswim8	0.232608	0.389804
Uggt2	0.52868	0.256966
Socs6	2	0.583751
Depdc5	0.684395	0.282429
Wnk1	0.337937	0.243196
Gm42303	0.853406	0.71044
Ubxn4	0.667384	0.687939
Gria2	0.360817	0.301607
Kirrel3	2	1.38992
Zfp523	0.304304	0.0664959
Traip	1.22132	1.37702
Arhgap20	0.49229	0.52904
Dcun1d2	0.648381	0.387993
Drp2	0.690263	0.509815
Glt1d1	0.768299	0.168247
2510009E07Rik	0.652005	0.42424
Nell2	0.769648	0.353614
Gm12371	1.98821	0.449624
Ckmt1	0.963873	0.414171
Cyfip1	0.404641	0.265256
Fam155a	1.19901	0.232531
Atp6v1h	0.239174	0.293454
Pou6f1	0.204479	0.151632
Bcl2l1	0.164527	0.360941
Rprd1a	0.294728	0.284747
Hs3st2	2	0.718706
Stimate	0.528534	0.507066
Prpf39	0.226628	0.178955
Tspan13	0.57298	0.751155
Rpl12	0.309226	0.564067
Kctd1	0.870151	1.10036
Tyro3	0.746439	1.14877
Adam10	1.56199	0.67212
Tbl1x	0.368072	0.498075
Nfix	0.510023	0.288923
Klhdc10	0.474334	0.288109
Chd4	0.701173	0.275902
Cul1	0.231106	0.530737
Ndufb1-ps	0.269132	1.26766
Fxyd7	0.293184	1.20933
Macrod1	1.11658	0.459099
Tenm3	0.696158	0.876859
Phlpp1	0.314833	0.406634
Csnk1g3	0.179489	0.365881
Tox2	2	0.366425
Tbc1d32	0.541271	0.464921
Naa15	0.191566	0.179306
Eif1b	0.178083	0.339703
Celf3	0.490722	0.838636
Tbc1d5	0.639807	0.790291
Micu3	0.134658	0.322089
Trappc12	0.313837	0.0451644
Bicc1	2	0.334621
Anapc5	0.198875	0.54326
Enc1	0.55443	0.852711
Grm7	0.962098	0.686617
Ranbp2	0.216833	0.365282
Slc38a9	0.340457	0.400637
Zeb2	0.76515	0.630925
Gabrg3	2	1.10918
Tmem234	0.262149	0.358888
Tanc2	0.807432	0.201587
Macrod2os1	0.714128	0.816978
Rnf145	0.969932	0.180256
Stx1a	0.705269	0.972636
Zfyve9	0.565866	0.388742
Grik3	2	0.907527
Wscd2	0.827186	1.17809
Sgcz	2	1.45631
Camk2d	2	0.608588
Gm13963	1.50561	0.514749
Selenow	0.374491	0.507109
Rpl24	0.312565	0.5208
Sult4a1	0.510798	0.729339
Rps15a	0.322168	1.42128
Arfgef1	0.325191	0.211586
Cadps2	1.6108	0.950926
Rpl11	0.36135	0.438079
Cdh9	2	0.196286
Ralgapa2	1.88026	0.321102
Inf2	1.74481	1.2123
Fam135b	1.14959	0.391402
Qk	1.35946	0.311178
Uhrf1bp1l	0.626829	0.377007
Ccser2	0.619679	0.353499
Wapl	0.173806	0.390439
Dnm3	1.15462	0.556165
Sh3pxd2b	1.39315	0.894749
Stam	0.33687	0.219489
Gabbr1	0.112518	0.211212
Usp29	2	0.973906
Parp8	1.03223	1.03234
Rfx7	0.457174	0.248293
Foxo1	2	0.951169
Flna	1.67291	2
Gprasp1	0.404679	0.337391
Rab28	0.314607	0.291446
Evi5l	0.635151	0.797872
Kdm4b	0.263814	0.452976
Apbb1	0.126268	0.325303
Prkar2a	1.13091	0.29411
Ndst3	1.62871	0.917694
Hsp90b1	0.250767	0.402259
Pak1	1.27047	0.721389
Cdkl2	1.02787	0.365199
Larp4	0.928125	0.628347
Strada	0.231413	0.118778
Lmbrd2	0.271843	0.299852
Nptxr	0.495477	0.609874
Gm28905	2	0.806801
Trip11	0.265654	0.581018
Nedd4l	0.484564	0.451173
Ttc17	0.198077	0.212068
Smap2	0.429667	0.215489
Dalrd3	0.563031	0.389882
Ap1g1	0.154165	0.216124
Ajap1	0.995248	0.545032
Glg1	0.103474	0.249559
Atcay	0.492419	0.366817
Rhbdl3	2	2
Dock9	0.924838	0.812022
Magi1	0.815679	0.537148
Shisa7	0.523418	0.172115
Ipo9	0.454946	0.136494
Ccser1	0.829447	0.460936
Tmsb4x	0.331827	0.799995
Clstn2	1.54251	0.785928
Gfod2	0.790918	0.0754183
Zfp397	0.436681	0.381562
Zmym5	0.106561	0
Gm17106	0.00804392	0.167443
Ephb1	2	0.915847
Gps2	0.222895	0.302333
Sntg1	0.891837	0.69315
Cblb	1.19176	0.632772
Atp5md	0.295819	1.62927
Pibf1	0.255421	0.201579
Synrg	0.610386	0.248554
Ipo11	0.29882	0.259569
Palm	0.182067	0.38862
Slc7a6os	0.212568	0.40694
Dtx3	0.332687	0.607623
Mblac2	0.952411	0.160828
mt-Co2	0.397283	0.554386
Tia1	0.59793	0.0661455
Grk3	1.88157	0.416843
Ube2g1	0.286118	0.510822
Hnrnpl	0.486914	0.395954
Mgat5b	0.804027	0.628926
Slc4a7	1.03074	0.98774
2210408F21Rik	0.66261	1.59378
Birc6	0.422702	0.255998
Ctcf	0.107698	0.304013
Zmiz1	2	0.634261
Gm11906	2	0.589708
Rabl6	0.258426	0.551414
Fgf13	1.98923	0.988982
Zfr	0.315099	0.243284
Gfod1	0.56665	0.518712
Stxbp1	0.253559	0.147145
Glrx2	0.45554	0.271546
Eid1	0.4499	0.526627
C130073E24Rik	2	0.228694
Slc25a42	1.17084	1.18935
Smc3	0.406486	0.58547
Bicd1	0.557437	0.261146
Lnpep	0.526639	0.388036
Leng8	0.698019	0.46451
Rsf1	0.212724	0.246961
Hs6st3	1.90174	0.662924
Soga3	0.360991	0.207301
Ubr5	0.373653	0.260207
Rundc3b	0.327413	0.64589
Ttc9b	0.58565	0.595508
Reln	2	1.2088
Itgav	1.14906	0.974871
Lin7b	0.338227	0.623532
Far1os	0.494556	0.780107
Psap	0.330747	0.256739
Igsf8	0.260382	0.239427
Caly	0.384213	0.969336
Gm49961	0.551193	0.0934747
Tmem44	1.31833	0.20327
Ttll7	0.808604	0.359806
Ap2a2	0.785611	0.830144
Lrrc8d	1.18806	0.244346
Avl9	0.5764	0.135911
4932438A13Rik	0.467106	0.479632
Srrm3	0.742632	0.758658
Polb	0.358729	0.669069
Ppip5k1	0.882377	0.579029
Sec61a2	0.376153	0.331556
Gm3764	0.47965	0.35244
Cog5	1.06319	0.317204
Ablim1	0.757899	0.567871
Mrps26	0.810214	0.654263
Zdhhc2	1.08143	0.425846
Hdac9	1.68986	0.656906
Pclo	0.67901	0.255719
Scarb2	0.864538	0.135149
Kidins220	0.463333	0.205356
Slc41a2	0.586303	0.299611
Atad1	0.695501	0.269733
Zfp654	0.501244	0.268937
Gm2516	2	0
Fam13a	0.530879	0.637452
Gabra3	0.724792	0.366528
Ecpas	0.256926	0.179155
Stxbp6	1.39383	0.613473
Rassf8	1.9008	0.0601376
Ssh2	0.461149	0.540896
Cacng8	1.21144	0.521319
Sema5b	2	1.88359
Ubn2	0.184152	0.199794
Fbxw7	0.441597	0.441777
Txlng	0.348372	0.447614
Ipo8	0.586991	0.423173
Edil3	1.41168	0.980143
Usp4	0.298829	0.440384
Zfhx2	0.627744	0.359882
Gm1976	0.735187	0.546903
Letm2	0.94619	0.677334
Cacnb2	1.73565	0.750153
Csnk1g1	0.277441	0.464382
Dag1	0.188459	0.491215
Gtdc1	0.532141	0.3195
Rnf115	0.450391	0.330774
Slc44a1	0.407834	0.195403
Tent2	0.269987	0.283065
Adamts3	2	1.0514
Pias1	0.431152	0.263908
Srrm4	1.35064	0.525181
Cacna1e	0.864406	0.651938
Washc2	0.362242	0.424792
Grik5	0.320204	0.526711
Pde7a	0.52277	0.357352
Lrrc1	2	0.177378
Kantr	0.846237	0.289823
Strn3	0.269505	0.356294
Vps8	0.422871	0.581858
Amy1	1.43641	0.389737
Slc16a7	0.353358	0.942728
Emsy	0.265601	0.457312
Arpc3	0.713029	0.420538
Trim9	0.521993	0.278068
Mindy2	1.53336	0.777337
Atg13	0.44305	0.574523
Pcp4	1.50983	0.732565
Slc22a23	0.680912	0.670737
Tmem132a	0.782916	0.267816
Pcdh10	0.947695	0.592504
Gtf2h5	0.389198	0.652867
Zmym2	0.32582	0.430934
Psmd14	0.368958	0.175997
Lmo7	1.20325	1.0282
Iqgap2	2	1.55127
Sez6l2	0.381949	0.411308
Prelid3a	0.199951	0.647253
Sesn3	0.546838	0.399713
Mtmr12	0.319643	0.661718
Mllt3	0.491473	0.182203
Vipas39	0.459159	0.263118
Shisa4	1.15011	1.27791
Dym	0.680434	0.309311
Mtf2	0.549072	0.200698
Larp4b	0.506561	0.359155
Chic2	0.144062	0.242958
Opcml	0.576474	0.237146
Ro60	0.592662	0.190355
Mbip	0.751693	1.25185
Ppp1r16b	1.02544	1.15803
Atpif1	0.246329	1.27345
Phka2	0.69447	0.495197
Pja2	0.232464	0.291407
Slc25a26	0.868422	0.15715
Naa40	0.511601	0.479453
Eif2a	0.248211	0.118915
Zfp644	0.234749	0.374327
Plxna4	0.949298	0.751163
Gm15738	0.43647	0.860137
Elavl3	0.591685	0.59495
Gabrb1	1.67839	0.77772
Zfp608	1.34729	0.313445
Rimbp2	0.737955	0.591426
Atp5e	0.298316	1.71021
Mtmr7	0.607941	0.502068
Wwc1	1.198	1.21544
Pfdn5	0.340728	0.412441
mt-Co3	0.385813	0.635203
Rbpj	0.663907	0.2178
Akap6	0.186021	0.341686
Nova2	0.389594	0.523582
Sgk3	0.947792	0.966901
Cyfip2	0.788726	0.503464
Zfyve27	0.305107	0.140628
Fyn	0.45231	0.276196
Stx16	0.525863	0.972251
Acap2	0.412139	0.404485
Tafa2	2	0.663705
Kcna2	0.754436	1.04877
Cdk14	1.08227	0.429872
Btrc	0.517611	0.326704
Nr2f1	0.400083	0.160803
Peg3	1.14251	0.569303
Arf5	0.397958	0.599323
Guf1	0.261089	0.547409
Rad17	0.491507	0.0371886
St3gal3	0.580764	0.227883
Hmgn3	0.598395	0.551902
Ino80d	0.339461	0.275504
AW554918	0.340024	0.561805
Efr3b	0.656169	0.739081
Rnf112	0.624549	0.74095
Shprh	0.19027	0.179205
Zfp609	0.259781	0.396976
Arhgap26	1.04179	0.353432
Ilf3	0.242427	0.466128
Gm16083	2	1.44329
Kcnb1	0.309984	0.514003
Ppp1cb	0.421496	0.6641
Stx5a	0.208742	0.298957
Pls1	2	0.142373
Selenom	0.68297	0.828734
Kat6a	0.169726	0.186436
Agpat3	0.364199	0.345782
Uqcr11	0.3396	2
Zc3h12b	0.289554	0.256105
Plppr2	0.211175	0.602947
Gm48742	0.744443	0.494812
Nrxn1	0.893585	0.250037
Enox1	1.16293	0.792264
5031425E22Rik	0.371932	0.346372
Itsn1	0.453128	0.767025
Ccnt1	0.339634	0.103873
Mff	0.270975	0.178772
Bex3	0.542544	0.967775
Moxd1	2	0.305773
Eef1a1	0.291203	0.928642
Gnb5	0.704616	0.256904
Tmem63c	0.533888	0.614084
Zdhhc6	0.372319	0.192709
Ints9	0.379747	0
Atxn10	0.385186	0.358649
Suz12	0.333131	0.49394
Slc6a7	1.84367	0.422292
Camkv	0.422242	1.11326
Tubb3	0.665729	0.950721
Rcor1	0.388396	0.412398
Rab6b	0.328641	0.724626
Dennd5b	0.370006	0.295475
Camta1	1.34467	0.414921
Foxo3	0.519893	0.606275
Dctn2	0.43543	0.325419
Sgpp2	2	1.29362
4930402H24Rik	0.668084	0.425099
Ptk2b	1.07132	0.502466
Ccdc138	0.516031	0.431829
Smyd3	2	1.04136
Atp2a2	0.858689	0.139549
Tnrc6a	0.919218	0.335127
Rpl29	0.326506	0.675097
Fstl5	0.877248	1.2395
Rasa2	0.439808	0.371067
Kifap3	0.345142	0.238847
Zc3h6	0.484099	0.291523
Mfsd6	0.877216	0.184051
Ndufaf4	0.73088	0.440291
Lncpint	0.626046	1.791
Zfand6	0.677176	0.214265
Exoc3	0.415937	0.151131
Fchsd2	1.09337	0.632841
Slc9a7	0.742802	0.559299
Etv1	2	0.791577
Mrtfa	0.701199	0.381382
Fam149b	0.291412	0.223229
Cpt1c	0.228677	0.366831
0610010F05Rik	0.499626	0.560053
Gabra2	1.04574	0.465278
4930545L23Rik	0.655793	0.0710726
Commd10	0.549098	0.250144
Timm9	0.666189	0.394191
Cpne4	2	0.700117
Galnt10	2	0.213137
Fsd1l	0.551047	0.190726
Tab2	0.441769	0.390564
Vapa	0.128257	0.211105
Mrtfb	0.30285	0.37962
Esco1	0.522727	0.578321
Iqsec2	0.625028	0.247237
Mbnl1	0.823076	0.489115
Sort1	0.756271	0.353535
Tpr	0.462405	0.769955
Fam117b	0.390855	0.332871
Cenpc1	0.538412	0.218449
Gtf3c2	0.273869	0.339926
Usp32	0.115132	0.240523
Selenok	0.245731	0.348052
Pde4b	1.15288	1.0684
Atp5l	0.30012	1.23513
Gm43507	1.87115	0.64708
Ambra1	0.19129	0.252131
Gpatch1	0.136528	0.0892152
Ndufc1	0.318855	1.54232
Ralbp1	0.0630676	0
Map7	0.847955	0.929091
3110021N24Rik	0.741786	0.692718
Stk39	1.57316	0.535691
Timm23	0.30287	0.288464
Togaram1	0.320714	0.275414
Slc35d1	1.6025	0.264537
Tsc22d2	0.375958	0.229326
Ccnd2	1.08151	0.254574
Ncoa5	0.188462	0.490986
Tmem200a	1.78136	0.480704
Gpr45	1.46672	0.51018
Adss	0.66801	0.933297
Sdha	0.478897	0.269021
H3f3a	0.539979	0.589092
Scd2	0.358387	0.311125
Rasgrf1	2	1.34537
5031439G07Rik	1.13962	0.747673
Ndufaf7	0.719286	0.66873
Ralgps2	0.69574	0.448318
Ybx1	0.213732	1.15185
Thsd7a	2	1.0385
Sqstm1	0.389834	0.653906
Zfp106	0.401504	0.348747
Ldb2	2	0.257578
Nrcam	0.627789	0.377751
Nploc4	0.627371	0.438283
Hif1a	0.734137	0.468495
Rps8	0.307306	0.716835
Mras	0.446963	0.677574
Npnt	2	1.59886
Yaf2	0.748196	0.526273
Garnl3	2	1.00458
Ptms	0.33439	0.577551
Ctnnd2	0.729328	0.276767
Zfp407	0.207289	0.631489
Gapdh	0.314219	0.457105
Kif26b	2	0.667149
Stxbp4	0.521759	0.613886
Sgsm1	0.293207	0.822175
Klhl1	2	1.30302
Pcsk5	2	0.736933
Trim44	0.241348	0.193903
Tnk2	0.556626	0.392696
Sybu	0.433366	0.598472
Ggps1	0.364525	0.941518
Lpin2	0.735412	0.455094
Cntn1	0.639055	0.571717
Nfyc	0.626402	0.336968
Cry2	0.380269	0.22053
Rims4	0.481992	0.517839
Hipk3	0.203506	0.299931
Osbpl11	0.841517	0.914614
Diaph1	0.759066	0.240917
Rb1	0.445909	0.283161
Tmem117	2	0.654106
Grin3a	2	1.29912
Dtnb	2	0.273832
Kif1a	0.612921	0.423602
Dlgap3	0.469651	0.685502
Ptp4a2	0.558366	0.376621
Lcor	0.656526	0.434653
Picalm	0.356819	0.562952
Atp5d	0.270701	0.43009
Spats2l	1.56937	0.84846
Brsk2	0.412261	0.406162
Tmem163	2	0.897862
Pcdh19	1.50423	0.663784
Rpl10a	0.185006	0.73836
Robo2	0.707512	0.676338
Dscaml1	2	0.291365
Vstm2a	1.74264	0.132457
Ttc3	0.381452	0.162235
Alms1	1.09863	0.313115
Trmt9b	2	0.404339
Nub1	0.685665	0.419158
Fgf14	0.333317	0.136101
Mcf2l	0.495699	0.563546
Ttbk1	0.353064	0.201855
Scaf8	0.295733	0.316724
Uvrag	0.257926	0.344117
Col24a1	2	0.977077
Cramp1l	0.40963	0.196207
Gm44151	1.21834	0.644987
Sugt1	0.178461	0.149643
Gmeb2	0.174468	0.170942
Dcaf5	0.480647	0.564907
Dtnbp1	1.56542	0.443634
Med14	0.407266	0.426284
Fcho2	0.461705	0.332314
Ppp1r9a	0.246926	0.251162
E230016M11Rik	2	0.305888
Sub1	0.215638	0.322282
Cntn5	1.27174	1.91612
Snap23	0.228395	0.261092
Kcnk1	1.44037	0.704912
Hs6st2	2	0.694146
Sncb	0.352848	0.232971
Lmbr1	0.869605	0.471952
Tmem266	1.17849	0.947505
Plxna2	1.13369	0.394387
Mt3	0.336318	0.921298
Rps14	0.362451	0.64246
Dmtf1	0.257307	0.187033
Ptk7	2	0.952287
Atf7ip	0.35528	0.479265
Zfand3	0.17686	0.295861
Mtch1	0.295475	0.386375
Zmat4	2	1.0211
Pou6f2	2	0.472931
Gm11659	0.40605	0.138036
Elob	0.26733	1.25797
Kcnab2	0.305096	0
Srsf1	0.425246	0.593262
Paxbp1	0.274048	0.720049
Frrs1l	0.366976	0.71929
Gm15563	1.97024	1.11414
Daam1	0.766767	0.637577
Rbfox1	1.18238	0.396029
Gm32509	1.52299	0.52738
Tef	0.202852	0.703966
Cops3	0.238784	0.322109
Arf3	0.177352	0.222482
Anxa6	0.713643	0.648342
Emc10	0.363864	0.17988
Osbpl8	0.979256	0.595137
Dcaf7	0.288292	0.134138
Eif1	0.394863	0.410302
Arid5b	1.13957	0.546736
Ptprn2	0.774304	0.684103
Cds2	0.266911	0.553861
Gns	0.329211	0.168395
Spon1	2	0.724438
Ttc39b	1.11079	0.948489
Abhd12	0.733026	0.328797
Calb1	1.41435	0.535953
Atp1a3	0.584843	0.595081
Erlec1	0.271142	0.311678
Ap3b2	0.763127	0.556927
Dzip3	0.557484	0.413862
Ptpn3	0.35076	1.23197
Ttll11	0.314663	0.685915
Ece1	0.55683	0.786309
Mob1b	0.52787	0.265576
Scai	1.91228	0.375491
Jakmip1	0.566936	0.605201
Sf3b1	0.306118	0.425515
Slc4a4	0.531885	0.792267
Mgat4c	2	1.31979
Arpp21	0.37149	0.509537
Lonp2	0.417084	0.200384
Ranbp10	0.296438	0.295677
Cdk17	0.276029	0.289003
Tnks	0.370902	0.515516
Wdr37	0.692317	0.19711
Dcun1d1	0.41139	0.361438
Xkr4	1.34004	0.619874
Prkce	1.19292	0.320965
9330182L06Rik	0.613791	0.748891
Tulp4	0.480975	0.511991
Rit2	1.02129	0.313668
Kif5c	0.348497	0.241833
Rbm10	0.250938	0.213922
Atp6v1d	0.177902	0.526222
Vgf	0.634973	0.97239
Arhgef7	0.338219	0.490558
Cox6c	0.292473	1.61264
Dlat	0.72683	0.0724364
Lrch3	0.114576	0.3323
Syn2	0.332033	0.544971
Fut9	2	0.911281
Rims2	0.588278	0.354328
E130307A14Rik	0.782065	0.463945
Cxxc4	1.84239	0.549879
Mob4	0.570232	0.910595
Cnr1	1.19364	0.0545735
Tspan7	0.378394	0.324206
Dync2h1	0.451628	0.262035
Ddx10	0.26711	0.181261
Chuk	0.401117	0.254472
Rgs11	0.979531	0.755877
Ppp1r2	0.376732	0.0735134
Sec31a	0.533405	0.247987
Anapc1	0.741155	0.10869
Rhot1	0.250888	0.310654
Sppl3	0.268053	0.343633
Kcnd3	0.523034	1.16817
Ttll5	0.516186	0.331044
Slc24a3	1.7984	0.737057
Flrt2	1.26791	0.793539
Snca	0.786612	0.747956
Ranbp9	0.47304	0.455469
Cntnap1	1.36358	0.0872779
Napb	0.389808	0.576264
Acss2	0.921249	0.701806
Adgra3	2	1.25856
Nap1l4	0.115627	0.197692
Bmt2	0.641092	0.316825
Nin	0.784079	0.611251
Cep350	0.56171	0.38634
Cdc42bpb	0.367567	0.146945
Rcan2	2	0.687386
Ryr3	2	1.62116
Raph1	0.788297	0.452889
Stmn3	0.256351	0.273274
Dlc1	2	0.345035
Lrrtm4	2	1.0259
Fezf2	2	0.233984
Slain2	0.323283	0.320401
Pdzrn3	1.87906	0.698009
Cnih2	0.233639	0.596681
Cx3cl1	0.401128	0.86108
Fbxo34	0.721488	0.84664
Dad1	0.447036	0.834986
Suclg1	0.383107	0.246492
Pacsin1	0.14592	0.212147
Nrp2	2	1.212
Ncoa2	0.258705	0.221378
Dok5	0.856027	1.38993
Med1	0.156014	0.294609
Zyg11b	0.550086	0.394867
Rab6a	0.137678	0.302664
Thrap3	0.113923	0.162169
Arntl	0.722984	0.307433
Rsrc1	0.217807	0.261712
Rpl13a	0.299552	0.387974
Zfr2	0.199895	0.103433
Lrrfip2	0.43359	0.683172
Lamp1	0.295922	0.475604
Arfgef3	0.358057	0.302528
Nefm	0.655119	1.05395
Auts2	0.751301	1.02259
Cpne8	1.39956	1.3321
Nme1	0.259554	0.588594
Clpx	0.389679	0.0135475
Nnat	1.62158	0.567238
Stim1	0.826203	0.391762
Rtl4	1.19241	0.364125
Fkbp8	0.0334459	0.12868
Snta1	0.860848	0.13769
Apc	0.423263	0.467124
Epc1	0.271303	0.313469
Gm2824	2	0.90756
Spaca6	0.525406	0.257776
Srsf7	0.591599	0.444647
Fam120a	0.314589	0.451824
Gm20713	2	1.81149
Emc3	1.06124	0.422192
Tiam2	1.35375	1.63647
Gpbp1	0.23818	0.396154
Adcy2	2	0.450174
St6gal2	0.823178	0.617187
Top2b	0.273774	0.399523
Stau1	0.172822	0.317705
Tbc1d23	2	0.220069
Nars2	0.704738	0.420015
Stk32c	0.373067	0.176223
Reps2	0.574799	0.324776
Braf	0.42528	0.282612
Smad2	0.449018	0.449707
Pdlim7	0.526558	0.407194
Mapre2	0.320953	0.761499
Arhgap42	1.82574	1.16813
Ythdc1	0.183335	0.242174
Myl6	0.323117	0.597552
Dpp10	1.44675	0.68609
Zc3h7b	0.210761	0.321469
Zfp157	0.363854	0.221686
Clmp	0.970779	1.25275
Clasp2	0.37356	0.502866
Ube2e3	0.941933	0.400987
Gng2	0.691806	0.899313
Aplp2	0.492971	0.589746
Syt11	0.404109	0.312382
Sptbn2	0.304417	0.354031
Dop1a	0.570579	0.244051
Nav3	0.661712	0.562185
Eef2	0.262413	0.270803
Lnx1	0.462236	0.752721
Usp36	0.749361	0.253865
Nipsnap1	0.556486	0.248993
Rai1	0.40189	0.289689
Lysmd4	0.523329	0.487694
Pdp1	0.811048	2
Clint1	0.208434	0.53065
Hook1	0.544731	0.460983
Parg	0.394095	0.29742
Tmtc2	1.64628	0.709059
Mmp16	2	0.510128
Ptbp2	0.478163	0.304755
Babam2	0.238106	0.217438
Zcchc7	0.231436	0.211634
Cdc37l1	0.136256	0.778553
Rabep1	0.299686	0.130235
Hmgcs1	0.918076	0.912073
Trim35	0.596276	0.455809
3110039M20Rik	0.704291	0.399931
Ctps2	0.0656979	0.24764
Pip5k1b	2	0.504883
Sugp2	0.415393	0.490588
Iws1	0.264122	0.628736
Psd	0.502026	0.311426
R3hdm4	0.333849	0.531628
Lonrf1	0.980344	0.346619
Spock3	1.54577	0.765688
Nrg1	1.08168	0.577186
Mdh1	0.547704	0.251513
Zfp148	0.300189	0.340557
Ppp1r12b	0.312992	0.476257
Tomm70a	0.156065	0.0323218
Raf1	0.504879	0.646843
Gm41609	0.729427	1.00507
Pkia	0.702347	0.713847
Olfm2	0.241838	0.519044
Slc1a2	0.784527	0.530681
Prrc2c	0.317959	0.205438
Negr1	0.831505	0.438393
Ctnnd1	0.567857	0.598643
Rplp2	0.296626	1.40255
Hace1	0.426462	0.816096
Dleu2	0.502672	0.23485
Nrg3	0.566188	0.293547
D5Ertd579e	0.292148	0.218034
Nceh1	0.740945	0.53014
Rnf138	0.19922	0.22635
Gpatch8	0.344031	0.202378
Pcsk1n	0.301406	0.305153
Rspry1	0.353834	0.396193
Cdc14b	1.01176	1.39209
Stard7	0.151632	0.252322
Wdr47	0.227292	0.451121
Brinp3	2	0.901356
Dclk1	0.232936	0.257329
Timm44	0.467577	0.480688
Tafa5	1.90829	0.755386
Lyst	0.861837	0.746248
Ergic2	0.317863	0.317366
Sntb2	2	1.36837
Mdga1	2	1.34179
Fam184a	0.925269	0.548098
Trp53bp1	0.664456	0.350056
Slc25a23	0.500652	0.419124
Tm9sf3	0.0802048	0.196448
Myo16	2	1.47356
Rai14	2	0.716371
Atp8a1	0.707193	0.549711
Atp1b3	0.965917	1.2256
Ubl3	0.763983	0.405316
Agpat4	0.831822	1.16747
Cul5	0.173966	0.173681
Rps23	0.335278	0.912109
Snx3	0.327345	0.207033
Plcxd3	2	1.03404
Gcc2	0.400594	0.489373
Desi2	0.906648	0.576869
Palmd	2	0.133056
Rian	0.61837	0.535546
Nbeal1	0.582793	0.606983
Cxadr	0.484636	1.00384
Rapgef4os1	1.13846	0.818199
Spen	0.2324	0.289647
Matr3	0.167714	0.295969
Cab39	0.228389	0.179354
E330009J07Rik	0.823479	0.0801937
Mpped2	0.797933	0.741057
Pias2	0.192841	0.158415
Mpdz	1.16375	0.181533
Nptx1	1.87503	0.301236
Zfp398	0.370773	0.447808
Fam3c	1.80606	0.680542
Actn1	1.01653	0.662111
Sorl1	1.13708	0.662902
Srgap3	0.625944	1.09592
Dync1i2	0.367017	0.433756
Cbx6	0.198023	0.920762
Fbxl16	0.279436	1.02125
Cck	0.564058	0.380273
Map1a	0.13434	0.895222
Rps15	0.301607	0.934674
Kdm6a	0.412904	0.534275
Ssbp3	1.53165	0.756622
Rap1b	0.426254	0.271218
Vmn2r85	1.45219	0.348766
Gtpbp4	0.301979	0.120149
Chst11	2	0.193742
March6	0.338212	0.22779
Gm49336	0.251152	0.0715732
Alcam	1.81504	1.17735
Fstl4	1.17855	1.12785
Lasp1	0.792439	0.17867
Ppp1r12c	0.502804	0.141867
4930419G24Rik	1.92385	0.844572
4933439C10Rik	1.02167	0.455744
Zbtb20	2	0.794641
Lrrc49	0.78982	0.328685
Ndufb8	0.228417	0.770999
Hagh	0.438078	0.668472
Patj	1.13541	0.333881
Crocc	0.798611	0.412372
Zup1	0.297593	0.245663
Clptm1	0.0797896	1.03332
Ep400	0.284922	0.304394
Sh3pxd2a	2	0.256391
Srpk2	0.42397	0.105863
Ppm1a	0.148096	0.217722
Rnf214	0.655496	0.530074
Phtf1	0.555937	0.199298
Cfl2	0.223518	0.0784625
Cacna1a	0.486607	0.507024
Dnajc5	0.0733597	0.207877
Cask	0.647816	0.603438
Caprin1	0.339483	0.215999
Phf12	0.59338	0.531918
Lmo3	1.65941	0.544689
Lrrn3	1.55653	0.359525
D10Wsu102e	0.450122	0.363255
Acvr2a	1.38108	0.417177
Abi2	0.414901	0.424834
Zfp532	0.314687	0.306538
Vkorc1l1	0.298498	0.57593
Rbms3	1.63827	0.617802
Tagln3	0.677918	0.208014
Cntnap2	0.916236	0.446665
Katnbl1	0.739077	0.660943
Snx14	0.328762	0.352211
Iqsec1	1.26462	0.590029
Atp2b1	0.816123	0.380938
Got2	0.714129	0.464444
Rbmx	0.569729	0.638314
Rpl34	0.29333	1.14936
Cers6	0.629201	0.754078
Nipal2	1.36231	0.300385
Tmod3	0.581045	0.548705
Ankrd12	0.560329	0.372906
Ddx17	0.194542	0.39832
Myef2	0.520231	0.321153
Gpr26	1.74681	0.0379101
Pla2g4e	1.11779	1.26019
Zc2hc1a	0.312189	0.306946
Abca2	0.820173	0.451755
B230209E15Rik	0.818286	0.859006
Ktn1	0.634425	0.144453
Setd4	0.468347	0.307001
Gm48957	1.72184	0.420131
Ankrd33b	0.649898	1.63722
Maged1	0.395771	0.56031
Tnpo3	0.211433	0.324515
Prex1	2	0.423048
March11	2	0.41382
Ints6l	0.915051	0.487371
Eml4	0.439687	0.197686
Nipa1	0.586062	0.275546
Cdk7	0.396968	0.191948
Cdh4	1.73261	0.469299
Nxph1	2	1.09413
Celf4	1.87845	0.709256
Aifm3	0.975721	2
Ccdc148	0.770368	0.736046
Chd1	0.0693066	0.0876355
Akap11	0.279851	0.391083
Ppp4r3b	0.13	0.139508
Elovl7	2	0.573886
Ncam2	1.79416	0.706633
Yeats2	0.203799	0.668282
Ammecr1	0.840151	0.392279
Ccdc136	1.58066	0.498769
Fam49b	0.815785	0.243978
B930095G15Rik	1.35559	0.113159
Myo9a	0.178674	0.34222
Abl1	0.444017	0.0376791
Ptprr	0.83948	0.760375
Tubb5	0.223778	1.17238
Arhgdig	0.284665	1.28445
Sympk	0.318717	0.434345
Cacna1i	0.875466	0.784487
Abcd4	1.93925	0.509894
Pde7b	1.44254	1.66803
Gm15810	0.664485	0.510928
Prodh	1.5624	0.706573
Cux2	1.63059	0.456938
Stk25	0.321177	0.376229
Thrb	1.03856	0.647531
Cep70	0.642584	0.699801
Ak5	1.28969	0.622389
Gm3294	0.577876	0.525595
Myt1l	0.730572	0.536981
Rpl7a	0.323802	0.545309
Ywhah	0.288367	0.43885
Tspoap1	0.581337	0.398092
Ift88	0.425973	0.52812
Tango2	0.618297	0.272843
Crppa	0.573773	0.542553
Acsl4	0.54395	0.360118
Cul3	0.68158	0.807033
Bri3	1.03999	0.314012
Rab8b	0.98511	0.0147891
Rps29	0.31995	1.57624
Esf1	0.312202	0.422964
Zfp91	0.0984479	0.26951
Cpeb2	1.95886	0.498465
1700047F07Rik	2	0.456158
Klhl22	0.61341	0.632566
Kif13a	1.97448	1.08452
Iars2	0.250124	0.319903
Camk2a	0.506549	0.848824
Smpd3	0.690542	0.727235
Scn1b	0.274263	1.11327
Ssbp4	0.718721	0.294272
Pbrm1	0.282867	0.271308
Eif2s3y	0.785067	0.520787
Fbxl20	0.425814	0.484784
Lrp1b	1.82099	0.288401
Map2k2	0.310639	0.206905
Tead1	2	0.901196
Cox8a	0.304141	1.04606
Gsg1l	2	1.12632
Mia3	0.395169	0.48382
Mthfd1l	1.26396	0.557157
Cep170	0.358786	0.608105
Nfasc	1.07826	0.275498
Oxct1	0.22807	0.439588
Gm35188	1.07471	0.668592
Snrnp48	0.847987	0.4558
Antxr1	2	1.30181
Srgap2	0.60764	0.660142
Gnb1	0.189384	0.252686
Map3k5	0.95916	0.595941
Atp13a2	0.654816	0.900799
Lcorl	1.68949	0.852808
Fryl	0.694667	0.363101
Rnf130	1.06255	0.358603
Uba6	0.352121	0.243272
P4ha1	1.8349	0.60326
Atp11b	0.594303	0.94692
Sipa1l3	0.723512	0.49604
Gm19710	0.474214	0.52134
Rps10	0.312054	0.544953
Tbce	0.162141	0.187103
U2surp	0.185579	0.101197
6530403H02Rik	2	1.2212
Bcr	0.840312	0.500558
Slf2	0.416426	0.194454
Cdc40	0.804256	0.254524
Wwp1	1.36811	0.732389
Uqcrc1	0.606166	0.405182
Fmn1	1.59712	1.35768
Atg16l2	0.231457	0.100183
Wwc2	0.879986	0.63768
Baz1b	0.211294	0.932132
Eif4g2	0.245606	0.307048
Stam2	0.752707	0.562673
Tsc1	0.37296	0.282726
Cers4	0.282423	0.713279
Unc79	0.31541	0.27208
Syp	0.351497	0.241588
Dab2ip	0.438973	0.768601
Sorbs1	1.7033	0.620795
Cds1	1.3975	0.617743
C2cd2	0.795402	1.35125
Gabrb3	0.359075	0.246548
Osbp	0.450715	0.19158
Rbbp6	0.626132	0.541716
Ppp1r12a	0.524448	0.228653
Ube2k	0.142251	0.231642
Mast1	0.456762	0.888558
Svil	2	0.470162
Atxn1	0.342192	0.349031
Vstm2l	0.91695	0.706676
Wac	0.0775344	0.32118
Dcaf10	0.211604	0
Magi3	1.42588	0.467127
Pak6	0.743259	0.759602
Ift20	0.359224	0.427056
Dusp3	0.649377	0.850069
Kif3a	0.302026	0.356441
Ppp3r1	0.170156	0.542374
Sst	0.379154	0.255857
Sars	0.362452	0.264718
Zfp236	0.248945	0.247614
Napg	0.410093	0.275027
Hectd4	0.462202	0.492409
Nek9	0.205556	0.00744835
Nkain2	1.31189	0.378527
Adam15	0.815623	0.532283
Zzef1	0.434998	0.382241
Arhgap18	2	0.201273
Gm10125	2	0.811516
Kcna1	1.93757	0.667781
Jakmip2	0.830117	0.389873
Usp40	0.569156	0.471644
Eml5	0.768136	0.477502
Nectin3	2	0.629296
Cabin1	0.428649	0.412455
Gpr137c	0.346284	0.342669
Efl1	0.306039	0.440945
Hipk2	1.90518	0.431325
Lonrf2	0.262616	0.180879
Fmr1	0.0243439	0.284976
Atf7	0.476338	0.43173
Zcchc14	0.324932	0.750157
Peak1	2	0.247341
Mfap3	0.608208	0.535926
Pacs2	0.874449	0.930818
Thra	0.363565	0.680241
Cox5a	0.35104	0.930101
Rsu1	0.715432	0.236883
Gm45159	0.600683	0.766894
Sf3b3	0.308084	0.254363
Dock4	2	0.498974
Kras	0.654925	0.432746
Gas7	1.57915	0.694592
Herc2	0.34442	0.361603
Gphn	0.290324	0.317859
Fntb	0.536353	0.477182
Fam126b	0.437389	0.760973
Gpr162	0.176822	0.774936
Zfp280d	0.210344	0.315413
Hdac7	0.885056	0.654849
Rspo3	0.895248	0.95088
mt-Nd2	0.378007	0.791742
Cdh13	2	2
Psmd13	0.106609	0.190647
Fsd1	0.814894	0.0845122
Chmp3	0.431011	0.105504
Sae1	0.37708	0.0316235
Tcf12	0.888649	0.431466
Elavl2	2	0.232495
Rabgap1l	0.435096	0.393281
Uso1	0.158645	0.189705
Atp6ap1l	0.876235	0.411289
Dnaja1	0.154708	0.222005
Rab3gap2	0.54536	0.189029
Pcdh7	1.06998	0.287226
Dzip1	0.635778	0.241194
Sorbs2os	1.37415	0.974957
Mmd	0.260269	0.127088
Gnb2	0.305468	0.359416
Mfsd4a	0.828549	0.519748
Rbm4b	0.505696	0.581446
Prpf38b	0.40043	0.257634
Bbx	0.551426	0.536588
Col4a2	0.643902	0.134686
2610035D17Rik	1.21063	0.5694
Gripap1	0.385861	0.161465
Sema5a	2	1.77336
Abhd17b	0.64483	0.341699
Ptpro	1.47119	0.984901
Rbm27	0.271319	0.409743
1110051M20Rik	0.283092	0.192161
Aff3	1.24467	0.471035
Tmem165	0.308911	0.127944
Ift43	0.392193	0.341211
Rell2	0.880807	0.121787
Abcc1	0.652142	0.825029
Rps18	0.228975	0.854513
Faf1	0.249154	0.247403
Clec16a	0.644402	0.785804
Dpm1	0.392868	0.944846
Psmd1	0.428664	0.184086
Kdm3a	0.619235	0.00315948
Parp1	0.425872	0.419162
Ophn1	0.4775	0.343147
Chpt1	1.29906	0.448576
Rps4x	0.298654	0.474833
Chid1	0.366539	0.236437
Skil	0.351313	0.278748
Gm28375	0.371635	0.412385
Vmp1	0.58621	0.325114
Exph5	1.37111	1.13236
Epb41l3	1.31277	0.906158
Tecpr2	0.369459	0.538821
Fam169a	0.467456	0.0809851
Sema6a	1.5009	2
Btbd8	0.403955	1.03654
Zdhhc9	1.13202	1.01726
Tra2b	0.23418	0.340128
Eea1	0.473184	0.212222
Galt	0.0789846	0.274724
Drosha	0.33204	0.605871
Ifrd1	0.482805	0.82174
Kcnj9	0.386884	0.397981
Jph4	0.224083	0.555773
Rhobtb2	0.40155	0.548908
Sestd1	0.455291	0.688055
Anks3	0.279427	0.424166
Actr1b	0.416398	0.874113
Jpx	0.262302	0.617332
Eef1a2	0.13185	0.0848946
Rbis	0.41974	0.52997
9630014M24Rik	1.98892	1.3626
4921511C10Rik	0.675446	0.31202
Chd6	0.674758	0.337282
Ano3	1.70615	0.644199
Pgr	0.899107	0.195873
Supt20	0.443308	0.315148
Dner	2	1.14298
Gas5	0.535378	0.65758
Las1l	0.556453	0.969234
Scube1	2	1.72719
Nme7	0.1753	0.280378
Tuba1a	0.318278	1.67614
Tasor	0.404083	0.36809
Vps53	0.3869	0.342012
Tmtc1	1.79959	0.506116
Lamc1	1.31879	0.802687
Hivep3	0.943496	0.633346
Phactr1	0.574277	0.318105
Map3k13	0.697078	0.572648
Kcnh5	2	0.499137
Ctnnbl1	0.603454	0.465308
Wdr7	0.269983	0.288601
Rps19	0.334418	1.1001
Fbxw2	0.304863	0.59183
Dcp1b	0.950598	0.530178
Syndig1	1.31223	1.04973
D430042O09Rik	0.530445	0.285812
Psip1	0.458771	0.43092
Coro6	2	0.114133
Cox10	0.651611	0.166124
Zfp260	1.01033	0.693568
Atp6ap1	0.542004	0.161473
Tacc2	0.502756	0.0466094
Ablim2	0.844953	0.562064
Atxn7	0.468471	0.547729
Mtor	0.264587	0.428374
Pcdh9	1.20213	0.278454
Dnajc21	1.31497	2
Rpl22l1	0.339926	1.27712
Gm5441	1.57856	0.247746
Fars2	0.260467	0.256293
Unc80	0.890141	0.413445
Ccdc88a	0.261227	0.265529
Rnasek	0.293023	0.979037
Rps6ka3	0.527584	0.432646
Asb3	0.351975	0.67263
Ssr4	0.275522	0.535304
Pde4dip	0.712082	0.380251
Shoc2	0.420651	0.278502
Trps1	1.56423	0.253116
Btbd3	1.05476	0.523117
Actr3b	0.621179	0.384303
Ap3b1	0.512681	0.334567
Brd1	0.134972	0.258514
Dicer1	0.14451	0.123121
Ldah	0.223574	0.31095
Tarsl2	0.782831	0.242361
Chd2	0.379971	0.47765
Gsk3b	0.428837	0.450672
Copg1	0.239338	0.171855
Pakap	1.53998	1.19317
Dot1l	0.234935	0.332844
Mapre3	0.28925	0.306976
Fbxo21	1.86454	0.114761
Add1	0.209741	0.188271
Akap9	0.454212	0.273796
Phc3	0.324479	0.190238
Gdap1	0.412694	0.143267
Pfkm	0.50685	0.533293
Itpk1	0.79355	0.788672
Slc12a6	0.322767	0.273443
9530059O14Rik	1.38776	0.783785
Rpl26	0.309491	0.637025
Cd200	0.236316	0.840015
Dennd6a	0.55917	0.247638
Sorcs3	2	1.86987
Slc17a5	0.485492	0.0209508
Ube2ql1	1.38062	0.401062
Vps13d	0.792888	0.42023
Fam135a	0.331366	0.371269
Dgkh	0.568179	0.50351
Ppm1l	1.41525	0.434431
Hs2st1	0.601552	0.452085
Faxc	0.605132	0.173498
Gapvd1	0.429943	0.196031
Gfra2	1.64344	1.08787
Dynll2	0.00299744	0.61313
Git2	0.475088	0.346229
Efcab14	0.65908	0.226603
Clu	0.283487	0.850085
Grin1	0.180055	0.16281
Rpl27a	0.289972	0.776979
Ptpn5	0.626851	0.834433
Sigmar1	0.266729	0.597968
Pbx1	1.843	0.711286
Oaz1	0.279213	0.647373
Btaf1	0.406915	0.360631
Bcl9	0.789668	0.916778
Smim14	0.586389	0.144459
Mib1	0.325869	0.229455
Fam120c	0.443364	0.440219
Mapk8	1.26907	0.204406
Ndufb2	0.364056	1.24192
Ccdc47	0.418217	0.232512
Nphp4	0.375983	0.109863
Fam160a2	0.691527	0.303413
Hibadh	0.76828	0.0581834
Sept11	0.371603	0.27869
Gm15520	1.04116	0.476131
Nfib	2	0.345342
Zfp207	0.233887	0.208355
Chd5	0.572415	0.374494
Serpine2	1.94068	0.68355
Asap1	0.999449	0.647038
Rbm25	0.352068	0.189635
Rnf216	0.312238	0.241669
Inpp4b	2	0.274053
Camk1	1.27784	0.520441
Mef2d	0.313048	0.251238
Adk	1.18204	0.364324
Alkbh1	0.463504	0.415217
Trrap	0.471534	0.262754
Capza2	0.195271	0.258528
Stt3b	0.840427	0.888756
Agfg1	0.416556	0.272163
Cdh12	1.80637	0.68203
Trak1	0.330824	0.512086
Slc38a2	1.16299	0.973099
Ptpn12	0.286951	0.540674
Arid1a	0.331219	0.363558
Nrg2	0.425295	0.436629
Strbp	0.802863	0.198702
Slc12a5	0.462692	0.189195
mt-Nd5	0.330169	1.07952
Ypel3	0.312762	0.757907
St8sia5	1.02611	0.533798
Dpy19l1	1.61041	1.30649
Hnrnpc	0.436856	0.320331
Srek1	0.228611	0.282664
Rpl36	0.310679	1.39778
Ptdss1	0.643007	0.855771
Zhx3	0.77222	0.447257
Klf7	0.577907	0.7312
Tlk1	0.694553	0.395877
Per3	0.763057	1.09572
Msl1	0.0738014	0.259412
Exd2	0.923097	0.162669
Cep164	0.505289	0.827205
Dennd4a	0.229531	0.311288
Nup98	0.132646	0.472836
Gm12002	0.835741	1.23763
Manf	0.333426	0.492213
Orc2	0.206233	0.354261
Mtmr10	2	0.969441
Mid2	1.32441	0.29026
2810049E08Rik	0.222587	1.06636
Safb2	0.317233	0.227402
Gm37679	0.689961	0.899986
Klhl29	0.647623	0.386786
Thsd7b	2	0.97622
Usp24	0.334795	0.335785
Ulk2	0.457276	0.353984
Nae1	0.200342	0.167223
Mapk9	0.248567	0.226354
Psmb1	0.0837892	0.270979
Usp14	0.332594	0.222897
Tcf4	0.355017	0.495288
Kcnab1	2	0.512111
Lrpap1	0.0107775	0.0427735
Tcf20	0.852454	0.214572
Zmat3	0.48617	0.0528396
Copg2	0.485844	0.460815
Pcbp4	0.438846	0.180498
Banp	0.277882	0.555611
Ttc13	0.350396	0.247264
Mef2c	0.57705	0.529056
Ripor2	1.50561	0.985839
Asxl3	0.875625	1.024
Micu1	0.575043	0.474076
Slk	0.916103	0.2602
Camk2n1	0.671586	1.60322
Nedd8	0.171547	0.387555
Pabpc4	0.505036	0.0380812
Cnnm1	0.487108	0.670899
Aatf	0.238163	0.403887
Ankrd13c	0.259974	0.418241
Snx13	0.418842	0.398751
Lrig2	0.532583	0.421471
Dazap1	0.463222	0.0253486
Tnrc18	0.594726	0.220132
Psen1	0.220208	0.0958337
Map2	0.799431	0.287044
Slc1a1	1.2345	0.428721
Amph	0.316724	0.350246
Vta1	0.3179	0.084665
Fam92a	0.126719	0.0587671
Dnajc8	0.22841	0.162988
Gm36975	0.786274	0.736976
Brd8	0.0893202	0.117111
Far1	0.47231	0.286083
Galnt13	1.98317	0.468853
Fxr2	0.182951	0.0762581
Rhot2	0.689681	0.530775
Gm41414	2	0.112329
Gm40841	0.747442	0.45068
Inpp5b	0.579095	0.340177
Fam171b	0.283191	0.32353
Samd12	0.604189	0.486403
Sgce	0.410236	0.32605
Icam5	0.488821	0.532519
Ccnl2	0.442298	0.365347
Tmem38a	0.368746	0.309423
Mpc2	0.445782	0.294885
Clip2	0.574197	0.533714
Gucy1a1	2	0.503959
Runx1t1	1.53691	0.442626
Xylt1	1.87072	1.02377
Selenof	0.274903	0.700529
Atp11c	0.752199	0.455766
Traf3	0.720338	0.662461
Actr2	0.151658	0.39172
Kmt2c	0.520658	0.346918
Blmh	0.411616	0.140112
Usp46	1.66837	0.67562
Enah	0.88703	0.446183
Orc4	0.467945	0.412747
Angel2	0.576412	1.18059
Inpp5a	1.75734	0.633712
Tspan5	1.39712	0.752786
Gpr107	0.262924	0.632117
5530401A14Rik	0.779328	0.72757
Rab3c	2	0.246461
Csmd2	0.667417	0.409916
Fxr1	0.215835	0.267456
Ubxn7	0.442351	0.151235
Chd3	0.390324	0.84303
Atp5j	0.296535	0.558935
Rnf24	1.1499	0.379494
Gm44257	2	0.114496
D630045J12Rik	0.572226	0.832421
Pde1a	2	0.88483
Snf8	0.0541772	0.217605
Gria1	0.813349	0.511211
Kcnk9	0.63343	0.918133
Riok3	0.227145	0.226712
Luzp1	1.04104	0.629527
Cpe	0.461052	0.342955
Acvr1	0.512696	0.476652
Btbd1	0.35165	0.576827
Paip2	0.327762	0.549968
Slc6a6	0.718976	0.374033
Ahctf1	0.313558	0.358912
Mgst3	0.443031	1.00548
Ski	0.533953	0.501793
Ftx	0.741429	0.476915
Rbm28	0.352476	0.556754
Agrn	0.532906	0.43196
Pak3	0.839734	0.493502
Rab26	2	1.43526
Plcl2	0.68111	0.588924
Tut4	0.232421	0.268237
R3hdm2	0.453664	0.218741
Dmxl1	0.316049	0.296064
Ctnnal1	1.19908	0.433608
Fbrsl1	0.593811	0.387857
Frs2	0.292255	0.381816
Firre	0.77279	0.370934
Tet3	0.342062	0.18291
Kdm5c	0.254484	0.459772
Usp47	0.226953	0.427159
Gpm6b	0.408699	0.124466
Gm20752	2	0.189186
Atl1	0.172114	0.293989
Rgl1	1.10431	0.445031
Ptger3	2	0.783885
Slc25a36	0.258706	0.35669
Dcaf1	0.219637	0.410735
Mtch2	0.39865	0.477222
Rasgef1b	0.959046	1.73963
Cpd	0.516746	0.67142
Man1a	1.29459	0.514711
Nsd2	0.206317	0.125668
Cnrip1	0.639956	0.512569
Tanc1	1.99283	1.13285
Dgcr8	0.311723	0.427181
Zfp462	1.34669	0.756497
Syn1	0.288044	0.120903
Sap130	0.313176	0.752221
Sfxn5	0.927822	0.409709
Rtn4r	0.445134	0.371678
Fgfr2	0.287574	0.511772
Gm4258	1.06666	0.656866
Gm16351	0.853886	1.0554
Arhgef25	0.859953	1.27525
Foxj3	0.246971	0.166643
Rps27	0.334942	1.42379
Supt3	0.862967	0.0497616
Tubb2a	0.265199	1.83741
Stk38l	0.855362	0.382076
Pde3b	0.634897	0.306457
Slc4a10	0.814784	0.288679
Pex13	0.712769	0.907384
Dnajc24	0.464855	0.152436
Slc25a25	0.366982	0.560937
Aagab	0.537399	0.421811
Ube2d1	0.705844	0.1628
Rb1cc1	0.199408	0.383625
Stambpl1	1.35821	0.189455
Mir99ahg	0.50009	0.234998
Mast4	1.6635	0.571467
Gm26724	0.0907833	0.441626
4921534H16Rik	1.42599	0.875281
Lrp11	0.219256	0.247674
Hsbp1	0.23143	1.03978
Sod2	0.586703	0.608417
Tmed10	0.318138	0.466722
Lmo4	1.13	0.879145
Pogz	0.18285	0.42642
Smc5	0.72669	0.421558
Etv5	1.52607	0.600358
Elavl4	1.94287	0.418906
Tbl1xr1	0.731898	0.307216
Got1	0.223718	0.401799
Trip12	0.315701	0.173737
Elp4	0.287627	0.476805
Ash1l	0.198252	0.285001
Psmd7	0.320421	0.195287
Map3k3	0.239829	0.323328
Hnrnph1	0.413934	0.430468
A330102I10Rik	2	0.475774
Dtx4	0.916522	0.924288
Hexdc	0.399178	0.676086
Adgrg6	2	0.128207
Cpne9	1.58144	1.1816
Abl2	0.710063	0.373147
Pou2f1	0.7251	0.327841
Vamp4	0.350034	0.296257
Atrnl1	0.775228	0.259868
Haghl	1.56154	0.455985
C1qtnf4	0.554544	0.443178
Syne1	0.66082	0.702367
Chgb	0.976627	0.915281
Pak2	0.88046	0.505217
Ldlrad3	1.41482	0.0454187
Prkn	0.682077	0.40633
Casc3	0.228759	0.514071
Cdk8	0.490259	0.29572
Epha6	1.54993	0.90726
Cdyl	1.29435	0.857625
Ythdc2	0.306342	0.222341
Atad2b	0.384212	0.36887
Rap1gap2	0.698454	0.492746
Setbp1	0.585062	0.22371
Nemf	0.181976	0.134926
Pcmtd1	0.56584	0.4002
Gabrg2	0.795125	0.633758
Tardbp	0.153442	0.584201
Tasp1	0.494333	0.430795
Usp53	0.779901	0.26596
Ralyl	1.00879	0.651319
Morn1	0.394265	0.472066
Gm12064	1.07635	0.694326
Zfp266	0.231861	0.435495
Nsg1	0.0977338	0.756467
A330008L17Rik	1.56329	0.600057
Thy1	0.220352	0.285301
Ptbp3	0.879077	0.227041
H2afz	0.152513	0.343822
Atp6v1g2	0.211952	0.555951
Hnrnpa2b1	0.41908	0.544697
Ppm1h	0.836844	0.47747
Fam219a	0.666476	0.489306
Mapk6	0.434025	0.117099
Hspa4	0.190621	0.320163
Pcnx2	1.0567	0.292401
Smarcad1	0.335735	0.312486
Rundc3a	0.227862	0.372042
Ptpn9	0.617531	0.301716
8030462N17Rik	0.189845	0.512259
Hmg20a	0.605558	0.577518
Cdh11	1.55282	0.446519
Rplp0	0.342085	1.03005
Tmeff2	1.31021	0.858909
Mapk8ip2	0.0742778	0.296874
Grb2	0.39222	0.585871
Sms	0.26048	0.313982
Dbn1	0.412611	0.390746
Ubr3	0.273887	0.564039
Ppp6r2	0.451827	0.319479
Rufy1	0.912072	0.489639
Rps17	0.285017	1.22839
Ndufs4	0.318644	0.28847
Slc16a11	0.866932	0.0103335
Vgll4	1.36084	0.791029
Mapk8ip1	0.223056	0.655533
Hnrnpk	0.183065	0.383509
Rpl36a	0.1645	1.43454
Ap2b1	0.50893	0.492793
Med13l	0.581534	0.449181
Sycp2	0.917053	0.701238
Shkbp1	0.763962	0.524224
Csf2ra	0.483768	0.682732
Dtd1	0.573033	0.21204
Pcdh17	2	0.640777
Gas2	1.15042	0.174223
Khdrbs2	1.65514	0.563924
5330417C22Rik	0.42339	0.451182
Gmcl1	0.410963	0.284323
Nxpe4	0.8114	1.20574
Prrg1	2	0.141019
Gm11417	1.02921	0.491797
Cacna1b	0.59841	0.860587
Pmepa1	0.396419	0.716952
Npy	0.153785	0.377584
Reep1	0.673626	0.793651
Map4	0.677605	0.561005
Ext2	0.338766	0.347725
Rnf144a	0.840504	0.364702
6030443J06Rik	0.767379	0.384574
Abca3	0.820619	0.771416
Alkbh8	0.195817	0.661039
Farsb	0.370923	0.387435
Fam193b	0.287449	0.529729
Nr3c2	2	0.972316
Tcaf1	0.460233	0.207901
Gm48678	0.475926	0.698713
Dnttip1	0.297308	0
Prdx2	0.177982	0.584429
Speg	0.474504	0.613326
Fndc4	1.01614	0.226384
Fras1	2	0.543563
Ppm1e	0.956051	0.319412
Trpm7	0.493306	0.326711
Ankhd1	0.436983	0.445453
Ddx42	0.313261	0.163256
Ociad2	1.01353	0.534257
Ndrg3	0.477278	0.219724
Ppp2r2b	0.566513	0.535195
Nr1d2	0.555568	0.387232
4833420G17Rik	0.685754	0.452223
Nbr1	0.533306	0.263824
Cul4a	1.01235	0.457656
Dcaf8	0.26549	0.349858
Xpo1	0.475482	0.599624
Csmd1	0.254737	0.253015
Pcnp	0.633521	0.728514
Ap1b1	0.613564	0.014724
Zfpm2	2	0.509867
Stk19	0.195907	0.424424
Camsap2	0.200385	0.126104
Ehmt2	0.215459	0.209133
Apoe	0.339189	0.221761
Chd9	0.386542	0.481126
Ckap5	0.157053	0.162391
Arf4	0.567321	0.335681
Cntnap5b	1.20232	1.49524
Dnah14	2	1.32997
Epb41l1	0.968461	0.559725
Dst	0.593624	0.416453
Tenm2	0.831813	0.376188
Pten	0.409747	0.32707
Bbof1	0.423705	0.360559
Ndufs1	0.437819	0.293158
Kpna3	0.264627	0.206504
Zfp160	0.480299	0.39484
Usp13	0.591232	0.197105
Lhx2	0.826205	0.3046
C2cd5	0.32635	0.233364
Pdss2	0.346931	0.319421
Necab3	1.0492	0.897259
Serp2	0.276876	0.313532
Mphosph8	0.295836	0.226337
Syt14	1.17785	0.673199
Necab1	0.387522	1.43215
Vstm2b	1.51055	0.473356
Insr	0.296253	0.360263
Col25a1	0.965422	1.46963
Klhl2	0.645456	0.482168
Rhoa	0.666369	0.416542
Tmem91	2	1.50345
Rab3a	0.278435	0.4675
Ddx3y	0.379141	0.00233829
4933406I18Rik	0.73835	0.799352
Tfdp2	0.594059	1.49063
Htt	0.209089	0.358607
Atraid	0.144554	0.611377
Ehbp1	1.00038	0.487659
Msh3	0.501744	0.596871
A230006K03Rik	1.19251	0.255343
Lzts1	0.632426	0.300517
Prdm2	0.264041	0.264387
Crtc1	0.307335	0
Stx3	0.580105	0.151098
Creg2	0.384877	0
Zc3h15	0.191279	0.446952
Cckbr	1.00642	0.249606
Msra	0.456242	0.793309
Atp2c1	0.271996	0.45813
Cfdp1	0.110536	0.35845
Fto	0.200584	0.246348
Farp1	1.70359	0.517723
Rgs6	1.96644	0.622357
Pik3c2a	0.449157	0.246789
Hnrnpll	1.7791	0.475437
Rps6kc1	0.288571	0.486179
Satb2	0.650079	0.445596
Atp6v1a	0.361864	0.277951
Slc35e2	0.542105	0.726759
Adam22	0.45678	0.225375
Hacd1	0.628502	0.441887
Zfp365	0.325259	0.585896
Stmn4	0.185031	0.875165
Ap3s1	0.479349	0.454924
Foxp2	2	0.541094
Xpnpep1	0.546823	0.419114
Ppme1	0.38989	1.00025
Kif13b	1.1337	0.357399
Tmem150c	2	0.138237
Rasgrf2	1.87042	0.646722
Cfap36	0.198305	0.234074
Slc8a3	2	1.16899
Ttc37	0.479324	0.196087
Calr	0.306283	0.583859
Nalcn	0.352131	0.520174
Ccdc30	0.48705	0.397053
Uri1	0.513314	0.358693
Adgrl1	0.155355	0.134695
Fam214a	0.736562	0.447392
Flrt3	0.690895	0.123484
Phlpp2	0.45003	0.356871
Sclt1	0.66557	0.300857
Tmem181a	0.263681	0.493504
Clpp	0.394232	0.585959
Rbfox2	0.457203	0.21422
Trafd1	0.432989	0.212686
Rps2	0.297782	0.894817
Nvl	0.282083	0.363
Xrcc6	0.469585	0.461358
Erc2	1.06149	0.676523
Syn3	1.26872	1.46683
Tmem229b	1.22749	0.268877
Tmem108	1.45594	1.35015
Celf1	0.207996	0.220611
Brd9	0.50502	0.479906
Ergic1	0.380417	0.56454
Sfxn3	1.32804	0.336332
Gap43	1.40682	1.70317
Hira	0.240467	0.363167
Ube2d2a	0.171856	0.379674
Kcnmb4	1.93527	0.760728
Gak	0.259592	0.276117
Wdr60	0.487604	0.356749
Met	1.56418	2
Gnai1	0.900896	0.682116
Psma3	0.317256	0.357518
Sacm1l	0.846491	0.238444
Sept4	1.39894	1.09568
Kif5a	0.617759	0.427086
Snx27	0.144958	0.308518
Rasgrp1	0.86216	0.644581
Arpc2	0.350715	0.808939
Ppp5c	0.582654	0
Taok1	0.439112	0.366756
Arih2	0.173588	0.335148
Hspa8	0.281418	0.229813
Ap3m1	0.326749	0.276243
Galnt16	2	0.191753
Gm20754	1.66492	2
Macf1	0.311041	0.381587
4732471J01Rik	0.887139	0.647844
Evl	0.692589	0.414453
Adam19	0.923526	1.37105
Grik1	2	0.266513
Uqcrb	0.264036	1.31749
Cep112	2	0.0711873
Gabra5	2	0.853681
Ubr4	0.275496	0.189781
Rpl8	0.300966	0.530424
Phf24	0.454926	0.314218
Marcks	0.778527	0.474806
Klhl7	0.39326	0.429262
Wsb2	0.369373	0.607808
Reep5	0.191832	0.300567
Atp6ap2	0.711712	0.65563
Dvl1	0.571915	0.928578
Sv2b	0.523021	0.535355
Kif5b	0.282606	0.414584
Cbl	0.288606	0.733362
Ankrd45	1.07314	0.876431
Wdfy2	1.06245	0.127656
Srr	0.145116	0.193134
Tmem63b	0.344616	0.563735
Rasa3	1.09352	0.343613
Pdhx	0.583982	0.176603
Setd5	0.182549	0.33542
Kif2a	1.12982	0.203208
Rpl30	0.310164	1.0163
Rab3gap1	0.324576	0.33461
Zfp329	0.108074	0.96085
Rpl19	0.268869	0.41089
Vwa5b2	1.07152	0.900048
Pura	0.282264	0.344965
Pip5k1a	0.181466	0.226583
Hectd1	0.27566	0.514135
Scn3a	0.672364	1.08715
Sh3glb2	0.329558	0.360699
Rapgefl1	0.665023	0.994926
Prkcz	0.524553	0.412711
Rps3a1	0.296224	0.324471
Rbfox3	0.29469	0.427434
Nup160	0.311689	0.365629
Pank2	0.216774	0.288215
Vcp	0.355109	0.511431
Cdc42bpa	0.435224	0.362932
Ppp2r5a	0.251789	0.939118
Csnk2a2	0.363047	0.11398
Atf2	0.325028	0.277204
Pip4k2a	1.12465	0.371098
Prkd1	2	1.07472
Foxk2	0.284614	0.202964
Ogfod1	0.30105	0.304649
Mir124-2hg	1.11122	0.392022
Rell1	2	0.570567
Abcc5	0.468653	0.297231
Kif3b	0.714459	0.262445
Pabpn1	0.684543	0.45496
Tlk2	0.220896	0.404029
Uqcrc2	0.329927	0.277468
Setd2	0.171981	0.250898
Fat3	1.51327	0.608283
Tcerg1	0.314844	0.492829
Ptpn2	1.17758	0.401803
Gm26749	0.229432	0.531481
Camkk2	0.492348	0.931866
Pak7	1.06689	0.444122
Ggact	0.859542	0.170815
Ppp4r3a	0.236017	0.696799
Slc8a1	1.73504	0.336064
Erg28	0.432649	1.10834
Pum2	0.444459	0.541769
Mef2a	0.776578	0.388538
Clpb	0.97977	0.465026
Sec23a	0.570912	0.187097
Klf13	0.72952	0.426654
Galc	0.277372	0.0514411
Hdac8	0.606506	0.494903
Cep120	0.858775	0.33189
Atrn	0.212447	0.171871
Mtmr3	0.495081	0.186441
Fth1	0.328409	0.57895
Arfgap1	0.503582	0.302045
Hnrnpd	0.572959	0.562486
Pam	1.975	0.407388
Bbs4	0.597171	0.486961
Hmgcll1	0.929713	0.566553
Tmem196	1.26421	0.411161
Sh3gl1	0.100072	0.362667
Kmt2a	0.234571	0.648894
Vps13a	0.356392	0.516216
Slc36a1	1.41396	0.14324
Scaf4	0.151982	0.0628046
Dnajb6	0.228711	0.187038
Syngr1	0.445429	0.400593
Nefl	0.108577	0.323904
Lnpk	0.60814	0.488451
Lrrc28	0.289706	0.465348
Pan3	0.213339	0.273091
Pid1	2	0.700971
Pld3	0.259968	0.828802
Kif16b	0.822016	0.528294
Prss12	2	0.666301
Stim2	1.36965	0.589557
Nktr	0.230914	0.163913
Nrn1	0.673443	0.981902
Sec24b	0.250645	0.175028
Rtn4rl1	0.805684	0.597391
Dync1li2	0.172627	0.406681
Zfp638	0.317834	0.417273
Dop1b	0.469421	0.310244
Ccz1	0.605901	0.383145
Rpl9	0.317095	0.566636
Flot2	0.506236	0.895986
Pik3c2b	0.656427	0.473257
Pi4kb	0.398507	0.293179
Pygb	1.27681	0.359716
Rgs20	1.73629	0.901739
Pantr1	0.593427	0.3712
Ddx24	0.311744	0.62555
Ppp2r5e	0.263025	0.716868
Cox16	0.865515	0.38224
Chsy3	1.82989	0.292526
Pdia3	0.163459	0.274667
Nop56	0.765833	0.346513
Gm47591	0.77205	0.354402
Btbd7	0.487385	0.263362
Fus	0.467169	0.222976
Cdc73	0.537539	0.313575
Pds5b	0.686267	0.468151
Sptbn1	0.257699	0.296773
Rpl10	0.143299	0.565251
Elavl1	0.228573	0.171194
Tcf25	0.275311	0.166291
Pus7	0.485508	0.43707
Tm2d1	0.491855	0.20285
Cyb5a	0.880545	0.443127
Fau	0.278208	1.08453
Abi3bp	2	0.77747
Mroh1	1.03128	0.137936
Man1c1	1.66611	0.757594
Meaf6	0.267459	0.0924218
Prkacb	0.490845	0.293891
Bin1	0.49869	0.559187
Kcnip2	1.03993	0.504454
Cacng7	1.13275	0.0329485
Ksr1	1.84132	0.928653
Syt6	2	1.11834
Prickle1	1.29904	1.11638
Kif1b	0.225919	0.442421
Farsa	0.288102	0.526506
Deptor	2	0.372082
Fnbp4	0.22497	0.410229
Tubb4a	0.410517	0.620044
Samd5	2	1.18877
Arcn1	0.478385	0.294612
[truncated: 2,612 more rows]

## Sheet: Figure 2B-C_gab
	Subclass	Time
Luc7l3	0.767264	0.156371
Satb1	2	0.192215
Gm20275	0.269464	0.265227
Rap1gds1	0.389251	0.189883
Fam222b	0.377866	0.345575
Arhgef37	2	0.293473
Cmss1	0.167844	1.02071
Cap2	0.742033	0.823945
Ttc28	0.80685	0.57787
Mapkap1	0.367472	0.168432
Rpl31	0.130044	0.846378
Smg6	0.124704	0.185559
Fubp1	0.277778	0.381447
Rlf	0.0861373	0.186898
Tmem145	0.292472	0.79377
March7	0.156454	0.172293
Ppib	0.416868	0.535486
Rogdi	0.451691	0.387991
Eda	1.78159	0.403044
Srsf5	0.204983	0.27948
Opa1	0.43536	0.119041
Klhl32	1.38914	0.268104
Usp33	0.332003	0.207785
Aff4	0.109074	0.399873
Sparcl1	0.630584	0.583054
Ocrl	0.338538	0.241334
Srsf2	0.25916	0.142866
Vps13b	0.223495	0.20186
Tnrc6b	0.232086	0.241157
Pdcd4	0.42958	0.190119
Smc6	0.268071	0.15976
Plxdc2	0.608413	0.450926
Snx24	0.493385	0.0568411
C78859	0.826317	0.187193
Atg16l1	0.152576	0.301441
Myh10	0.782082	0.285157
Mgrn1	0.53433	0.144039
Dnajc1	0.559311	0.159948
Foxp1	0.765085	0.475741
Scn9a	2	1.06241
Cdh8	1.13901	1.14403
Khdrbs3	1.05489	0.164643
Mtdh	0.274255	0.155525
Arid2	0.50737	0.121356
Xpo7	0.184152	0.155751
Fam120b	0.349263	0.331481
Tmeff1	1.39764	0.365889
Agap1	0.588753	0.277364
Gatad2b	0.344717	0.140048
Itgb1	0.585348	0.420221
Svop	0.164363	0.33863
Trim37	0.436166	0.444398
Sos2	0.33217	0.154372
B4galt6	0.316227	0.0929778
Rasal2	0.705077	0.316936
Aldoc	0.290633	0.967821
Jmjd1c	0.704191	0.373413
Zmynd11	0.235543	0.197082
Fnbp1l	0.867114	0.589576
Trpc1	0.271637	0.217687
Slit3	1.24756	0.318423
Ppp2ca	0.314905	0.152796
Pitpnc1	2	0.507654
Srebf2	0.672365	0.518586
Gm11149	0.683701	0.399059
Gm15614	0.918916	0.033263
Luzp2	1.18784	0.437613
Unc5d	1.95266	0.514393
C030017B01Rik	1.68025	0.794666
Bbs9	0.668227	0.396559
Ndufa2	0.326505	1.51277
Zfp827	0.695005	0.265487
5330438D12Rik	0.347587	0.179928
Usp45	0.196835	0.300709
Fnip2	1.20575	0.0841348
Lancl1	0.687246	0.367667
Nlk	0.526484	0.167658
Tmem30a	0.21035	0.548193
Sh3gl2	0.274253	0.34036
Gm12296	2	0.0770817
Tpt1	0.162318	0.178646
Wasl	0.193088	0.719969
Eps15l1	0.569635	0.245048
Usp8	0.373995	0.307117
Arhgap35	0.238431	0.281763
Glud1	0.217776	0.213838
Plxna4os3	1.75038	0.957887
Cpsf7	0.126038	0.38648
Slc24a2	1.06371	0.381863
Rasgef1a	0.140211	0.408561
Cdk12	0.200015	0.297332
Gm49678	0.896719	0.537538
Gpc6	1.43521	1.17422
Lmbrd1	0.435023	0.257477
Gpi1	0.542772	0.745558
Crebbp	0.325583	0.162644
Atp13a3	1.07357	0.234923
Prkg1	1.01648	1.18029
Gm46367	0.656363	0.459099
Ptprg	0.938267	0.326318
Snx25	0.796524	0.512664
Nsd3	0.198784	0.1765
Sfswap	0.608548	0.317695
Tubb2b	0.191641	1.02857
4930570B17Rik	0.719424	0.286552
Lims1	0.357662	0.201457
Znrf3	0.889195	0.297506
Nr2c2	0.429484	0.29434
Hspa5	0.119434	0.0576614
Fmn2	0.271616	0.035634
Sacs	0.917383	0.223131
L3mbtl3	0.909555	0.554361
Cnot4	0.239943	0.185611
Vcl	1.62345	0.400727
Atp5mpl	0.207254	1.90907
Usp9x	0.201225	0.223354
Rmdn1	0.591802	0.365617
Epha10	0.505183	0.921016
Tada2a	0.214171	0.310322
Usp15	0.160328	0.206701
Igsf3	1.35357	0.379201
Mpp6	0.689722	0.254622
Bsg	0.169279	0.813514
Map2k4	0.283957	0.161117
D430041D05Rik	0.611799	0.21985
Luc7l	0.163065	0.0824036
Ndufv2	0.356038	0.0654808
Carmil1	0.434925	0.438835
Upf2	0.306509	0.240604
Mysm1	0.289941	0.125228
Eya3	0.166301	0.213674
Uggt2	0.364232	0.173075
Depdc5	0.724038	0.204703
Wnk1	0.336165	0.323269
Ubxn4	0.274934	0.320404
Gria2	0.216449	0.179134
Kirrel3	0.596923	1.03276
Arhgap20	0.675709	0.805301
Nell2	0.775929	0.383725
Cyfip1	0.785781	0.0641471
Fam155a	0.455577	0.164469
Atp6v1h	0.365204	0.279534
Egfr	2	0.367843
Rprd1a	0.350041	0.278189
Prpf39	0.292571	0.33681
Tspan13	0.243069	0.2081
Rnf144b	1.64925	0.467755
Adam10	0.792646	0.281824
Kctd1	1.00799	0.188784
Rpl12	0.244556	0.603373
Kit	2	0.261355
Tbl1x	1.41145	0.542596
Nfix	1.48671	0.146057
Klhdc10	0.177511	0.469587
Chd4	0.316196	0.116833
Cul1	0.891384	0.231557
Ndufb1-ps	0.251727	1.12723
Fxyd7	0.0319185	1.35133
Macrod1	0.401676	0.228723
Tenm3	0.775273	0.769664
Tox2	1.84335	0.35728
Phlpp1	0.56052	0.569838
Csnk1g3	0.20338	0.136728
Naa15	0.179729	0.294637
Eif1b	0.601843	0.335084
Celf3	0.341101	0.66398
Tbc1d5	0.547445	0.348435
Micu3	0.0952678	0.113003
Anapc5	0.27673	0.431379
Ranbp2	0.411783	0.36022
Grm7	2	0.412028
Slc38a9	0.337391	0.263675
Zeb2	0.408117	0.492629
Gabrg3	1.37371	0.836309
Tmem234	0.262389	0.346321
Tanc2	0.235134	0.178041
Macrod2os1	0.54518	0.201471
Zfyve9	0.782991	0.431318
Stx1a	0.362318	1.15142
Sgcz	2	0.35492
Grik3	2	0.261783
Camk2d	0.919549	0.711047
Gm13963	1.32781	0.139637
Selenow	0.25345	0.366976
Rpl24	0.160415	0.303265
Rps15a	0.131771	1.14874
Arfgef1	0.213381	0.238993
Cadps2	2	0.351381
Rpl11	0.0915264	0.288839
Cdh9	2	0.916505
Ralgapa2	0.800574	0.305576
Qk	1.09814	0.193284
Fam135b	2	0.199456
Uhrf1bp1l	0.462826	0.290682
Ccser2	0.311618	0.208799
Wapl	0.234605	0.195709
Dnm3	0.756855	0.17528
Gabbr1	0.122018	0.107361
Parp8	0.612791	1.06585
Rfx7	0.348987	0.170565
Usp29	0.712283	0.337166
Gprasp1	0.222397	0.127671
Nek7	2	0.382592
Rab28	0.101697	0.233179
Evi5l	0.249932	0.194751
Ndst3	1.98692	0.348395
Hsp90b1	0.120065	0.343792
Pak1	0.458394	0.159425
Larp4	0.425868	0.23779
Ankrd24	0.559958	0.693207
Lmbrd2	0.174498	0.175436
Nptxr	0.384845	0.418626
Trip11	0.556936	0.767311
Nedd4l	0.584977	0.401834
Ttc17	0.374494	0.367879
Smap2	0.37012	0.478996
Dalrd3	0.372634	0.220209
Ap1g1	0.185364	0.178592
Dock9	0.513865	0.627637
Tmsb4x	0.195318	0.691954
Atcay	0.229196	0.354036
Rgs11	1.02193	0.201554
Glg1	0.159742	0.11255
Magi1	0.737116	0.246519
Clstn2	0.647802	0.535034
Gm17106	0.209157	0.42528
Ccser1	0.517625	0.30962
Ntn4	1.38502	0.0542025
Ephb1	0.819214	1.79219
Sntg1	0.620402	0.701635
Cblb	0.775871	0.523324
Atp5md	0.208495	1.4643
Pibf1	0.249898	0.0881252
Ipo11	0.358991	0.275089
Dtx3	0.277466	0.165206
Mblac2	0.520256	0.410516
mt-Co2	0.291536	0.353464
Tia1	0.257367	0.234515
Grk3	0.900067	0.334254
Ube2g1	0.384824	0.26224
Hnrnpl	0.353418	0.241235
Slc4a7	0.352642	0.274743
2210408F21Rik	0.652457	0.650179
Birc6	0.267656	0.223097
Gm11906	2	0.879
Rabl6	0.21985	0.226996
Fgf13	2	0.597597
Zfr	0.201318	0.186004
Gfod1	0.489694	0.678392
Stxbp1	0.326676	0.203764
C130073E24Rik	2	0.236333
Slc25a42	0.699775	0.489023
Smc3	0.112835	0.166579
Bicd1	0.337122	0.136119
Lnpep	0.353074	0.295165
Leng8	0.238692	0.206925
Rsf1	0.134085	0.204965
Hs6st3	2	0.212227
Soga3	0.164903	0.274945
Ubr5	0.37499	0.37143
Ttc9b	0.266948	0.458941
Reln	2	1.43993
Rundc3b	0.408735	0.505059
Psap	0.286895	0.30865
Far1os	0.274768	0.0222462
Igsf8	0.629831	0.298571
Caly	0.641809	1.10255
Tmem44	1.8088	0.659581
Ttll7	0.635923	0.116217
Ap2a2	0.650986	0.428171
4932438A13Rik	0.436383	0.332183
Srrm3	0.596971	0.389337
Polb	0.355054	0.333481
Ppip5k1	0.551081	0.299
Gm3764	1.47235	0.457291
Sec61a2	0.260462	0.297103
Cog5	0.36778	0.311253
Ablim1	0.575859	0.164404
A230004M16Rik	1.32188	0.21165
Zdhhc2	0.655812	0.337613
Hdac9	1.17086	0.518618
Pclo	0.561851	0.265552
Kidins220	0.722908	0.208209
Atad1	0.362549	0.201664
Zfp654	0.238654	0.281455
Fam13a	1.17318	0.212107
Gabra3	0.611127	0.307067
Ecpas	0.281213	0.361549
Stxbp6	2	0.507441
Ssh2	0.300672	0.290151
Capn2	1.70043	1.05798
Cacng8	1.30906	0.0751026
Fbxw7	0.200512	0.358222
Ubn2	0.215409	0.209812
Txlng	0.242789	0.322647
Edil3	1.1573	0.114182
Gm1976	0.22783	0.450722
Cacnb2	2	0.285951
Alk	2	0.437128
Csnk1g1	0.258455	0.111395
Dag1	0.137493	0.0992546
Gtdc1	0.82006	0.383959
Rnf115	0.313175	0.343089
Slc44a1	0.413884	0.0764865
Tent2	0.252313	0.227255
Srrm4	1.76877	0.643712
Pias1	0.331829	0.459563
Cacna1e	1.47436	0.92076
Grik5	0.210093	0.448166
Syt2	2	0.390787
Pde7a	0.179326	0.368893
Kantr	0.295086	0.151641
Strn3	0.147592	0.221306
Vps8	0.381126	0.310209
Amy1	0.39752	0.818142
Slc16a7	0.358341	0.592782
Emsy	0.294872	0.215079
Trim9	0.513577	0.139611
Mindy2	0.371563	0.352524
Pcp4	0.783931	0.857743
Slc22a23	0.50845	0.447921
Tmem132a	0.333802	0.565511
Pcdh10	0.485544	0.245545
Cerk	1.00522	0.626567
Zmym2	0.153708	0.430416
Psmd14	0.185295	0.213173
Lmo7	2	0.66414
Iqgap2	2	0.776578
Sez6l2	0.211228	0.45223
Mllt3	0.825623	0.0666085
Sesn3	0.541393	0.243899
Dym	0.780623	0.324448
Larp4b	0.201108	0.124456
Mtf2	0.607954	0.254845
Opcml	1.14181	0.612485
Ro60	0.470212	0.148058
Ppp1r16b	0.688665	0.834871
Atpif1	0.173037	1.20421
Phka2	1.15384	0.116527
Slc25a26	0.624799	0.0382201
Pja2	0.337566	0.150009
Naa40	0.556781	0.402693
Plxna4	1.84546	0.51312
Zfp644	0.328508	0.359361
Gm15738	0.328281	0.190622
Elavl3	0.396843	0.447466
Gabrb1	0.932491	0.609672
Zfp608	0.663369	0.297899
Rimbp2	1.78072	0.24011
Atp5e	0.141766	1.66859
Mtmr7	0.297616	0.39625
mt-Co3	0.297791	0.410388
Pfdn5	0.208785	0.0762516
Wwc1	0.496405	0.180489
Akap6	0.157159	0.241044
Nova2	0.418211	0.655673
Cyfip2	0.424293	0.472959
Elfn1	2	0.562795
Fyn	0.510303	0.355937
Stx16	0.17973	1.02882
Acap2	0.644705	0.19205
Tafa2	2	0.61166
Kcna2	0.511726	0.921045
Cdk14	0.941424	0.234111
Btrc	0.434946	0.275388
Nr2f1	0.486413	0
Peg3	0.736772	0.818497
Arf5	0.20142	0.44595
Guf1	0.50395	0.502603
St3gal3	0.819614	0.288819
Hmgn3	0.887319	0.240469
Ino80d	0.173372	0.144437
AW554918	0.455189	0.456931
Efr3b	0.606429	0.562952
Rnf112	0.91067	0.161225
Arhgap26	0.484955	0.501324
Zfp609	0.240952	0.315885
Shprh	0.23458	0.0550199
Gm16083	2	0.645395
Kcnb1	0.382804	0.762586
Stx5a	0.339789	0.210603
4930447N08Rik	2	0.534889
Ppp1cb	0.352738	0.181522
Selenom	0.588023	0.491917
Nap1l5	0.410911	0.854163
Agpat3	0.29897	0.381153
Uqcr11	0.0821512	1.98736
Zc3h12b	0.528802	0.578941
Nrxn1	1.69072	0.183152
Ccnt1	0.347003	0.112351
Enox1	1.3152	0.279487
5031425E22Rik	0.506337	0.197591
Itsn1	0.735653	0.37643
Gm48742	1.30566	1.06332
Mff	0.515095	0.165664
Eef1a1	0.257013	0.856222
Dusp10	1.0438	0.939806
Atxn10	0.161782	0.215838
Slc6a7	1.15867	0.792728
Camkv	1.27728	1.1514
Tubb3	0.440175	1.08556
Rab6b	0.248958	0.378205
Rcor1	0.704093	0.292311
Dennd5b	0.372156	0.161017
Camta1	1.15137	0.303856
4930402H24Rik	0.462865	0.411503
Smyd3	0.314593	0.238274
Atp2a2	0.460877	0.41656
Tnrc6a	0.402956	0.227908
Rpl29	0.115765	0.35467
Kifap3	0.121208	0.314776
Fstl5	2	0.859657
Cpne7	2	0.183083
Rasa2	0.419441	0.427169
Lncpint	0.354897	1.28447
Fchsd2	0.251819	0.463397
Exoc3	0.165771	0.285389
Slc9a7	0.176017	0.304801
Mrtfa	0.529824	0.349566
4930545L23Rik	0.592268	0.108903
Cpt1c	0.413058	0.380858
0610010F05Rik	0.299989	0.467713
Gabra2	1.1417	0.250294
Fam149b	0.454802	0.336525
Commd10	0.810372	0.260286
Timm9	0.504244	0.125972
Cpne4	2	0.0406033
Tab2	0.403626	0.149296
Vapa	0.191498	0.321529
Esco1	0.421987	0.217018
Mrtfb	0.364214	0.210651
Iqsec2	0.232863	0.21119
Zfp536	1.41585	0.225916
Tpr	0.239862	0.539004
Mbnl1	0.289979	0.268805
Fam117b	0.236233	0.302465
Sort1	0.232419	0.42467
1700024B18Rik	0.979531	0.0237048
Cenpc1	0.255499	0.174255
Usp32	0.292348	0.345236
Selenok	0.137808	0.240468
Higd1a	0.0562444	0.436547
Pde4b	2	0.357115
Atp5l	0.367585	0.88662
Ambra1	0.316706	0.169155
Ndufc1	0.230114	1.51776
Stat5b	0.462229	0.303172
Pkd2	0.329756	0.689437
Map7	0.81641	0.776515
3110021N24Rik	0.764405	0.386901
Stk39	0.779265	0.336704
Timm23	0.380289	0.490809
Togaram1	0.0894808	0.249325
Tsc22d2	0.293052	0.362503
Myo1e	2	0.865899
Ncoa5	0.244485	0.0716685
Gpr45	0.569381	0.359117
Tmem200a	2	0.186932
Sdha	0.325117	0.141131
H3f3a	0.527672	0.32606
Scd2	0.213738	0.259103
Rasgrf1	0.486109	1.03526
5031439G07Rik	0.629025	0.295503
Ndufaf7	0.309572	0.201889
Ralgps2	0.875947	0.288273
Ybx1	0.180294	1.23686
Thsd7a	0.919786	0.258221
Ece2	0.49462	0.20202
Zfp106	0.24951	0.130802
Ldb2	2	0.155527
Nrcam	0.2988	0.234656
Nploc4	0.18949	0.0524415
Rps8	0.264338	0.604591
Yaf2	0.346291	0.239247
Garnl3	1.07696	1.41953
Ptms	0.232865	0.613127
Ctnnd2	0.736021	0.252211
Zfp407	0.246071	0.216363
Gapdh	0.137976	0.175572
Kif26b	1.57261	0.449985
Sgsm1	0.257999	0.22161
Klhl1	1.99088	0.661876
Trim44	0.127137	0.113762
Sybu	0.337903	0.18586
Lpin2	0.875711	0.186124
Cntn1	0.636111	0.152477
Nfyc	0.828286	0.196166
Rims4	0.847622	0.364872
Rb1	1.06689	0.397394
Tmem117	0.329589	0.253686
Grin3a	2	0.411352
Dtnb	0.346831	0.122535
Lcor	0.320919	0.165624
Kif1a	0.235634	0.214223
Ptp4a2	0.390881	0.202438
Dlgap3	0.460935	0.56713
Picalm	0.265683	0.327478
Atp5d	0.363131	0.550623
Spats2l	1.06473	0.135389
Pcdh19	1.09972	0.541779
Rpl10a	0.283293	0.779989
Robo2	0.637273	0.46801
Dscaml1	1.77966	0.64339
Nub1	0.388819	0.203516
Ttc3	0.128345	0.270754
Vstm2a	0.740342	0.349807
Fgf14	0.619609	0.221981
Mcf2l	0.528139	0.19409
Uvrag	0.296935	0.453463
Scaf8	0.282788	0.237805
Gm44151	1.18943	0.446571
Dcaf5	0.197819	0.186955
Med14	0.250337	0.196734
Fcho2	0.351041	0.428878
Ppp1r9a	0.484329	0.225955
E230016M11Rik	0.878579	0.646897
Cntn5	1.4478	0.55872
Sub1	0.585926	0.272163
Hs6st2	1.34153	0.539256
Sncb	0.357889	0.323314
Lmbr1	0.224213	0.296595
Plxna2	0.313298	0.443437
Mt3	0.179046	0.800031
Rps14	0.15877	0.423116
Atf7ip	0.33412	0.139081
Zfand3	0.270254	0.0568238
Zmat4	2	0.471593
Mtch1	0.288892	0.232155
Elob	0.157365	1.17368
Srsf1	0.196924	0.612344
Frrs1l	0.28782	0.458048
Paxbp1	0.399724	0.0596105
Daam1	0.811648	0.427167
Rbfox1	0.97032	0.502114
Gm32509	2	1.09057
Tef	0.515636	0.757912
Dhx32	1.21686	0.0506861
Arf3	0.181274	0.334726
Emc10	0.264715	0.212632
Osbpl8	1.30938	0.495328
Dcaf7	0.371507	0.502076
Eif1	0.123516	0.122379
Arid5b	1.92812	0.519776
Ptprn2	0.505969	0.142968
Cds2	0.349797	0.423035
Ttc39b	1.20156	0.507709
Erlec1	0.282135	0.113089
Gns	0.293943	0.0799405
Abhd12	0.276941	0.277139
Calb1	1.91425	0.374975
Atp1a3	0.522916	0.648168
Spon1	2	0.341528
Ap3b2	0.250162	0.629819
Dzip3	0.118987	0.193246
Ttll11	0.71326	0.47506
Scai	0.775552	0.5589
Sf3b1	0.380805	0.245112
Grin2d	0.483844	0.711808
Jakmip1	0.6071	0.318697
Slc4a4	2	0.448603
Mgat4c	1.84378	0.713161
Arpp21	1.90664	0.553675
Lonp2	0.622777	0.26386
Cdk17	0.570827	0.155853
Wdr37	0.35716	0.140134
Tnks	0.548473	0.441146
Prkce	0.424718	0.270728
Xkr4	0.535264	0.27348
9330182L06Rik	1.01123	0.183095
Tulp4	0.182544	0.25695
Kif5c	0.568113	0.141316
Rit2	0.810745	0.632204
Rbm10	0.275302	0.0243596
Atp6v1d	0.204082	0.272897
Vgf	0.790709	0.85663
Arhgef7	0.289118	0.456395
Cox6c	0.162036	1.46683
Dlat	0.716013	0.00738324
Lrch3	0.224228	0.219708
Syn2	0.411223	0.306026
Fut9	0.787111	0.414712
Rims2	0.203406	0.173668
E130307A14Rik	0.245674	0.0928357
Cxxc4	0.665415	0.0280337
Mob4	0.262993	0.163099
Cnr1	2	0.682014
Ppp1r2	0.948949	0.547659
Tspan7	0.79559	0.340654
Ddx10	0.241834	0.139255
Chuk	0.25897	0.180787
Dync2h1	0.318762	0.337735
Sec31a	0.90841	0.530601
Anapc1	0.450755	0.358708
Rhot1	0.280625	0.119051
Sppl3	0.192428	0.250643
Kcnd3	1.26249	0.465222
Slc24a3	1.4011	0.438874
Flrt2	0.315977	0.215443
Ttll5	1.06007	0.279364
Snca	0.851123	0.99181
Ranbp9	0.203595	0.25754
Napb	0.413488	0.791238
Acss2	0.926672	0.238552
Adgra3	2	0.163198
Mei4	2	0.467985
Bmt2	0.778517	0.11918
Nin	0.28866	0.288027
Cep350	0.160829	0.181151
Cdc42bpb	0.652641	0.101944
Rcan2	0.965793	0.429971
Ryr3	1.43156	0.836799
Raph1	0.863178	0.340352
Stmn3	0.237441	0.164616
Dlc1	0.744579	0.158562
Lrrtm4	0.876756	0.389783
Pdzrn3	0.715177	0.217409
Cx3cl1	0.24605	0.547708
Fbxo34	0.726753	0.0962789
Dad1	0.058059	0.813769
Pacsin1	0.287418	0.267832
Ncoa2	0.381939	0.117597
Dok5	1.12653	0.414111
Rab6a	1.10345	0.274255
Zyg11b	0.417065	0.430208
Thrap3	0.268681	0.296432
Arntl	0.768006	0.654655
Rsrc1	0.212105	0.494674
Rpl13a	0.269078	0.180282
Lrrfip2	0.525841	0.620008
Lamp1	0.165598	0.235439
Arfgef3	0.636609	0.264217
Auts2	0.704467	0.431812
Cpne8	1.75304	0.721431
Nme1	0.140994	0.370352
Stim1	0.280453	0.230427
Rtl4	2	0.716565
Apc	0.564506	0.358173
Epc1	0.29195	0.373834
Spaca6	0.70716	0.0498637
Srsf7	0.234062	0.161953
Fam120a	0.140976	0.0769543
Gpbp1	0.141676	0.296063
Adcy2	2	0.242499
St6gal2	0.340402	0.0186326
Top2b	0.248252	0.445163
Tbc1d23	0.291334	0.264326
Reps2	0.434457	0.633277
Braf	0.12996	0.111701
Pdlim7	0.333022	0.494593
Mapre2	0.19411	0.322122
Ythdc1	0.229022	0.192066
Myl6	0.30328	0.432461
Dpp10	0.754094	0.846114
Clmp	0.734871	0.326989
Clasp2	0.15014	0.324225
Gng2	0.77668	0.745565
Aplp2	0.631322	0.273963
Syt11	0.156832	0.293202
Sptbn2	0.167901	0.250709
Eef2	0.423325	0.42371
Nav3	0.920874	0.592212
Dop1a	0.217329	0.310229
Lnx1	1.5383	0.699383
Rai1	0.1955	0.276054
Itga9	1.67722	0.295251
Lysmd4	0.401068	0.29884
Clint1	0.129631	0.209721
Hook1	0.3095	0.141869
Parg	0.341866	0.0877603
Tmtc2	1.09696	0.764111
Gm5087	2	0.0403595
Mmp16	0.709449	0.578258
Ptbp2	0.322895	0.278121
Babam2	0.321335	0.381708
Zcchc7	0.16311	0.212037
Cdc37l1	0.287296	0.449399
Rabep1	0.269899	0.254336
Trim35	0.211185	0.186115
Ctps2	0.385463	0.385108
Pip5k1b	2	0.440377
Iws1	0.481758	0.410138
Psd	0.244734	0.192104
R3hdm4	0.182715	0.497852
Nrg1	0.765933	1.14368
Spock3	0.552896	0.620878
Zfyve16	0.662984	0.0575655
Mdh1	0.481854	0.200069
Zfp148	0.421961	0.207799
Ppp1r12b	0.625217	0.381192
Raf1	0.294794	0.394197
Gm41609	0.960648	0.33825
Pkia	0.499552	0.573315
Olfm2	0.614418	0.355953
Slc1a2	0.478012	0.328237
Prrc2c	0.335172	0.45584
Negr1	1.07489	0.302185
Ctnnd1	0.357847	0.317289
Rplp2	0.335415	1.44391
Hace1	0.64828	0.200049
D5Ertd579e	0.417195	0.246862
Nrg3	0.32664	0.241712
Dleu2	0.929884	0.36227
Nceh1	0.967431	0.36809
Rnf138	0.248626	0.382737
Tmem132cos	2	0.191274
Pcsk1n	0.188514	0.251443
Gpatch8	0.394056	0.311087
Rspry1	0.248844	0.289884
Cdc14b	0.41748	0.558397
Stard7	0.344079	0.0319168
Wdr47	0.374417	0.286929
Brinp3	2	0.356649
4930567K20Rik	2	0.0664513
Sox6	2	0.0405616
Dclk1	0.468808	0.445205
Tafa5	0.777939	0.504158
Lyst	0.273238	0.299411
Fam184a	1.35172	0.234713
Trp53bp1	0.318738	0.237108
Myo16	0.912541	0.828922
Ergic2	0.184001	0.258964
Timm44	0.498238	0.271352
Slc25a23	0.291617	0.518004
Atp8a1	0.630704	0.314909
Atp1b3	0.650586	0.999624
Ubl3	0.440336	0.366284
Agpat4	1.43095	0.702873
Rps23	0.319826	0.814589
Cul5	0.185664	0.270447
Plcxd3	2	0.44467
Gcc2	0.715491	0.67654
Snx3	0.1398	0.125669
Desi2	0.381148	0.403433
Rian	0.376507	0.440681
Nbeal1	0.312104	0.370496
Rapgef4os1	1.62698	0.288581
Mpdz	2	0.643892
Matr3	0.202441	0.504414
Cab39	0.153988	0.100378
Mpped2	1.52209	0.419296
Pias2	0.262288	0.452378
Zfp398	0.791728	0.441971
Sorl1	0.860383	0.707051
Srgap3	0.460936	0.311386
Dcbld2	1.37727	0.195455
Dync1i2	0.128252	0.242023
Cbx6	0.326085	0.968123
Fbxl16	0.568265	0.785083
Cck	0.499739	0.176946
Map1a	0.415381	0.763311
Rps15	0.245733	0.943439
Kdm6a	1.0682	0.377209
March6	0.164343	0.112007
Alcam	1.2952	0.753874
Fstl4	2	0.2242
Gm49003	1.02873	0.338571
4930419G24Rik	1.08727	0.237296
Kcns3	1.13908	0.36662
Ndufb8	0.184184	0.685053
Zbtb20	1.32541	0.505032
Lrrc49	0.705332	0.362843
Zup1	0.486352	0.458568
Hagh	0.193617	0.279699
Ep400	0.285831	0.146365
Srpk2	0.282547	0.223379
Ppm1a	0.126099	0.375223
Rnf214	0.257955	0.0477614
Phtf1	0.12713	0.271614
Cfl2	0.172434	0.273312
Gm17750	2	0.769889
Cacna1a	0.705002	0.567832
Cask	0.333374	0.518896
Dnajc5	0.324894	0.175419
Caprin1	0.267068	0.417403
Phf12	0.385447	0.250313
Lmo3	1.4766	0.552809
Lrrn3	0.323637	0.292796
D10Wsu102e	0.624626	0.760357
Abi2	0.228561	0.389573
Zfp532	0.424728	0.199405
Vkorc1l1	0.233364	0.573034
Rbms3	1.07991	0.515637
Cntnap2	0.673555	0.314969
Snx14	0.168623	0.0426721
Iqsec1	1.04425	0.586401
Atp2b1	0.141197	0.388099
Rbmx	0.233811	0.464758
Got2	0.372529	0.181369
Rpl34	0.158939	1.10716
Cers6	1.36178	0.566698
Nipal2	0.356502	0.700552
Tmod3	0.545981	0.241482
Ankrd12	0.104269	0.445001
Ddx17	0.340226	0.342844
Myef2	0.423121	0.266495
Pla2g4e	1.1612	0.394119
Zc2hc1a	0.757239	0.213342
Ktn1	0.685291	0.318649
B230209E15Rik	0.786935	0.456576
Npas3	2	1.20571
Maged1	0.134634	0.316612
Ints6l	1.17985	0.38642
Nipa1	0.356085	0.121442
March11	0.853315	1.00074
Eml4	0.599669	0.27356
Tnpo3	0.356593	0.283487
Cdh4	2	0.181971
Nxph1	1.71992	0.640176
Celf4	1.04622	0.509055
Camk2n2	0.377972	0.441814
Ccdc148	0.879306	0.11671
Akap11	0.130521	0.201203
Ppp4r3b	0.178133	0.0292558
Ncam2	1.22054	0.450002
Yeats2	0.193002	0.415583
Ammecr1	0.416468	0.525152
Ccdc136	0.828832	0.591508
Fam49b	0.433437	0.217668
Myo9a	0.196641	0.33828
Ptprr	1.25565	0.563684
Tubb5	0.254307	1.05367
Arhgdig	0.0721318	1.40667
Sympk	0.32177	0.422781
Pde7b	1.46653	0.346764
Cux2	0.852963	0.351372
Thrb	0.4686	0.297252
Ak5	1.39688	0.664014
Myt1l	0.786029	0.367529
4933411O13Rik	1.32053	0.846063
Rpl7a	0.274972	0.464692
Ywhah	0.0944199	0.35938
Tspoap1	0.562287	0.401426
Crppa	0.0456081	0.514427
Tango2	0.803633	0.438792
Acsl4	0.327844	0.442703
Cul3	0.406498	0.120178
Rps29	0.222693	1.51873
Cpeb2	0.532137	0.258284
Camk2a	0.714184	1.01799
Smpd3	0.0614077	0.468098
Scn1b	0.409033	0.937173
Ssbp4	0.381248	0.254693
Eif2s3y	0.253607	0.304043
Pbrm1	0.142655	0.105122
Fbxl20	0.271603	0.361576
Lrp1b	1.54768	0.401245
Cox8a	0.165312	0.860544
Mia3	0.286024	0.0147714
Mthfd1l	1.34249	0.613376
Frmpd1	2	0.477395
Cep170	0.242877	0.298035
Nfasc	0.386075	0.133382
Oxct1	0.38398	0.170447
Gm35188	1.31249	0.67844
Snrnp48	0.328309	0.146083
Srgap2	0.44573	0.41122
Gnb1	0.328139	0.28065
Atp13a2	0.386415	0.398162
Lcorl	1.05401	0.421324
Fryl	0.975387	0.233431
Rnf130	0.590594	0.37216
Uba6	0.363195	0.0453837
Atp11b	0.519468	0.726129
Sipa1l3	0.533915	0.00135683
Gm19710	0.288073	0.182147
Siah3	1.62169	0.128457
Rps10	0.213625	0.488638
U2surp	0.231854	0.13924
Tbce	0.45221	0.259865
Slf2	0.228327	0.219442
Wwp1	0.713758	0.383681
Uqcrc1	0.663879	0.57378
Fmn1	1.59381	0.275905
Wwc2	0.76867	0.455668
Baz1b	0.0910006	0.817736
Eif4g2	0.139229	0.13967
Tsc1	0.328334	0.276215
Cers4	0.470057	0.0825171
Unc79	0.284783	0.269516
Syp	0.245245	0.235782
Sorbs1	0.619547	0.150645
Dab2ip	0.497441	0.109147
Gabrb3	0.604753	0.36101
Rbbp6	0.20369	0.179757
Ppp1r12a	0.87354	0.157604
Ube2k	0.288474	0.224363
Mast1	0.27233	0.720902
Atxn1	0.89259	0.221448
Gm38505	2	0.473485
Wac	0.192841	0.305652
Magi3	2	0.588656
Pak6	0.749091	0.593112
Ift20	0.216874	0.321733
Kif3a	0.110485	0.220161
Sst	2	0.500725
Lypd6	2	0.6127
Sars	0.277706	0.260815
Napg	0.386761	0.158637
Hectd4	0.241121	0.148691
Nkain2	0.890435	0.562098
Zzef1	0.234775	0.137588
Arhgap18	1.72621	0.108686
Gm10125	0.309566	1.0615
Kcna1	1.53226	0.711675
9630002D21Rik	1.267	1.24703
Jakmip2	0.204572	0.407979
Usp40	0.298784	0.312958
Eml5	0.617561	0.274821
Nectin3	1.02701	1.11111
Cabin1	0.570588	0.112976
Gpr137c	0.617473	0.362845
Hipk2	1.0677	0.488993
Atf7	0.622699	0.590978
Thra	0.204325	0.505243
Cox5a	0.331501	0.835428
Ndufa11	0.180633	0.731308
Gm45159	0.828451	0.316293
Dock4	2	0.231867
Kras	0.348138	0.149297
Gas7	1.19558	0.875712
Herc2	0.228533	0.247695
Gphn	0.608467	0.358364
Rerg	1.08447	0.108555
Fam126b	0.340511	0.262864
Gpr162	0.115041	0.31189
Zfp280d	0.14429	0.0443534
Hdac7	1.43925	0.0776648
mt-Nd2	0.292022	0.638539
Cdh13	2	1.17732
Tcf12	0.686236	0.0775394
Elavl2	0.947465	0.482764
Rabgap1l	0.171221	0.0882784
Rab3gap2	0.387891	0.110757
Dnaja1	0.35799	0.0992016
Dzip1	0.655149	0.310781
Pcdh7	1.01166	0.166444
Sorbs2os	0.824443	0.20417
Gnb2	0.16785	0.349558
Mfsd4a	0.623454	0.129885
Rbm4b	0.183432	0.17667
Bbx	0.67305	0.404455
Gripap1	0.269379	0.318164
Sema5a	2	0.937855
Ptpro	1.66697	1.03957
Abhd17b	0.801758	0.629917
Rbm27	0.208147	0.131771
Aff3	0.660716	0.277338
1110051M20Rik	0.25166	0.0924718
Rell2	0.76008	0.305481
Rps18	0.176793	0.901236
Faf1	0.170755	0.19053
Clec16a	1.16627	0.270403
Dpm1	0.466068	0.486465
Psmd1	0.177472	0.135096
Ophn1	0.157113	0.128291
Chpt1	0.750764	0.323734
Rps4x	0.337112	0.628217
Gm28375	0.185168	0.418446
Vmp1	0.293562	0.33433
Epb41l3	1.21522	0.137589
Eya4	2	0.165412
Sema6a	0.743331	0.939332
Tra2b	0.226867	0.307622
Eea1	0.234585	0.414675
Ifrd1	0.939596	0.00164605
Jph4	0.333114	0.344312
9630014M24Rik	0.57384	0.630877
Rhobtb2	0.720177	1.19459
Anks3	0.375792	0.26909
Actr1b	0.427655	0.475571
Jpx	0.110395	0.454395
Eef1a2	0.0651027	0.189137
Sestd1	0.0395132	0.199924
Chd6	0.497142	0.293554
Ano3	2	0.223488
Dner	2	0.407863
Gas5	0.265349	0.744277
Las1l	0.829308	0.565933
Tuba1a	0.211206	1.4856
Nme7	0.0874862	0.256075
Tasor	0.288728	0.187968
Tmtc1	1.14239	0.708623
Hivep3	0.337138	0.210713
Phactr1	1.7073	0.37479
Map3k13	0.442016	0.108963
Kcnh5	1.10198	0.0760757
Wdr7	0.375821	0.277581
Rps19	0.234023	1.05912
Fbxw2	0.217402	0.163299
Syndig1	0.788431	0.313122
Psip1	0.198009	0.272348
Coro6	1.41433	0.651047
Cox10	0.876775	0.219433
Atp6ap1	0.23433	0.309819
Ablim2	0.819806	0.486431
Atxn7	0.413677	0.302849
Mtor	0.362214	0.206623
Pcdh9	0.534242	0.313184
Rpl22l1	0.0993195	0.976371
Unc80	0.324984	0.477738
Fars2	0.512099	0.246087
Ccdc88a	0.296527	0.210996
Rnasek	0.324303	1.03313
Rps6ka3	0.663736	0.214234
Asb3	0.243507	0.829948
Ssr4	0.133585	0.441327
Pde4dip	0.337376	0.357752
Shoc2	0.244201	0.329162
Trps1	2	0.655095
Btbd3	1.19829	0.392861
Ap3b1	0.476305	0.350798
Ldah	0.330534	0.126967
Chd2	0.467902	0.222246
Gsk3b	0.187619	0.291078
Copg1	0.517172	0.115755
Dock10	1.96206	0.11088
Pakap	0.580644	0.549252
Mapre3	0.234068	0.260964
Dot1l	0.277919	0.03909
Add1	0.166559	0.244664
Gdap1	0.84796	0.324336
Phc3	0.162052	0.316625
Pfkm	0.717436	0.101542
Akap9	0.273552	0.477205
Slc12a6	0.801147	0.245898
9530059O14Rik	1.06267	0.71594
Vip	2	1.10356
Rpl26	0.227064	0.508952
Dennd6a	0.127689	0.074814
Sorcs3	2	0.110234
Vps13d	0.819006	0.257182
Fam135a	0.507068	0.397932
Dgkh	1.36111	0.345594
Ppm1l	0.861368	0.238747
Hs2st1	0.150683	0.0910695
Gapvd1	0.172209	0.22239
Npas1	2	0.401049
Clu	0.41146	0.688746
Grin1	0.350651	0.158505
Rpl27a	0.218472	0.784052
Ptpn5	0.567121	0.24893
Pbx1	1.06209	0.581337
Oaz1	0.147819	0.302131
Btaf1	0.419512	0.398988
St3gal6	2	0.403808
Bcl9	0.953314	0.234688
Smim14	0.322151	0.134394
Mapk8	0.416834	0.321948
Mib1	0.323351	0.216971
Fam120c	0.287713	0.154059
Ndufb2	0.189017	1.1041
Ccdc47	0.190405	0.0841462
Hibadh	0.671073	0.323734
Sept11	0.551511	0.313526
Nfib	2	0.232625
Inpp4b	1.62801	0.306622
Zfp207	0.174203	0.255699
Gm15520	1.12649	0.218444
Asap1	0.562725	0.366694
Chd5	0.318107	0.34783
Rbm25	0.271315	0.284958
Rnf216	0.189549	0.26273
Adk	0.499985	0.413527
Alkbh1	0.162219	0.720903
Stt3b	0.256035	0.325287
Agfg1	0.287535	0.159584
Tm6sf1	1.46378	0.346928
Cdh12	1.07512	0.501325
Trak1	0.735578	0.381559
Slc38a2	0.416644	0.435412
Ptpn12	0.237438	0.50487
Arid1a	0.294311	0.392484
Nrg2	1.06359	0.509865
Strbp	0.522111	0.302358
mt-Nd5	0.199846	0.826111
Hnrnpc	0.373139	0.322604
Slc12a5	0.132465	0.147382
St8sia5	0.574881	0.267666
Ypel3	0.502925	0.559918
Srek1	0.329336	0.347546
Rpl36	0.177781	1.16747
Zhx3	0.45925	0.267783
Klf7	0.54061	0.648498
Tlk1	0.297082	0.310149
Cep164	0.934809	0.816628
Dennd4a	0.594692	0.206913
Nup98	0.196639	0.214858
Manf	0.307088	0.503441
Pag1	1.00539	0.268088
2810049E08Rik	0.424906	1.45087
Gm37679	0.563678	0.358088
Klhl29	0.361147	0.177639
Thsd7b	1.85202	1.42683
Sema3c	2	0.794977
Usp24	0.422793	0.185826
Ulk2	0.116078	0.23698
Mapk9	0.475835	0.325507
Tcf4	0.280382	0.233147
Usp14	0.379885	0.309484
Kcnab1	1.73845	0.681567
Lrpap1	0.199804	0.247317
Tcf20	0.260755	0.140941
Copg2	0.428285	0.374323
Mef2c	1.502	0.559588
Asxl3	0.823822	0.913119
Afap1	1.02986	0.346901
Ripor2	0.7571	0.35673
Camk2n1	0.228462	1.45851
6330576A10Rik	1.89494	0.284436
Cnnm1	0.618391	0.367167
Ankrd13c	0.244497	0.245493
Dazap1	0.338912	0
Lrig2	0.641782	0.418136
Sncaip	0.374916	0.416
Tnrc18	0.720078	0.19397
Snx13	0.281859	0.0231377
Map2	0.313472	0.172766
Slc1a1	0.476914	0.336919
Amph	0.566426	0.570421
Fam92a	0.311666	0.338928
Gm36975	0.230162	0.224452
Far1	0.382669	0.408021
Galnt13	0.592386	0.384643
Gm40841	0.382091	0.52901
Fam171b	0.269183	0.212653
Samd12	0.429379	0.354632
Sgce	0.472545	0.422139
Ccnl2	0.226109	0.375701
Tmem38a	0.286471	0.265172
Mpc2	0.584168	0.164464
Runx1t1	2	0.419425
Xylt1	1.08308	0.653839
Selenof	0.26551	0.503887
Atp11c	2	0.652544
Traf3	0.686153	0.108441
Actr2	0.123214	0.197337
Kmt2c	0.238146	0.202897
Usp46	0.809821	0.0756352
Enah	0.864238	0.333628
Orc4	0.213534	0.243121
Inpp5a	0.86486	0.0673433
Tspan5	0.161781	0.633293
Rab3c	1.80611	0.222709
Grid2	2	0.682381
Csmd2	0.628624	0.60657
Fxr1	0.258396	0.388233
Ubxn7	0.113722	0.150655
Mthfs	1.08757	0.0222823
Chd3	0.632036	0.89256
Rnf24	0.816255	0.383873
Atp5j	0.201556	0.319289
D630045J12Rik	0.68234	0.170184
Pde1a	2	0.72168
Gria1	1.06877	1.05159
Riok3	0.472602	0.272595
Luzp1	1.1198	0.248697
Cpe	0.147234	0.163039
Acvr1	0.839797	0.322858
Btbd1	0.250712	0.180931
Paip2	0.222318	0.359617
Ahctf1	0.337045	0.41464
Slc6a6	0.363765	0.244184
Mgst3	0.407401	0.862127
Ski	0.42292	0.256643
Ftx	1.01002	0.611279
Rbm28	0.15131	0.110269
Plcl2	0.561855	0.245422
Frs2	0.541102	0.487719
Pak3	0.285374	0.366555
Tut4	0.278898	0.222084
R3hdm2	0.224849	0.280426
Dmxl1	0.404258	0.0989414
Lurap1l	1.58484	0.264996
Tet3	0.196313	0.127317
Kdm5c	0.13999	0.333947
Gm45025	1.51302	0.323957
Usp47	0.367883	0.328004
Gpm6b	0.385055	0.171842
Atl1	0.259805	0.390638
Mtch2	0.213321	0.287695
Dcaf1	0.393585	0.411218
Slc25a36	0.422371	0.356005
Rasgef1b	0.554033	1.51946
Cpd	0.447042	0.125093
Man1a	2	0.627445
Nsd2	0.252855	0.235674
Cnrip1	0.466423	0.452215
Zfp462	0.669228	0.394905
Syn1	0.464863	0.171715
Man2a2	1.13762	0.487505
Sap130	0.151287	0.23654
Sfxn5	1.4323	0.285907
Gm4258	1.20902	0.449563
Fgfr2	0.317496	0.142185
Ppp1cc	0.752673	0.361263
Foxj3	0.226848	0.0398372
Rps27	0.266825	1.25739
Supt3	0.764828	0.42675
Tubb2a	0.185203	1.55296
Stambpl1	1.27582	0.215149
Slc4a10	0.257454	0.175572
Pex13	0.599809	0.383766
Ube2d1	0.489694	0.17588
Rb1cc1	0.275709	0.49542
Mir99ahg	1.35508	0.487959
Mast4	0.846787	0.534554
4921534H16Rik	0.34986	0.308607
Hsbp1	0.0736713	0.798395
Sod2	0.390599	0.22956
Lmo4	0.629779	0.284831
Gm15577	1.06623	0.254456
Got1	0.657965	0.405995
Smc5	0.251462	0.117885
Elavl4	0.695722	0.259295
Tbl1xr1	0.188317	0.26616
Trip12	0.197122	0.099749
Elp4	0.380656	0.4142
Ash1l	0.211817	0.214336
Psmd7	0.315002	0.00568846
Map3k3	0.396123	0.168223
Hnrnph1	0.223412	0.489792
A330102I10Rik	0.632883	0.215473
Abl2	0.17431	0.19667
Pou2f1	0.450478	0.239732
Vamp4	0.490033	0.239463
Atrnl1	1.39763	0.475068
Haghl	0.676122	0.191149
C1qtnf4	0.719589	0.418864
Syne1	0.44286	0.551244
Chgb	0.149377	0.573914
Prkn	1.19239	0.268778
Cdk8	0.351218	0.294154
Epha6	0.872199	0.386631
Atad2b	0.088361	0.159429
Ythdc2	0.225801	0.109407
Setbp1	0.660014	0.364431
Nemf	0.344181	0.15517
Pcmtd1	0.347625	0.179721
Gabrg2	1.21791	0.3159
Tardbp	0.294177	0.542291
Tasp1	0.297189	0.240023
Ralyl	2	0.797988
Erbb4	2	0.559112
Zfp266	0.121291	0.119763
Thy1	0.42486	0.336877
Nsg1	0.150207	0.6953
H2afz	0.148429	0.189535
Hnrnpa2b1	0.0965471	0.174534
Ppm1h	0.776263	0.233169
Fam219a	0.149537	0.421495
Rgs12	2	0.444732
Hspa4	0.302993	0.181554
Pcnx2	0.496249	0.0795076
Smarcad1	0.278123	0.373342
Rundc3a	0.120635	0.290571
Ptpn9	0.282194	0.348339
8030462N17Rik	0.497107	0.476049
Hmg20a	0.359708	0.216196
Cdh11	1.18731	0.489164
Dock11	0.733283	0.192164
Rplp0	0.0813056	0.847976
Tmeff2	1.89505	0.219492
Dbn1	0.118978	0.309714
Ubr3	0.322237	0.144449
Ppp6r2	0.120821	0.0939818
Rps17	0.222947	1.11356
Ndufs4	0.412985	0.312624
Vgll4	2	0.226686
Lgi2	1.34119	0.409391
Hnrnpk	0.237429	0.260387
Mapk8ip1	0.320847	0.38259
Med13l	0.595973	0.274042
Ap2b1	0.381737	0.167035
Sycp2	1.09425	0.332791
Csf2ra	0.334639	0.535553
Dtd1	0.48766	0.255097
Pcdh17	0.84695	0.350794
Khdrbs2	1.55017	0.921658
5330417C22Rik	0.455804	0.542318
Gmcl1	0.30036	0.247515
Nxpe4	0.297819	0.190444
Gm28153	2	0.268425
Cacna1b	0.469856	0.476381
Npy	2	0.511141
Reep1	0.226692	0.383149
Map4	0.588252	0.722206
Ext2	0.227057	0.156185
Abca3	0.130322	0.212154
Fam193b	0.40409	0.367454
Nr3c2	2	1.10185
Tcaf1	0.18016	0.158628
Gm48678	0.361895	0.272191
Plch2	1.70957	0.419466
Cxcl14	2	0.367546
Prdx2	0.128682	0.397027
Fras1	2	0.374997
Ppm1e	0.710108	0.412671
Trpm7	0.223337	0.272771
Ankhd1	0.357618	0.278491
Ndrg3	0.338611	0.127137
Ddx42	0.210622	0.262723
Ociad2	0.514816	0.367029
Ppp2r2b	1.13774	0.401155
Nr1d2	0.324888	0.560967
Nbr1	0.319432	0.198527
Xpo1	0.23188	0.336092
Ap1b1	0.786505	0.152166
Csmd1	0.352009	0.12026
Dcaf8	0.23831	0.400073
Pcnp	0.121253	0.338445
Zfpm2	0.598912	0.623005
Camsap2	0.257189	0.240645
Apoe	0.314389	0.12475
Chd9	0.512662	0.287091
Ckap5	0.24891	0.422326
Arf4	0.082055	0.280373
Cntnap5b	1.46369	0.821493
Cept1	0.429097	0.295052
Epb41l1	0.292813	0.468363
Dst	0.194188	0.284495
Tenm2	0.795309	0.61557
Pten	0.422047	0.104296
Ndufs1	0.463235	0.379291
Kpna3	0.313561	0.173853
Zfp160	0.157628	0.547796
Usp13	0.375317	0.0151925
C2cd5	0.394677	0.431351
Serp2	0.290371	0.168981
Pdss2	0.202595	0.220934
Dnajc19	0.26354	0.32111
Syt14	0.289349	0.148715
Mphosph8	0.150339	0.100624
Necab1	2	0.625013
Vstm2b	0.735596	0.268737
Insr	0.243069	0.207164
Col25a1	0.764322	0
Klhl2	0.276849	0.425105
Tmem91	1.03339	0.608796
Rab3a	0.328952	0.380233
Htt	0.123759	0.430496
Tfdp2	0.897913	0.533807
4933406I18Rik	0.398277	0.242777
Ehbp1	0.451344	0.230244
Atraid	0.303464	0.609492
Dennd2a	2	0.192141
A230006K03Rik	1.29094	0.529583
Prdm2	0.246356	0.134991
Metap1d	0.835522	0.361385
Zc3h15	0.237029	0.190716
Msra	1.42118	0.366106
Atp2c1	0.745319	0.439176
Fto	0.475301	0.319606
Cfdp1	0.170316	0.454004
Farp1	0.888418	0.61974
Rgs6	2	0.966776
Pik3c2a	0.474326	0.119503
Hnrnpll	0.468733	0.541366
Rps6kc1	0.401134	0.434529
Atp6v1a	0.176531	0.308342
Adam22	0.361176	0.100273
Hacd1	0.359015	0.767552
Stmn4	0.191548	0.750052
Ap3s1	0.240409	0.301423
Ppme1	0.183598	0.165989
Kif13b	0.342403	0.495216
Rasgrf2	0.956863	0.678374
Cfap36	0.399566	0.42303
Slc8a3	0.80794	0.26931
Myo5b	2	0.414245
Ttc37	0.312134	0.281529
Calr	0.237538	0.400996
Nalcn	1.18169	0.442585
Ccdc30	0.426849	0.103706
Uri1	0.544335	0.418247
Adgrl1	0.27666	0.279473
Fam214a	0.497919	0.34659
Phlpp2	0.532131	0.0276442
Sclt1	0.537883	0.268008
Flrt3	0.50007	0.367374
Tmem181a	0.253324	0.751641
Clpp	0.185464	0.338645
Rbfox2	0.280038	0.206002
Rps2	0.253581	0.84261
Nvl	0.265049	0.436668
Xrcc6	0.58139	0.852257
Erc2	0.729892	0.383585
Syn3	0.814278	0.894603
Tmem108	2	0.784072
Celf1	0.332036	0.194774
Brd9	0.370565	0.565348
Ergic1	0.218037	0.144169
Sfxn3	0.604844	0.3425
Gap43	0.60232	1.48831
Hira	0.365337	0.278989
Ube2d2a	0.166967	0.598058
Gak	0.318606	0.168939
Kcnmb4	1.44589	0.245962
Gnai1	0.704442	0.303566
Sacm1l	0.442944	0.414146
Sept4	1.17126	0.838757
Psma3	0.272002	0.205584
Kif5a	0.586637	0.442497
Snx27	0.402775	0.30954
Arpc2	0.275883	0.537968
Taok1	0.192666	0.0947827
Hspa8	0.288055	0.107306
Arih2	0.166646	0.0675919
Gm20754	2	1.63881
Macf1	0.265261	0.505778
4732471J01Rik	0.64118	0.756577
Evl	0.43961	0.295073
Nucks1	0.345768	0.240586
Gm20033	2	0.869353
Grik1	1.04646	1.06033
Uqcrb	0.23315	1.25783
Cep112	1.50293	0.132388
Gabra5	1.77409	0.463412
Rpl8	0.252461	0.384653
Phf24	0.722549	0.118262
Marcks	0.298248	0.572089
Wsb2	0.355392	0.486493
Klhl7	0.486968	0.279003
Reep5	0.430109	0.405447
Atp6ap2	0.259503	0.425647
Gkap1	0.675483	0.0267364
Sv2b	0.609894	0.451875
Kif5b	0.242601	0.411326
Cbl	0.347977	0.117801
Srr	0.245147	0.156108
Tmem63b	0.578699	0.403542
Setd5	0.235727	0.0985203
Kif2a	0.424997	0.310851
Rpl30	0.144623	0.720245
Rab3gap1	0.162088	0.192293
Rpl19	0.238492	0.238976
Zfp329	0.257287	0.446138
Grip1os2	0.450112	0.420291
Vwa5b2	0.636157	0.810244
Pura	0.200535	0.0891057
Pip5k1a	0.325313	0.370505
Hectd1	0.25709	0.164271
Scn3a	1.18377	1.33728
Prkcz	0.18904	0.122735
Rps3a1	0.209227	0.209508
Rbfox3	2	0.519717
Vcp	0.388192	0.53725
Cdc42bpa	0.263739	0.063597
Atf2	0.271929	0.21833
Prkd1	2	0.141598
Mir124-2hg	1.38499	0.49514
Abcc5	0.255666	0.123422
Uqcrc2	0.352508	0.204402
Tlk2	0.206254	0.191362
Pabpn1	0.309337	0.462143
Setd2	0.140276	0.115422
Fat3	0.944129	0.370427
Tcerg1	0.43588	0.351224
Gm26749	0.47119	0.193916
Camkk2	0.7033	0.184058
Pak7	1.76752	0.318306
Ggact	0.685499	0.543738
Slc8a1	1.09427	0.743081
Tomm7	0.264494	1.56023
Pum2	0.183838	0.338713
Mef2a	0.461692	0.35662
Uqcc2	0.484845	0.986764
Gm1604a	1.86843	1.30746
Hdac8	0.455596	0.458842
Cep120	0.440384	0.190232
Mtmr3	0.39393	0.253116
Fth1	0.20797	0.284115
Atrn	0.219214	0.0894269
Pam	0.897314	0.280395
Hmgcll1	0.479825	0.326834
Synpr	2	0.367542
Tmem196	2	0.303909
Kmt2a	0.253824	0.51699
Vps13a	0.629112	0.391714
Scaf4	0.103961	0
Dnajb6	0.0797187	0.0392059
Syngr1	0.204388	0.543139
Lnpk	0.368759	0.426457
Pan3	0.133	0.178776
Pid1	1.33547	0.185451
Pld3	0.170646	0.7064
Kif16b	0.783975	0.238192
D1Ertd622e	1.06512	0.147968
Nktr	0.352883	0.0889904
Sec24b	0.304651	0.302513
Dync1li2	0.50996	0.33107
Zfp638	0.248946	0.101625
Rpl9	0.259041	0.37307
Flot2	0.27016	0.560462
Pygb	0.667121	0.643166
Pantr1	0.816562	0.534887
Ddx24	0.376442	0.146958
Ppp2r5e	0.755008	0.20134
Chsy3	1.58624	0.681611
Cox16	0.358174	0.322432
Pdia3	0.101345	0.38123
Nop56	0.269055	0.215965
Btbd7	0.183471	0.17655
Fus	0.324561	0.317813
Cdc73	0.232319	0.126915
Pds5b	0.269639	0.642309
Sptbn1	0.218379	0.201357
Rpl10	0.140759	0
Elavl1	0.199529	0.135717
Tcf25	0.21683	0.237447
Man1c1	2	0.171765
Fau	0.230093	1.01712
Mroh1	1.08162	0.38083
Prkacb	0.837126	0.131127
Bin1	0.479936	0.137605
Pacrg	0.28712	0.0572715
Kcnip2	2	0.13821
Cacng7	0.580341	0.316871
Ksr1	0.907956	0.0463206
Prickle1	1.04947	0.236529
Kif1b	0.195981	0.254757
Fnbp4	0.037823	0.176553
Samd5	1.60256	1.04069
Rps6ka2	1.29836	0.921091
Rab12	0.496884	0.265335
Gabrb2	1.35783	0.131832
Celf2	0.339694	0.399094
Filip1	2	0.174136
Nf1	0.191004	0.25992
Ccdc50	0.511165	0.177946
Zranb1	0.275346	0.428813
Fndc9	0.625603	0.18883
Snap47	0.253771	0.328017
Mir124a-1hg	0.647549	0.251043
Tmsb10	0.16508	2
Osbpl6	0.443947	0.18153
Smap1	0.158255	0.105621
Cpsf6	0.491539	0.23763
Mif	0.162174	1.3238
Tacc1	0.424814	0.137347
Cox4i1	0.195488	0.525324
Ankrd28	0.273791	0.14692
Hacd3	0.264558	0.287148
Sorcs1	2	0.766585
Tmem132c	2	0.0541783
Atp9b	0.121569	0.153079
Celf5	0.75142	0.516991
Adamts17	2	0.891365
BC052040	0.59626	0.26909
Polr3h	0.515837	0.20179
Sobp	1.59205	0.154633
Ptpru	2	0.112183
Atp5g1	0.153642	1.12079
Pde8b	0.352909	0.80427
Arhgap5	1.10625	0.251598
Atp5k	0.314476	1.3871
Vsnl1	0.474173	0.263392
Syncrip	0.531226	0.808944
Tpm3	0.209195	0.0988653
Lrp1	0.277483	0.228378
Tmem131l	0.444971	0.363054
Eno2	0.57761	0.109649
Pcdh15	0.378288	1.22822
Myo5a	0.341764	0.309458
Sfpq	0.261806	0.157114
Papola	0.157768	0.261566
Ccnt2	0.368636	0.664744
Sgip1	0.327773	0.187824
Sbf2	0.164127	0.4382
Fkbp1a	0.254632	0.181922
Arid4b	0.154664	0.154267
Maco1	0.288029	0.312553
Eif4a1	0.0605163	0.433623
Trmt1	0.582139	0.222323
Nrxn2	0.794861	0.503809
Lgi1	1.20183	0.266209
Gnaq	0.32475	0.224799
Phf8	0.0183463	0
Bach2	0.873548	0.383419
Pfn2	0.0876109	0.0556487
Sirpa	0.267509	0.381383
Map4k5	0.180042	0.25179
Hdgf	0.643594	0.247274
Pnn	0.271449	0.500459
Creb1	0.133109	0.100852
Rps7	0.239055	0.341904
Dab1	1.66637	0.446182
Rufy2	0.132108	0.0889991
Bbip1	0.179713	0.338723
Helz	0.177091	0.23896
Clstn3	0.481571	0.103249
Ptpn1	0.317645	0.168616
Gm32250	0.278123	0.721122
Kazn	1.44646	0.239961
Ltbp1	1.86495	0.0364418
Gm49797	0.251908	0.205498
Prr14l	0.440994	0.149734
Mcts1	0.353025	0.262738
Zfp950	0.583967	0.439495
Syt13	0.460329	0.0764198
Dync1i1	1.16587	0.230182
Rhbdl1	0.204878	0.83135
Ldhb	0.596653	0.508426
Myo6	1.33658	0.222357
Hdlbp	0.297269	0.385311
Rpl17	0.101375	0.187333
Bcas3	0.463242	0.305465
Syt17	1.2888	1.17355
Dnm1l	0.335257	0.206594
Mecp2	0.318978	0.321413
Eif5b	0.20913	0.086417
Tcp11l1	0.283616	0.159166
B130024G19Rik	2	0.235319
Ttll4	1.08785	0.468777
Podxl2	0.569891	0.63658
Fndc3a	0.532906	0.129405
Clasp1	0.163098	0.400955
Arglu1	0.295008	0.269997
Gm48749	1.65759	0.211018
Fabp5	0.215556	1.39965
Apba1	0.973308	0.169104
Cdh20	2	0.892738
Bcan	1.94828	0.571361
Taz	0.179764	0.168476
Ankrd44	1.4522	0.0921554
Rbm6	0.284646	0.115126
Gnl3l	0.250432	0.206956
Gm42439	0.493503	0.517403
Zkscan3	0.577466	0.28881
Schip1	1.80684	0.526123
Phyhipl	0.173772	0.160819
Tjp1	0.746665	0.363707
Pde10a	0.611078	1.19783
Rchy1	0.475724	0.45305
Rpl18	0.184184	0.700652
Pparg	1.56788	0.153151
Prkag2	0.992942	0.346828
Gtf2ird1	0.813037	0.108693
Spire1	0.588631	0.432736
Sulf2	0.222382	0.091585
Clstn1	0.11414	0.184078
Slc6a17	0.528808	0.237069
Glmn	0.4597	0.36292
Kmt2e	0.131249	0.195475
St7	0.252909	0.320959
Gm12353	0.837716	0.35035
Rptor	0.525296	0.300543
Bicral	0.298798	0.170352
Gda	1.80052	0.250916
Oga	0.34988	0.251912
Clasrp	0.329068	0.408191
Zbtb11	0.230819	0.484495
Kcnmb2	1.264	0.520211
Sdhb	0.429845	0.306811
Rsrc2	0.418801	0.518549
Sgsm2	0.335402	0.597523
Eif4a2	0.113334	0.344678
Pdzd2	1.05591	0.491587
Hsp90aa1	0.10482	0.444987
Ahi1	0.520387	0.643112
Clk1	0.355889	0.0769842
Wdr26	0.124602	0.187972
Vps35l	0.357931	0.161018
1110004F10Rik	0.864029	0.12257
Snap25	0.567727	0.520127
1810034E14Rik	0.314061	0.501929
Rab10os	0.390396	0.180098
Rps5	0.223452	0.383608
Vdac2	0.508865	0.0494132
Gm37240	0.117679	0.194098
Galnt9	0.917125	0.842787
Ogdh	0.850932	0.196011
Gnl3	0.630457	0.621342
Prickle2	0.626242	0.666923
Pkn2	0.21101	0.238024
Nfx1	0.177455	0.119607
Ghr	1.66724	1.27131
Slc3a2	0.400129	0.360952
Gm28756	1.956	0.600843
Top1	0.158397	0.252415
Slc30a9	0.295319	0.46116
Sf3b2	0.144811	0.431812
Rpl6	0.142878	0.494394
Tbcd	0.327451	0.187876
Dlx6os1	2	0.777305
Snd1	0.747709	0.368839
Actg1	0.247503	0.710623
Acadsb	0.181246	0.464121
Grk5	2	0.671326
4932443L11Rik	0.169003	0.815323
Frmpd4	2	0.274865
Stox2	0.283737	0.141313
Efna5	0.742796	0.509392
Usp7	0.110547	0.125529
Oprd1	2	0.251065
Kcnh7	1.82856	0.454606
Slit2	2	0.388291
Stmn1	0.283224	0.567859
Rpl38	0.17593	1.30312
Ahcyl2	0.494723	0.189896
Nkain3	1.95245	1.03552
Dgki	1.01438	0.457442
Rbm5	0.201909	0.280111
Epn2	0.452425	0.419571
Ncoa6	0.2005	0.381795
Araf	0.260717	0.674747
Habp4	0.84726	0.0193994
Fam189a1	1.55489	0.351429
Cox7c	0.291557	1.42487
Rps16	0.174233	0.639224
Chp1	0.279101	0.0241046
Tsc22d4	0.659721	0.329337
Nrd1	0.195226	0.219414
Shisa9	1.84539	1.01382
Ddhd1	0.290061	0.301087
Immt	0.432101	0.526596
Hnrnpm	0.399037	0.210372
Msrb3	1.7171	0.4914
Retreg1	0.710112	0.354423
Ndufaf2	1.04045	0.108462
Ncam1	0.715449	0.417219
Fam193a	0.223753	0.234543
Vps41	0.335493	0.263349
Ints10	0.320744	0.302955
Nexmif	0.38424	0.937795
Ywhag	0.263813	0.288897
Morf4l1	0.183879	0.210433
Cplane1	0.357401	0.124342
Rps24	0.266036	0.75824
Esyt2	0.196653	0.247995
Dpysl3	0.671217	0.842454
Hip1	0.888939	0.952766
Tfrc	1.05061	0.627516
Fez1	0.263118	0.204626
Rapgef4	1.48263	0.180452
Gse1	0.965698	0.64856
Scmh1	0.106233	0.136234
Grina	0.302173	0.352695
Mapt	0.149479	0.519959
Abca5	0.957792	0.54177
Col26a1	2	0.0463437
Clta	0.210842	0.223752
Fbxl17	0.303879	0.191241
Mical2	0.895652	0.463076
Adgrl3	0.647479	0.345262
Unc5c	2	0.77519
Gm13629	2	1.03566
Arsb	0.576998	0.388573
Tspan3	0.216	0.497484
Slc24a5	0.407004	0.305536
Zfp697	0.230775	0.654598
Ngf	2	0.348231
Smad1	0.928034	0.526541
Pkig	0.166564	0
Gpm6a	0.37925	0.480039
Gramd1b	0.567914	0.783132
Cyth1	0.411087	0.181315
Kcnip1	0.700895	0.264011
Cspp1	0.256489	0.141992
Rapgef5	2	0.336034
Ogfrl1	1.796	0.717799
Gabbr2	0.841312	0.414582
Rp9	0.306204	0.366629
Btbd11	1.97355	0.554382
Nfkb1	0.507856	0.345945
Gm15155	1.42764	0.747443
Taf15	0.341537	0.215296
Tmem161b	0.468101	0.183
Oprm1	1.83915	0.127658
Susd6	0.176839	0.448988
Lin28b	0.973666	0.177558
Hook2	0.491931	0.466951
Man1a2	0.713785	0.141243
Idh3b	0.509892	0.438032
Atp5j2	0.358148	1.56791
Esrrg	2	0.363406
Prnp	0.179092	0.3979
Xpo4	0.217715	0.0564088
Nav2	0.820551	0.509741
Car11	0.43913	0.317431
Cnksr2	0.739235	0.198089
Vdac1	0.54393	0.264258
Ctsl	0.161382	0.492758
Nptn	0.139781	0.0983848
Olfm1	0.323164	0.537338
Gm21798	0.80852	0.318557
Gm19938	0.548143	0.185251
Gm14296	1.00524	0.0755459
Dyrk1a	0.198891	0.348708
Smg7	0.279347	0.255579
Uqcrq	0.0770246	1.48013
Acsl6	0.887778	0.232198
Plekhh2	1.64482	0.406293
Tom1l2	0.140709	0.292461
Arhgef3	0.499389	0.493128
Dctn1	0.598035	0.905902
Akap13	1.73926	0.281198
Osbp2	0.351893	0.0743831
Atp6v0d1	0.160445	0.506798
Nsf	0.587273	0.124055
Mark2	0.344709	0.351649
Rab10	0.162309	0.27529
Lamtor4	0.220553	0.0722716
Acyp2	0.496838	0.386332
Armh3	0.46334	0.449245
Gfpt1	0.455379	0.023101
Kdm5a	0.342813	0.321379
Cdkl5	0.953743	0.374789
4930555F03Rik	2	0.122745
Csde1	0.311272	0.231557
Kansl3	0.459684	0.0339219
Tbc1d24	0.737225	0.256351
Slc4a8	0.636214	0.0569476
AU040320	0.244803	0.066595
Naca	0.023904	0.134723
Brinp1	0.466017	0.313133
Eml1	0.92533	0.279014
Nav1	0.658006	0.66019
Uchl3	0.918528	0.334082
Appl1	0.304981	0.283847
Clip4	1.09964	0.714333
Frmd3	0.571364	0.729689
Tll1	2	0.0512923
Thoc7	0.37752	0.322045
Mvb12b	0.0966265	0.0961062
Ephx4	0.784998	0.280899
Sec62	0.0585978	0.374841
Cit	0.710279	0.767113
Ttc14	0.363107	0.693533
H3f3b	0.244774	0.191169
Purb	0.271399	0.810782
Tnr	1.63597	0.498228
Psd3	0.225058	0.243726
Fkbp2	0.296326	0.194264
Eml2	0.563853	0.296511
Parm1	1.34223	1.46363
Scfd1	0.227489	0.0351274
Ccdc58	0.930937	0.21707
Lrrc4	1.10904	0.449223
Plcl1	1.03232	0.524694
Myo18a	0.587064	0.253814
Scamp5	0.216343	0.166597
Ksr2	0.152181	0.388836
Fer	0.214202	0.206603
Hunk	2	0.717803
Atp1a2	0.343563	0.634271
Ncoa3	0.611308	0.0572763
Ythdf3	0.208785	0.254632
Rab14	0.173614	0.327318
Tshz3	1.87659	0.15915
Neo1	0.692782	0.655142
Zdhhc20	0.334725	0.0965501
Ccnh	0.276847	0.186387
Arhgap12	0.580915	0.301513
Plk2	1.25436	0.114841
Cdc42se2	0.299652	0.183702
Ubap2	0.200573	0.320931
Aplp1	0.44246	0.613339
Plppr1	0.978057	1.44317
Lrrc3b	0.766902	0.515669
Acp1	0.397632	0.515922
Cryzl1	0.117215	0.163065
Mirg	0.527762	0.329169
Madd	0.647327	0.194691
Wwox	1.01799	0.531875
Map6	0.569757	0.538095
Sarnp	0.133515	0.14101
Taf1d	0.423164	1.08538
Myrip	0.660581	0.248402
Stau2	0.352014	0.371414
Inpp4a	0.525396	0.165275
Sppl2a	0.473718	0.306984
Eif3a	0.343737	0.176963
Vezt	0.403089	0.428769
Gk	1.37192	0.36367
Gys1	0.959922	0.204947
Ahcyl1	0.526052	0.280594
Gdi2	0.245835	0.0922707
Ppp2r3a	0.268155	0.302978
Serbp1	0.223659	0.169637
Urgcp	0.32573	0.0913217
Lingo1	0.507145	0.481057
Hs3st1	1.5325	0.485228
Vcan	2	0.688938
Ewsr1	0.222847	0.247925
Dmtn	0.177502	0.128371
Mfap3l	1.47968	0.39068
Wdr70	0.283712	0.202362
Nrip1	1.65334	0.148416
Lrrc7	1.22679	0.355934
Ube3c	0.341999	0.097133
Ppil2	0.198073	0.295056
Rtn3	0.267667	0.272107
Fam81a	1.0589	0.259066
Amn1	0.208878	0.479285
Adcy1	0.623215	0.675916
Tmem135	0.533472	0.210996
Susd4	1.16933	0.548265
Sh3d19	1.16742	0.301003
Rps27a	0.238974	0.505163
Sema6d	2	1.21008
Ndufs5	0.154993	0.816295
Fam172a	0.580568	0.136793
Rbms1	0.732367	0.37295
Chchd2	0.150604	0.163294
Kcnq2	0.201905	0.243277
Ttyh1	0.206108	0.275094
Rpl37a	0.206606	1.22223
Psma1	0.350165	0.429284
Tmem132b	0.437505	0.328402
A330023F24Rik	0.425052	0.810618
Sept7	0.463514	0.40752
Stac2	1.3118	0.0890497
Dync1li1	0.338217	0.253601
Mbnl2	0.373397	0.346097
Mrps5	0.370446	0.662633
Tmem208	0.210664	0.23069
Hs3st4	2	0.574279
Fyttd1	0.469803	0.182158
Nfia	2	0.547976
Sgcd	1.44713	0.867092
Setdb1	0.327673	0.425698
Nrbp2	1.10772	1.12269
Gnptab	0.497604	0.433079
Tmem29	0.525815	0.363874
Rap1a	0.444314	0.155266
Chga	0.336089	0.532766
Strn4	0.19875	0.0839563
Akap8	0.471426	0.35024
Hecw2	0.545126	0.259003
Immp2l	1.11428	0.587274
F730043M19Rik	1.66965	0.470401
Dis3l2	0.160902	0.185806
Dmxl2	0.304857	0.21559
Cbx5	0.377073	0.387388
Hcrtr2	2	0.890467
Tma7	0.164836	0.735984
Slc35f4	0.975222	0.28168
Klf8	1.08991	0.46409
Stx8	0.460575	0.189393
Cul9	0.256267	0.164455
Rnf111	0.309808	0.252578
Dlx1as	1.30282	0.85295
Ftl1	0.27257	0.752989
Mt1	0.235546	0.418765
Pcsk2	1.46358	0.70168
Gbf1	0.178773	0.356206
Khdrbs1	0.231	0.507026
Calm2	0.215736	0.165863
Gm39469	0.394297	0.515926
5730522E02Rik	2	0.929365
6330411D24Rik	2	0.441925
Ano6	0.649524	0.659327
Cntnap4	2	0.424543
Cspg5	0.0931306	0.500593
Grid1	1.22963	0.349809
Ctif	0.482131	0.294815
Arhgap39	0.227831	0.178319
Nrf1	0.22088	0.246563
Arih1	0.444453	0.129451
4930445B16Rik	1.95686	0.347147
Arhgap44	0.519785	0.282258
Ddx50	0.413473	0.158239
Tmem191c	0.452544	0.423144
Akap10	0.32619	0.268726
E430024P14Rik	1.38533	0.811378
Cisd2	0.386268	0.219656
Mcu	0.28969	0.328476
Tmem167	0.133804	0.432135
Rmnd5a	0.527122	0.298352
Ext1	0.605043	0.387757
Arnt	0.478672	0.293954
Gm28175	2	0.285078
Prpf40b	0.436799	0.0343916
Calm1	0.191591	0.5197
Kalrn	0.546939	0.348475
Zfp804b	1.33005	0.68977
A330076H08Rik	0.367786	0.47813
Dmd	0.881459	0.492544
Dgkg	2	0.794586
Rpl32	0.364148	1.02334
Ube4b	0.25725	0.343178
Cltb	0.355117	0.237305
Rps28	0.44086	1.7149
Comt	0.395049	0.23897
Tmem164	0.679893	0.197308
Arhgap15	1.25385	0.244809
Osbpl10	0.527671	0.392921
Gria4	0.950921	0.253156
Mgll	1.85181	0.36419
Snph	0.963624	0.43346
Mapk1	0.466142	0.308427
Med15	0.437959	0.207048
Ubr2	0.596733	0.42083
Slc17a7	0.258002	0.167018
Ndufa12	0.34872	0.799849
Ric8b	0.218429	0.0665287
Tmcc3	2	0.748263
Cul2	0.148886	0.0281404
Frmd4a	0.388546	0.377737
[truncated: 1,555 more rows]

## Sheet: Figure 2D
	GO	term	class	p	p_corr	n_genes	n_study	n_go	study_genes	per	log10(p_adj)
0	GO:0007399	nervous system development	biological_process	2.01034e-14	2.46396e-10	25	218	423	['Sema5a', 'Sema5b', 'Sema6a', 'Mdga1', 'Nav1', 'Nrp2', 'Met', 'Ephb2', 'Nrbp2', 'Robo1', 'Tox', 'Zeb1', 'Vxn', 'Sema6d', 'Zswim6', 'Grip1', 'Prkd1', 'Mtss1', 'Dab1', 'Igsf9b', 'Slit2', 'Slit3', 'Gap43', 'Dpysl3', 'Gfra2']	0.0591017	9.60837
1	GO:0007411	axon guidance	biological_process	3.95784e-14	2.46396e-10	18	218	191	['Gap43', 'Sema5a', 'Sema5b', 'Dpysl5', 'Sema6a', 'Robo1', 'Alcam', 'Nrp2', 'Nr4a3', 'Epha3', 'Cntn6', 'Epha10', 'Cntn5', 'Slit2', 'Ephb2', 'Slit3', 'Reln', 'Sema6d']	0.0942408	9.60837
2	GO:0007275	multicellular organism development	biological_process	7.38699e-10	2.31116e-06	32	218	1101	['Sema5a', 'Sema5b', 'Sema6a', 'Mdga1', 'Nav1', 'Cdh13', 'Nrp2', 'Rfx3', 'Met', 'Ephb2', 'Cdh8', 'Col19a1', 'Fstl4', 'Ccbe1', 'Mkx', 'Robo1', 'Eda', 'Tsnax', 'Wls', 'Sema6d', 'Npnt', 'Dab1', 'Vwc2l', 'Angpt1', 'Slit2', 'Slit3', 'Dkk3', 'Gap43', 'Etl4', 'Shb', 'Reln', 'Dner']	0.0290645	5.63617
3	GO:0030154	cell differentiation	biological_process	7.42483e-10	2.31116e-06	30	218	978	['Arhgef28', 'Sema5a', 'Sema5b', 'Sema6a', 'Mdga1', 'Nav1', 'Nrp2', 'Rfx3', 'Col19a1', 'Thsd7a', 'Fstl4', 'Cpne9', 'Robo1', 'Eda', 'Zeb1', 'Tsnax', 'Nell1', 'Sema6d', 'Prkd1', 'Npnt', 'Hip1', 'Dab1', 'Angpt1', 'Slit2', 'Slit3', 'Gap43', 'Smad3', 'Runx2', 'Shb', 'Dner']	0.0306748	5.63617
4	GO:0007156	homophilic cell adhesion via plasma membrane adhesion molecules	biological_process	1.57986e-09	3.93417e-06	11	218	107	['Robo1', 'Cdh13', 'Cntn5', 'Cntn6', 'Igsf9b', 'Sdk1', 'Ptprt', 'Cdh8', 'Igsf21', 'Kirrel3', 'Pcdh15']	0.102804	5.40515
0	GO:0015031	protein transport	biological_process	4.08648e-46	1.69602e-42	208	3128	623	['Myo6', 'Ap3d1', 'Mon2', 'Ap3s1', 'Atg7', 'Dgkd', 'Stam2', 'Abcb9', 'Apba2', 'Gopc', 'Entr1', 'Snx4', 'Arl3', 'Exoc5', 'Snf8', 'Eps15', 'Napb', 'Coro7', 'Sec31a', 'Arfgef2', 'Dennd1b', 'Gabarapl2', 'Tbc1d5', 'Copa', 'Senp2', 'Itsn1', 'Sec24a', 'Arf3', 'Arf4', 'Arf5', 'Snx32', 'Spire1', 'Erc1', 'Vps50', 'Zfand6', 'Rab36', 'Chp1', 'Akap8', 'Tomm40', 'Ramp1', 'Ap2b1', 'Napg', 'Vps35', 'Sil1', 'Stx1…	0.333868	41.7706
1	GO:0006325	chromatin organization	biological_process	3.53237e-38	1.09954e-34	136	3128	363	['Atg7', 'Kdm4c', 'Epc1', 'Apbb1', 'Tlk2', 'Setdb1', 'Brd1', 'Epc2', 'Setd7', 'Arid4b', 'Prmt7', 'Prkaa2', 'Rsf1', 'Atrx', 'Arid1a', 'Smarca1', 'Smarca5', 'Ehmt2', 'Kmt2e', 'Emsy', 'Banp', 'Phf8', 'Jarid2', 'Kdm2a', 'Kdm7a', 'Chd9', 'Kmt5b', 'Gpx4', 'Smarca4', 'Setd2', 'Smarcc1', 'Tbl1xr1', 'Kdm5c', 'Baz2a', 'Kdm5d', 'Mbtd1', 'Smchd1', 'Sirt7', 'Tet2', 'Tdrd3', 'Kdm2b', 'Ogt', 'Dnmt3a', 'Kat6a', …	0.374656	33.9588
2	GO:0006397	mRNA processing	biological_process	5.9812e-33	1.48944e-29	131	3128	365	['Ppil2', 'Pnn', 'Sf3b6', 'Mtrex', 'Cdk12', 'Pnpt1', 'Hnrnpc', 'Hnrnpk', 'Hnrnpl', 'Rbm5', 'Cstf2', 'Cdc40', 'Cnot6l', 'Lsm7', 'Sf3b3', 'Ddx39b', 'Cstf3', 'Nova2', 'Xrn2', 'Wdr33', 'Syncrip', 'Srrm1', 'Scaf8', 'Mbnl2', 'U2af1', 'Sympk', 'Ern1', 'Zfp326', 'Adar', 'Tent4b', 'Luc7l3', 'Zranb2', 'Apobec4', 'Tdrd3', 'Hspa8', 'Hnrnpa2b1', 'Hnrnph1', 'Hnrnpm', 'Virma', 'Thoc2', 'Dus3l', 'Sf1', 'Rbm4b', …	0.358904	28.827
3	GO:0016310	phosphorylation	biological_process	1.61063e-29	2.86485e-26	177	3128	621	['Dapk1', 'Dgkd', 'Stk38', 'Cdk12', 'Speg', 'Epha4', 'Pik3cb', 'Uck2', 'Tlk2', 'Fyn', 'Tnik', 'Brsk1', 'Lmtk3', 'Camk2a', 'Camk2b', 'Camk2g', 'Aatk', 'Prkaa2', 'Nme7', 'Pak3', 'Pstk', 'Etnk1', 'Map3k10', 'Rps6ka3', 'Araf', 'Sgms1', 'Jak1', 'Map3k13', 'Cask', 'Tnk2', 'Raf1', 'Mapk6', 'Nek1', 'Stk38l', 'Abl1', 'Abl2', 'Ern1', 'Pfkp', 'Ulk4', 'Nek9', 'Rps6kc1', 'Cdk16', 'Dgki', 'Pi4kb', 'Stk19', 'Pl…	0.285024	25.5429
4	GO:0006468	protein phosphorylation	biological_process	2.84349e-27	4.42553e-24	170	3128	618	['Dapk1', 'Stk38', 'Cdk12', 'Speg', 'Epha4', 'Tlk2', 'Ephb6', 'Tnik', 'Fyn', 'Brsk1', 'Lmtk3', 'Camk2a', 'Camk2b', 'Camk2g', 'Aatk', 'App', 'Klhl3', 'Comt', 'Prkaa2', 'Pak3', 'Map3k10', 'Rps6ka3', 'Araf', 'Jak1', 'Map3k13', 'Cask', 'Pxk', 'Tnk2', 'Raf1', 'Mapk6', 'Nek1', 'Stk38l', 'Abl1', 'Abl2', 'Ern1', 'Ywhaz', 'Ppp3cb', 'Creb1', 'Ulk4', 'Nek9', 'Rps6kc1', 'Cdk16', 'Rb1cc1', 'Prkar1a', 'Prkar1b…	0.275081	23.354

## Sheet: Figure 2E
	Epha10	Col19a1	Tsnax	Sorcs3	Rfx3	Mdga1	Tenm1	Lrch1	Gabrg3	Klhl1	Cpne8	Ryr3	Cntn5	Gpc5	Cdh13
L2/3_P12	0	1.35772	0	1.8241	2.43312	0.455821	1.99499	1.00518	2.52967	1.19691	0.76776	0.76776	1.91319	0.455821	0
L2/3_P12	0	0.835919	0	2.5465	2.43847	0	0.835919	0.502874	2.31733	1.45099	1.08532	2.17947	2.10269	1.08532	0.502874
L2/3_P12	0	0.784248	0	2.09735	1.21833	0.784248	0.784248	0	0	1.75146	0.784248	1.21833	1.52001	0	0
L2/3_P12	0	0.609488	1.25803	2.32575	0.985436	0	1.472	0	2.32575	0.609488	0	0.609488	0.609488	0	0
L2/3_P12	0	0	0	1.63704	0	0	0	0	1.97545	1.97545	0	1.12167	1.12167	1.97545	0
L2/3_P12	0	1.74562	0	2.14794	1.89842	0	1.89842	0	2.03094	1.74562	2.14794	1.89842	2.34746	0.665722	1.06188
L2/3_P12	0	1.30191	0.84936	1.61232	1.84886	0.84936	1.61232	0	2.56828	1.61232	0	0.84936	0	2.04002	0
L2/3_P12	1.39055	1.70939	0	1.70939	1.95077	0	0.919694	0	0	0	1.39055	1.39055	0.919694	0	0
L2/3_P12	0	1.66624	0	1.27406	2.42492	0.619739	2.16631	0	2.89971	1.81656	0.999486	2.06275	2.42492	3.67958	0.999486
L2/3_P12	1.0359	1.0359	0	2.31136	1.65654	0	0.47367	0	2.74348	1.39361	0.793786	0.793786	2.6191	2.70372	0
L2/3_P12	0	1.67881	0	3.12658	1.36255	0	0.897339	0	0.897339	0.897339	0	0	1.91872	0.897339	0.897339
L2/3_P12	0.870748	0	0.870748	1.64212	1.64212	0	0.870748	0	2.94723	1.32903	0.870748	0.870748	2.23347	1.32903	0
L2/3_P12	1.07242	1.35677	0.392452	1.98071	1.7589	0	1.07242	0.392452	2.48939	1.6725	1.22467	0	1.7589	1.6725	0
L2/3_P12	0.610986	0	0	1.65082	1.65082	0	1.9309	0	2.04614	0	0.610986	1.65082	2.61255	2.14946	1.65082
L2/3_P12	0	0.427648	0	2.54476	1.43553	0	1.84632	0.427648	0.955873	0.427648	1.66187	1.84632	0.955873	0	0
L2/3_P12	0	0	0	0.872122	1.64402	0.872122	0	0.872122	3.14724	1.33077	0	0.872122	1.33077	2.60475	0
L2/3_P12	1.48379	1.6834	1.08125	1.99228	1.77001	0	0.90068	1.08125	2.32774	0.396823	0.90068	0	0.90068	0.680155	0.396823
L2/3_P12	0	0	0	2.98279	1.35674	0	0.892716	0	2.63733	1.35674	0.892716	0	0.892716	0	0
L2/3_P12	1.60291	0.689072	0	2.98798	2.39047	0.689072	0	0	0.689072	1.38018	0.689072	2.63148	3.21104	0	2.47742
L2/3_P12	0	0.892716	0	0.892716	2.40625	1.35674	0.892716	1.35674	2.52845	1.67246	1.67246	1.91206	2.1052	0	1.35674
L2/3_P12	0	0	0	2.14716	1.25851	0	0	0	1.79846	1.25851	0.8154	0.8154	1.98793	0.8154	1.98793
L2/3_P12	0	0	0	0	0	0	2.02537	2.02537	3.52326	2.02537	0	2.02537	3.30746	3.30746	0
L2/3_P12	0	1.7979	0.609488	1.472	2.54576	0	0.609488	0.985436	2.83029	0.985436	1.25803	2.14656	2.24017	1.472	0
L2/3_P12	0	0.75454	0.75454	1.17966	1.89208	0	1.70594	0.75454	1.70594	1.89208	2.04896	1.70594	0.75454	1.89208	0
L2/3_P12	0	1.10614	0	1.61846	1.10614	0	0	0	1.61846	2.40814	0	1.10614	2.20724	1.10614	1.10614
L2/3_P12	0	0	0.521809	2.14427	2.14427	0.521809	1.48735	0	2.85887	3.48165	0.521809	0.862951	2.36001	2.53736	0
L2/3_P12	0.686955	0.686955	0	0.686955	1.93527	0	1.93527	0.686955	2.47353	1.78142	1.59951	1.09035	3.20695	3.28388	0
L2/3_P12	0	1.65821	0.993236	2.681	1.48159	0	0.993236	0.993236	2.25127	2.15754	0	1.80827	2.5572	2.15754	0.993236
L2/3_P12	0	1.31711	0	0.86133	2.21897	0	0.86133	0.86133	2.05816	1.31711	0	0	2.47909	3.0678	0.86133
L2/3_P12	0	0	0	1.63316	1.75901	0.8643	0	0.522757	2.59227	1.48916	0.522757	1.32087	3.04039	2.36212	0.522757
L2/3_P12	0	0	0	0	0	0	1.06015	1.89618	0	1.89618	0	0	1.06015	1.5631	0
L2/3_P12	0	1.16999	1.46625	1.16999	2.80662	0.747156	0.747156	0	2.99006	1.16999	1.16999	0.747156	3.43388	3.68599	1.16999
L2/3_P12	1.05818	1.34069	0	1.74095	2.02603	0	1.05818	1.05818	2.77564	1.89362	1.05818	1.05818	2.02603	2.14294	0
L2/3_P12	0.794883	1.95599	1.23208	0	1.76759	0	1.23208	0	2.89029	0.794883	0	0	2.74536	2.11446	1.23208
L2/3_P12	0.458137	0	0	2.2122	1.36242	0	1.73148	1.20132	3.00455	1.73148	0	0.771149	2.43888	1.20132	0.458137
L2/3_P12	0	0	0	0	2.59685	0.574554	1.41229	0	2.80498	0.574554	0.937142	0.574554	2.89477	2.59685	1.41229
L2/3_P12	0.95081	1.75153	0	0	1.99487	1.75153	0	1.42926	3.38712	1.99487	2.19043	0.95081	3.07461	3.07461	0
L2/3_P12	0	0	0	0	2.25998	1.06723	1.06723	0	2.59507	1.90537	1.35092	1.75237	3.32151	1.06723	1.90537
L2/3_P12	0	0	0.804253	1.78173	1.54864	0	0.804253	0.804253	2.76129	1.24417	0	2.38694	2.76129	3.60593	1.24417
L2/3_P12	0	0	0.971142	2.21972	1.4544	0	0	0	0.971142	1.77882	0.971142	1.4544	2.38377	0	0.971142
L2/3_P12	1.29311	0.842451	0	0	2.0295	0	0.842451	0.842451	2.65469	0	0.842451	0.842451	2.55711	2.82522	1.29311
L2/3_P12	0	0	0	0.550897	2.20639	0.550897	0.904063	1.16453	3.07152	1.81542	1.68804	1.81542	3.1688	3.25746	0.904063
L2/3_P12	0	1.3411	0	1.89409	1.65535	0	0.880304	0	0.880304	1.65535	1.89409	1.89409	3.27372	2.24811	2.71577
L2/3_P12	0	0	0	0	3.02941	0	0	0	2.85671	0	0	0	2.02309	3.52071	0
L2/3_P12	0	0	0	1.62925	2.0584	1.31731	1.62925	1.31731	2.77468	0	1.31731	2.35771	2.77468	1.62925	0
L2/3_P12	0	1.12883	0	0	1.6456	0	1.12883	1.6456	2.43888	1.12883	0	1.6456	2.23732	1.9846	0
L2/3_P12	0	1.19711	0	1.72652	2.52993	1.19711	2.07086	0	2.07086	1.19711	0	1.72652	1.72652	1.19711	1.19711
L2/3_P12	0	1.82164	0	1.82164	2.17168	0	0	0.830953	2.17168	1.58648	1.27843	2.17168	2.43045	3.2925	1.58648
L2/3_P12	0.957683	1.61226	0.589355	2.28555	2.43683	0	0.589355	1.22627	0.957683	2.10723	0.957683	1.89006	3.28431	0.957683	0.589355
L2/3_P12	0	0	0	1.22513	1.8887	0	0	0.956695	2.43537	1.22513	0.588641	1.22513	1.43655	0.956695	0.588641
L2/3_P12	0	2.12944	0.655585	0	2.32852	0	2.41493	0.655585	3.22219	0.655585	1.32941	1.04821	2.32852	3.32726	0.655585
L2/3_P12	0	1.14401	0	3.04296	1.34871	0	1.51854	0.538313	1.14401	1.14401	1.66368	1.34871	2.17977	1.79039	1.14401
L2/3_P12	0	0.678334	0.678334	0	1.92038	1.36399	1.36399	1.58563	2.8622	0.678334	1.36399	2.45758	1.36399	2.45758	0.678334
L2/3_P12	0	1.52835	0	1.38849	2.88196	0	2.03069	0.471101	2.17734	1.38849	1.94842	1.22584	2.61278	0.471101	1.22584
L2/3_P12	0	0	0	0	1.36798	0	1.36798	1.36798	3.73728	0	0	1.36798	0	0	1.36798
L2/3_P12	0	1.0937	0	0	1.60354	1.60354	1.60354	0	2.19067	0	1.0937	1.93959	2.3912	3.0375	0
L2/3_P12	0.815014	1.42263	0	1.42263	1.98733	0	1.98733	0.815014	1.98733	1.42263	2.14654	0.815014	2.14654	2.73961	0.488337
L2/3_P12	0	0.638003	0	1.69809	1.69809	0	1.02439	0	2.46065	1.98085	0	0.638003	1.30239	3.06954	0
L2/3_P12	0	2.02881	0.664529	0	2.25047	0	0	0.664529	2.51146	1.56325	1.34305	0	1.34305	1.56325	0
L2/3_P12	0.858814	0	0	1.31392	1.86275	1.31392	1.31392	0	2.21508	1.31392	0	0.858814	2.4751	1.86275	1.31392
L2/3_P12	0	0	0.761622	0.451632	2.13077	0	0.761622	1.18891	2.3707	0.761622	1.60866	1.34921	0.451632	0.761622	0
L2/3_P12	0	0.951883	0	0	2.49602	0	1.43059	0	2.35551	0.951883	1.75298	0.951883	2.91758	0	1.75298
L2/3_P12	0	0.572626	0	1.97176	2.16667	0	1.19959	0	2.32971	1.58198	0	2.16667	3.30612	2.25151	1.19959
L2/3_P12	0	1.50235	0.627572	0.627572	2.27527	0	1.83071	1.28625	2.58194	1.50235	2.0775	1.50235	2.44032	2.3612	1.67995
L2/3_P12	0	0	0.378438	0.378438	1.80171	0.652328	0	0.378438	2.3665	1.19393	1.19393	0.867104	3.26957	3.19704	1.80171
L2/3_P12	0	1.30814	0	0.641731	1.85608	0.641731	1.02945	1.30814	2.46786	1.30814	1.02945	0.641731	2.30235	0	0.641731
L2/3_P12	0.356307	1.1443	0.997754	1.1443	2.42242	0	1.48713	0	1.74196	1.48713	1.1443	2.16388	3.4328	2.34344	0.825988
L2/3_P12	0	0	0	0	2.23306	0	0	0.783796	2.99755	1.93857	1.51936	0.783796	2.72636	3.46367	0.783796
L2/3_P12	0.503236	1.28544	0	0.503236	2.18028	0	0	0.503236	3.55567	2.10349	0	0.836438	2.02031	2.54735	1.71891
L2/3_P12	0	0	0	0	1.70902	0	0	0.919422	2.14467	1.95038	0	1.39021	0.919422	0	1.39021
L2/3_P12	0	0.685657	0.685657	1.08861	2.00188	0	1.37504	0.685657	3.36987	2.0663	1.4924	2.28906	1.69246	2.90355	0.685657
L2/3_P12	0	0.565015	0	0	1.84314	0	0	0	2.73631	2.05864	0.923842	1.84314	2.45382	1.39572	1.39572
L2/3_P12	0	1.72926	0	1.72926	2.23492	1.33023	1.88157	0.65612	2.13042	1.54952	1.04893	2.01372	3.25952	2.23492	1.04893
L2/3_P12	0	2.87952	0	1.17581	2.11415	0.444809	1.47274	1.70139	1.70139	0.751598	0.751598	1.33525	2.54663	1.17581	0
L2/3_P12	0	1.8895	1.17756	0	2.18183	1.47468	1.70345	0	2.40775	1.47468	0	0.752932	1.47468	2.67267	0
L2/3_P12	1.40053	0.477148	0.477148	0.798832	1.77356	1.04184	0.798832	0.798832	2.86276	0.798832	1.23718	1.40053	1.54091	2.48545	0
L2/3_P12	0	1.83557	1.29043	0	1.83557	0	0	0	3.20717	1.29043	0	0	2.44559	3.20717	0
L2/3_P12	0.949837	1.21726	0	0.949837	1.60205	0.583692	1.9935	0	3.0731	2.09603	0.949837	1.75022	2.77635	3.94602	0.949837
L2/3_P12	1.15274	0	1.15274	0	0	1.15274	1.15274	0	2.26876	0	1.67404	1.15274	1.15274	0	1.15274
L2/3_P12	0.980413	0	0	0	2.0363	0	2.0363	0	2.77196	0	1.46582	0.980413	2.53836	2.9612	1.7912
L2/3_P12	0	1.09981	0	0	2.30421	0	1.09981	0	2.39953	1.38765	1.09981	1.61088	2.08102	1.79326	0
L2/3_P12	0	0	0	1.50507	2.27841	1.50507	2.27841	1.01241	2.08056	0	1.83365	1.01241	2.58518	3.00937	2.27841
L2/3_P12	0	0	0	0	1.12883	0	0	0	2.87562	1.12883	0	0	2.23732	2.43888	0
L2/3_P12	0.714991	0	0	0	2.11736	0	0.714991	1.41888	2.74845	0.714991	1.41888	1.41888	2.87394	2.34157	2.34157
L2/3_P12	0	0	0	1.09054	1.59975	0	1.59975	1.09054	0	1.59975	2.38688	0	2.18645	0	1.09054
L2/3_P12	0.614784	0	0.614784	1.48093	1.80756	0	0.992701	0.614784	1.93799	0	0.614784	1.65752	0	2.48826	0
L2/3_P12	0	1.01915	1.5133	1.5133	2.59495	1.01915	1.84254	0	2.59495	1.84254	1.01915	0	3.01942	2.59495	2.08981
L2/3_P12	0	0	0	1.4759	1.4759	0	0	0.753765	3.00195	1.17865	0	0.753765	1.70474	0	0
L2/3_P12	0	1.24399	0	1.24399	1.54845	0	1.24399	0	2.67978	1.97041	1.54845	1.24399	2.12922	1.97041	0.804116
L2/3_P12	0	1.72002	0.650723	0.650723	2.00397	0	1.32196	0.650723	1.04164	2.12051	1.04164	2.12051	2.62734	2.12051	0
L2/3_P12	0	0	0	0.690656	1.38256	0	0.690656	0	3.3274	1.94164	1.7876	1.09529	1.09529	3.3274	0
L2/3_P12	0.841474	0.841474	1.29186	2.32615	1.60127	0	0	0	2.4474	2.02801	0	1.60127	2.02801	0.841474	0
L2/3_P12	1.26422	0	0	0	1.80511	0	0	0.819852	2.61752	1.5708	1.5708	0.819852	1.99481	1.5708	1.26422
L2/3_P12	0.943803	0	0	2.26525	2.41621	0	1.74208	0	1.59419	2.34357	0.579344	2.08739	1.59419	1.87089	0.579344
L2/3_P12	0	1.24014	0.801126	0	2.48927	0	1.24014	1.96575	2.83113	1.96575	0.801126	0.801126	2.12445	2.96634	0.801126
L2/3_P12	0	0	0.97416	0	2.46114	0	0	0	2.02759	2.22405	0.97416	1.24514	2.70912	0.60129	1.91269
L2/3_P12	0	0.986331	0	0.61014	2.04453	0.986331	1.64932	0.61014	2.14782	0.61014	1.4731	1.79909	2.14782	1.4731	0.61014
L2/3_P12	0	0	0	1.13783	1.65632	0	1.65632	0	2.451	1.99606	1.65632	0	2.451	3.42361	1.65632
L2/3_P12	0	1.37294	0	1.59519	2.69141	0.684267	1.08675	0	2.87353	1.59519	1.08675	1.37294	2.6225	2.6225	1.37294
L2/3_P12	0	1.65238	0	1.65238	1.65238	0	0	0	0.878161	2.08348	0.878161	1.65238	2.38373	1.89098	0.878161
L2/3_P12	0	1.20083	1.7309	0	2.21157	0	0	0.770775	2.53484	1.91798	0.770775	1.20083	0.770775	2.07551	0
L2/3_P12	0	1.51068	0	2.08687	1.51068	0	0	0	2.08687	1.83971	1.01701	1.83971	1.51068	1.01701	0
L2/3_P12	0	0	0	0	0	0	0	0	2.01179	2.01179	2.63572	2.01179	3.29238	3.68538	2.63572
L2/3_P12	0	0	0	0	1.6946	0	0	0	1.37699	1.6946	0	0.908856	1.93527	1.93527	0.908856
L2/3_P12	0	1.20852	0	0	2.08512	0.776689	0.776689	0	2.85875	0	0	0.776689	1.50913	2.08512	0
L2/3_P12	0	0	0.941079	0	1.7384	1.41718	2.17631	1.41718	3.56616	2.60283	0.941079	1.98114	0	1.98114	0.941079
L2/3_P12	1.13353	1.65119	0	1.42549	2.34944	0	1.42549	1.13353	2.34944	1.42549	0.719447	1.65119	1.83522	1.99058	0
L2/3_P12	1.45698	0.60062	0	1.63242	1.63242	0	0	0	2.65127	0.973237	1.24408	1.24408	2.52777	3.5243	0
L2/3_P12	0.689468	1.38077	0	0	2.29595	0.403014	1.69872	1.38077	3.2316	1.69872	0.911874	0.403014	2.2447	2.88341	0.403014
L2/3_P12	0	0	0	0	1.91864	0.677331	0.677331	0	2.36895	2.45572	0.677331	1.76526	2.74273	0	2.80323
L2/3_P12	0.459186	0	0.459186	0	2.49096	0	0.459186	0	2.53811	1.20331	0.459186	0.772683	1.50335	2.27642	1.011
L2/3_P12	0	0.600174	0.600174	0	2.52686	0	1.91059	1.24338	1.63163	1.45623	1.63163	1.45623	2.12846	2.94935	0.972623
L2/3_P12	0	0	0.935022	0	2.59362	1.40965	0.935022	1.40965	3.12068	0	0.935022	0	1.7302	3.04996	1.40965
L2/3_P12	0.396456	0.679603	0	1.08051	2.86463	0.396456	1.08051	0.900015	2.8365	1.84877	1.08051	2.05562	2.94456	2.22692	0.900015
L2/3_P12	0	1.18711	0.375362	0	1.53561	0.647646	1.43237	0.647646	3.10948	1.79354	0.861436	1.18711	1.86659	3.0023	0
L2/3_P12	0	0.673305	0.673305	1.35638	1.5775	0	1.35638	1.07207	3.32862	2.04446	0	0.673305	2.67069	2.44822	0
L2/3_P12	0	0.996944	0.617881	0	2.05923	0	1.66297	0.996944	2.68648	1.66297	1.27116	1.27116	2.34228	0.617881	0
L2/3_P12	1.02353	1.02353	0	1.51864	1.30142	0	1.51864	0.637372	2.19984	1.30142	0.637372	0	1.51864	1.51864	0
L2/3_P12	0	0.657193	0	2.41797	2.49753	0.657193	2.01565	0.657193	2.49753	2.33153	1.7311	1.7311	3.66623	0.657193	1.33187
L2/3_P12	0	1.40837	0	0	1.9711	0.933989	1.9711	0.933989	2.80011	0	0.933989	0.933989	2.16599	0	0
L2/3_P12	0.726985	1.43663	0	1.66304	1.66304	0	0.726985	0	0.726985	0.726985	0.726985	1.14348	1.84754	1.84754	0
L2/3_P12	0	0	0	0	1.03317	0.64447	1.31236	1.03317	2.90112	0.64447	0	1.03317	2.21319	0.64447	0
L2/3_P12	0	0.946892	0.489239	0	2.25334	0	2.25334	1.16588	2.92692	1.06237	1.56579	1.68964	3.2674	2.87489	1.74625
L2/3_P12	0	0.497611	0.828366	0.497611	2.00793	0	1.27512	1.27512	2.36761	2.00793	0.828366	0.828366	0.497611	0	0
L2/3_P12	0	0	0	1.65079	2.50386	0	1.65079	0	2.79976	1.33695	1.33695	0	2.08175	2.95742	1.88931
L2/3_P12	0	0	0	2.27951	2.48198	0	0	0	2.48198	2.27951	1.16096	1.16096	3.22378	3.03191	1.16096
L2/3_P12	0	0.664987	0.664987	1.74438	2.58611	0	0	0	2.94153	2.02963	1.06089	1.34375	2.02963	1.34375	0
L2/3_P12	0.70397	0.70397	0	2.09831	1.40249	0.70397	0	0	2.65906	1.40249	0.70397	1.40249	2.32198	3.31658	0.70397
L2/3_P12	0	0	0.543378	1.8005	1.8005	0.543378	1.8005	0.893483	1.15229	0	0.543378	1.3577	1.67352	1.52803	0.543378
L2/3_P12	0	0.937945	0	1.12264	2.63591	0	0.937945	0.937945	2.28341	2.17175	0.937945	1.41329	2.7744	0.417553	1.41329
L2/3_P12	0	0	0.561562	0	2.05164	0.561562	2.30667	0.919014	3.28151	2.50969	0.919014	1.1818	2.44649	2.50969	0.561562
L2/3_P12	0	1.55598	0	1.05426	2.13764	0	1.73601	1.55598	2.33692	1.33626	0.660071	1.55598	1.73601	0.660071	0.660071
L2/3_P12	0	1.5512	0	1.05032	2.57114	1.05032	1.5512	0.657148	2.92619	2.01557	0	1.3318	2.76434	1.73102	0
L2/3_P12	0	0.573301	0	0.573301	2.75418	0	1.41012	0	2.65042	2.33111	0.573301	1.41012	3.21878	0	2.07531
L2/3_P12	0	0.512243	0	0.849322	2.27186	0	1.61227	0	2.79653	1.30186	0	2.20037	1.30186	1.30186	0.512243
L2/3_P12	0	1.7936	0	1.9478	2.08137	0	1.38795	0	1.10008	1.10008	1.38795	1.38795	2.48693	0.694249	0
L2/3_P12	0.61284	0.61284	0	0.990036	1.26328	0	1.47766	0.61284	2.6163	1.26328	0	0.990036	2.6163	1.80402	0
L2/3_P12	0	1.11418	0.520198	0	1.6281	0.86066	0.86066	0.86066	2.72978	1.7538	0.520198	0.86066	2.14077	2.58645	0.86066
L2/3_P12	0	0	0	0	1.76144	0	1.76144	0.589713	3.67799	1.6129	1.22683	1.22683	2.62868	0.958178	0
L2/3_P12	0	0.622128	0	0	2.99491	1.49325	0.622128	1.27778	2.90459	2.17088	2.06725	2.06725	1.95164	1.27778	2.06725
L2/3_P12	0	1.37346	0.463606	2.08909	2.28716	0.779138	0.463606	1.01863	2.54913	2.28716	1.01863	1.84185	1.93123	1.74368	0
L2/3_P12	0	1.86034	0	1.86034	1.62323	0	0	0	2.21254	2.05187	1.62323	1.86034	2.47249	2.05187	0
L2/3_P12	0.764423	0.323955	0	0.568247	2.58345	0	1.57399	0.323955	2.01543	0	0.764423	0	1.78735	0.928353	0
L2/3_P12	0	0	0	1.87189	2.12035	1.04152	1.04152	0	1.87189	1.04152	1.54052	0	2.75163	0	1.54052
L2/3_P12	0.821847	0.821847	1.26678	1.57362	2.62082	0	1.26678	0	2.4157	0	0.821847	1.99789	0.821847	0.821847	0
L2/3_P12	0	0	0.605871	1.79127	1.79127	0	0.980465	1.25235	2.71856	0.980465	1.46589	1.46589	2.03637	3.53555	1.25235
L2/3_P12	0	0.804048	0.804048	0	1.78142	0	1.54835	0.804048	2.90602	1.9703	1.24391	1.54835	1.9703	3.38083	1.54835
L2/3_P12	0	0	0	0.793487	2.11222	0.793487	1.53327	1.23028	2.36919	2.36919	0	1.23028	1.76548	0.793487	0.793487
L2/3_P12	0	1.3645	0.898891	0	1.68095	0	0.898891	1.3645	3.49806	0	1.3645	1.68095	1.92096	2.64702	0.898891
L2/3_P12	0	0	0.744767	1.16686	1.87637	1.16686	1.46276	0	2.65826	1.46276	0.744767	1.16686	2.28723	1.16686	0
L2/3_P12	0	1.55593	0.809371	0.484429	2.13759	0	0.484429	1.05422	3.04185	0.484429	0	1.97858	1.05422	2.5527	0
L2/3_P12	0	0	0	0	0.767791	0.767791	0	0	2.61776	0	0	0.767791	0	1.91324	0.767791
L2/3_P12	0	1.14148	0	0.427129	2.54339	0	1.75711	0	2.36003	1.55391	1.29862	1.29862	2.0007	2.62383	0.725469
L2/3_P12	0	1.05953	0	0	2.88843	0	2.34421	0.663979	2.83454	1.56235	1.34222	0	1.74266	2.88843	1.05953
L2/3_P12	0	0.748151	0	2.1738	1.1713	0.748151	1.46771	0	2.80839	1.88182	0	0.748151	2.1738	3.04622	0
L2/3_P12	0	0.616583	0.616583	2.25401	2.56003	0.616583	1.26913	0.995167	3.10525	2.33973	1.48395	1.94134	2.89324	3.17888	1.26913
L2/3_P12	1.19671	0	0	1.496	2.07035	0	0.767606	1.19671	2.07035	1.496	0	1.19671	3.31621	3.39669	1.19671
L2/3_P12	0	0	0	2.33912	2.56877	0	0.849667	1.3023	2.33912	2.20091	1.61275	1.3023	2.04048	1.61275	0
L2/3_P12	0	1.67761	0.626232	0	2.17871	0	0	0	3.08618	2.17871	1.28416	1.00836	2.43769	2.75997	0
L2/3_P12	0	0	0	0.702579	2.85089	0	1.11117	0.702579	1.11117	2.41498	1.40041	2.21393	2.50213	1.96202	0
L2/3_P12	0	1.33951	0	1.33951	2.02464	0.662201	0.662201	0.662201	1.89226	1.89226	0	1.33951	2.77414	3.3732	0.662201
L2/3_P12	0	1.5466	0.423912	1.29188	1.5466	0.423912	2.24568	0.720692	3.04743	0.720692	0	0.423912	2.12716	2.30006	0
L2/3_P12	0	0.734746	0	1.94122	2.42543	0	1.44806	0.433389	3.02184	2.32455	0.433389	0	1.77194	1.31167	0.734746
L2/3_P12	0	1.16307	0	0	2.4848	1.16307	0	0	2.92305	0	2.02804	0	1.6863	2.92305	0
L2/3_P12	0.453549	0	0.453549	1.00124	1.61288	0	0.764433	1.61288	1.90789	0	1.19257	1.19257	2.73093	3.3105	2.13541
L2/3_P12	0	0	0.970327	0	2.21855	0	0.970327	0.970327	2.64692	0	1.4534	0	2.64692	1.4534	0
L2/3_P12	1.75809	0	0.78861	0	1.22397	0	0	1.52628	1.75809	0	1.52628	0	1.22397	1.94615	0
L2/3_P12	0	2.57647	0	1.10695	1.61943	0	2.20832	0	3.14743	1.10695	0	1.10695	1.95661	2.57647	1.10695
L2/3_P12	0	1.83017	0	1.28577	3.14624	0	2.43972	0	2.18069	0.836697	0	2.02071	2.81569	2.73411	1.59457
L2/3_P12	0	0	0.716381	0	2.11975	0.716381	1.64636	0.716381	2.5271	1.42095	1.83019	2.34402	0.716381	1.83019	1.83019
L2/3_P12	0	0.681745	0.397878	1.68602	1.36914	0	1.92628	0.902593	2.89609	1.36914	1.68602	1.23643	2.81164	3.42779	0.902593
L2/3_P12	0.690508	2.07482	0	1.38233	2.29783	0	1.60521	0.690508	2.63415	1.38233	0.690508	1.09509	2.63415	2.39309	0.690508
L2/3_P12	0	0	0	0	1.72957	0.769902	0.769902	1.49932	2.32985	1.1997	0	1.72957	2.43677	0	1.49932
L2/3_P12	0	0	0	0	2.24956	1.13812	1.65666	0	2.88854	1.99642	0	0	2.24956	2.61924	1.13812
L2/3_P12	0	1.44146	0.960661	0.591509	1.61613	0.960661	0	0.960661	2.84108	1.61613	1.22968	0.591509	2.84108	3.2269	0.591509
L2/3_P12	0	2.01302	0.831684	1.58751	2.43164	0	0.831684	0	2.43164	0	0	0	2.01302	1.27937	0
L2/3_P12	0	0.63754	0.63754	0	1.8486	0.63754	1.69729	0.63754	2.45975	1.8486	1.02376	0.63754	1.02376	1.69729	0
L2/3_P12	0	1.39673	0	0	1.80335	0	0.700119	0.700119	2.41054	0	0.700119	0.700119	1.62057	1.95783	1.1079
L2/3_P12	0.28077	1.27904	0	2.20868	2.27748	0.28077	1.65134	0.499743	3.46943	2.20868	1.65134	1.27904	2.96921	2.96921	1.1845
L2/3_P12	0.931465	0.931465	0	1.40523	2.1623	0.931465	1.72538	1.40523	2.7962	1.72538	1.40523	0	2.1623	4.00438	1.72538
L2/3_P12	0.730732	1.85364	0	1.44215	2.2631	0	0.730732	0	3.24889	1.44215	0	0.961226	1.9346	2.74304	0.430678
L2/3_P12	0	0.905069	1.37225	1.37225	0.905069	0	0	0	2.92666	2.28571	0.905069	1.37225	2.84451	2.65668	0.905069
L2/3_P12	2.19743	1.18974	0.762262	1.90443	2.19743	0.762262	2.42375	1.18974	2.19743	1.90443	0	1.18974	2.31698	3.12321	1.18974
L2/3_P12	1.48073	0	0	0.992541	2.41489	0	0.992541	0	2.25028	0.992541	1.48073	0	2.97955	3.50446	2.25028
L2/3_P12	0.886128	0	0	0	0.886128	0.886128	0	0.886128	2.51816	0	0.886128	1.34845	0.886128	0	0.886128
L2/3_P12	0.801025	0	0.478661	0	2.04808	0	0.478661	1.04441	3.19165	2.38163	0.801025	1.66721	3.1661	1.24001	2.38163
L2/3_P12	1.24549	0	0	0	2.13107	1.24549	0.805278	0.805278	3.14724	0.805278	1.24549	2.59325	2.26812	3.46364	1.97222
L2/3_P12	0	1.72728	0.654962	0	1.87953	0	1.54762	0.654962	3.42107	1.32846	0	1.54762	1.72728	1.32846	0.654962
L2/3_P12	1.01667	2.08641	0	0	1.01667	1.01667	0	1.01667	2.59136	1.01667	1.01667	1.01667	2.44961	0	1.01667
L2/3_P12	0	0.685242	0	2.18313	2.38348	0	2.28831	1.08806	2.75771	0	1.93232	1.93232	2.92941	2.38348	1.08806
L2/3_P12	0.339552	0.592573	0	1.34292	1.53447	0.339552	1.61804	0.962133	2.20677	0.962133	0.794328	1.69516	2.25031	2.71808	0.592573
L2/3_P12	0.33392	0.33392	0.33392	1.60228	1.81704	0.583814	1.60228	1.21746	2.72599	0	0.583814	0.583814	2.42544	2.75162	2.14385
L2/3_P12	0	0	0	2.45225	1.74354	0	0	0	2.22524	2.22524	1.74354	1.51252	2.92803	1.74354	0.779042
L2/3_P12	0	0	0	1.41486	2.11269	0	0.712282	0.712282	1.63988	0.712282	1.41486	0.712282	1.63988	0.712282	0
L2/3_P12	0	0.966577	0	0.433713	1.94201	0	1.31235	0.735226	3.1232	0.735226	0.966577	1.31235	1.31235	0.735226	0
L2/3_P12	0	0	0	1.9478	2.30457	0	1.70655	0	2.6762	2.30457	0.917613	0.917613	2.30457	1.9478	0
L2/3_P12	0	1.47707	0	0	2.41057	0	0.989558	1.47707	2.41057	0.989558	0	2.04901	2.04901	1.80338	0.989558
L2/3_P12	0.688431	0	0	0	2.18882	1.09232	1.09232	1.09232	3.28673	0	1.78389	1.09232	1.60188	2.69923	1.60188
L2/3_P12	0	0.96992	0	0.598214	2.21797	0	0.598214	0	2.58648	1.90688	0	0	1.45289	0.96992	0
L2/3_P12	0.578965	0.943276	0	1.5935	1.5935	0	0.578965	0.578965	3.32008	0.578965	0.943276	1.41991	1.74137	3.5011	0.578965
L2/3_P12	0	0	0	0	2.14111	0	0	1.05683	2.34047	1.05683	0	1.05683	3.07498	3.54933	1.05683
L2/3_P12	0	1.02588	0	0	1.85139	0	0.467824	1.02588	2.23551	0.785285	1.21967	0	1.64396	0	0
L2/3_P12	0	0.722377	0	1.84001	1.6558	0	0.722377	0	2.53786	0.722377	1.42982	1.1374	2.24861	1.1374	0
L2/3_P12	0	0.54199	0	1.15003	1.35524	0	1.15003	1.15003	1.15003	1.52543	0.54199	0.54199	2.01154	2.98087	0.891526
L2/3_P12	0	2.21177	0.553461	0.553461	2.49229	0	1.3755	0.553461	1.93356	1.3755	2.03514	1.93356	2.49229	2.93078	2.42919
L2/3_P12	0	0	0.983755	0.983755	2.96627	0	0	0	2.96627	2.40215	0	0	2.04095	0	0
L2/3_P12	0.783968	1.42881	0.334123	1.60285	2.52611	0.334123	0.783968	1.32893	2.89363	1.88008	1.88008	1.67969	3.01745	3.66573	1.51961
L2/3_P12	0	0.770276	0.770276	1.91719	2.53398	0	0	1.20018	1.73014	1.20018	1.49987	0.770276	1.20018	1.20018	0
L2/3_P12	0	1.87096	0	1.71897	1.53966	0	1.71897	1.04081	3.34894	2.11938	0	2.11938	1.71897	2.31821	0
L2/3_P12	0	0	0	0.877586	2.61343	0	1.65159	0.877586	2.61343	1.33767	1.65159	0.877586	2.71144	3.32131	0
L2/3_P12	0	0	0	0.688677	1.7843	1.09265	1.60228	0	2.82478	1.7843	1.60228	1.37958	1.37958	3.08249	1.93824
L2/3_P12	0	0.74326	1.16489	1.68846	2.03034	0	1.16489	0	2.73021	1.16489	0	2.16556	1.87394	2.39105	0.74326
L2/3_P12	0.680107	0.396791	0.396791	0	1.68332	0.900622	0.900622	0.900622	2.94553	1.76993	1.23408	0.900622	2.91959	0.680107	1.48372
L2/3_P12	0	1.20642	0.460822	1.62878	1.62878	0.460822	0.460822	0	2.49504	1.01383	0.775075	1.62878	2.33853	3.14606	1.20642
L2/3_P12	0.81709	1.26068	0.81709	0	2.40796	0.81709	1.26068	1.56689	3.40352	0	1.80099	0.81709	1.80099	1.80099	0.81709
L2/3_P12	0.753051	0.753051	0	1.47486	2.50428	0	0.753051	0	2.30136	1.70363	1.17771	1.17771	1.70363	0	0
L2/3_P12	0	1.16322	0	0	1.68648	0	0.74199	1.45869	2.98071	2.02824	2.02824	2.02824	2.5727	1.68648	2.38885
L2/3_P12	0	0	0.417306	0	1.63762	0.710856	1.90159	1.41274	3.14709	1.63762	1.27797	0.937504	2.47445	2.92356	1.12215
L2/3_P12	0	1.04075	0	0.650066	1.87088	0	1.32096	0	3.17353	2.40445	0	1.53959	2.40445	1.71889	1.04075
L2/3_P12	0	1.43869	0.589892	1.61322	2.00557	0	0.958426	0	2.20143	2.36514	1.61322	1.22712	2.96976	2.10829	0
L2/3_P12	1.52967	0	0	0	2.10818	0	0	0	2.47232	2.10818	1.52967	0	2.94881	3.27019	0
L2/3_P12	0	0.862595	0	0	3.13152	0.862595	0.862595	0	2.35945	1.31871	2.06007	0.862595	2.9339	3.48105	1.63079
L2/3_P12	0.748415	0	0	2.23563	1.33081	0	0.442648	0.748415	2.58401	2.10884	1.33081	1.33081	2.29346	0.442648	0.442648
L2/3_P12	0	0.809198	0	2.03417	1.97831	0	0	0	3.11791	1.78916	0.604719	1.1239	2.23081	2.03417	0
L2/3_P12	0	0	0.622447	0	2.06786	0.622447	2.17149	0	2.85683	1.67099	1.27828	1.00319	2.50351	1.95223	1.00319
L2/3_P12	0.908856	0.908856	0.908856	0	2.85049	0	1.6946	0	2.55349	1.6946	1.93527	1.93527	2.43101	2.66259	1.37699
L2/3_P12	0	0	0	0	3.04242	0	0.717991	1.42333	2.34687	1.42333	1.6489	1.42333	3.04242	0	2.68472
L2/3_P12	1.23761	1.23761	0	0	2.37858	0	1.23761	0	2.12132	0	0	1.23761	2.89766	1.77406	1.23761
L2/3_P12	0.906694	1.16757	0	1.81912	1.5455	0	0	0.552771	2.12592	2.12592	0.552771	0.552771	1.93217	0	0.552771
L2/3_P12	0	1.19759	0.380098	1.94756	1.87933	0	0	0.380098	1.54744	1.19759	0.654851	0	2.37127	0.380098	0.380098
L2/3_P12	0	1.0528	1.0528	0	1.88662	0	1.55421	0	3.36678	1.0528	0	2.13567	2.13567	2.33489	1.0528
L2/3_P12	0.633385	0	0	0.366023	2.14169	0.366023	0.633385	0.844136	2.33037	1.4095	1.16625	0.633385	3.06018	1.97239	1.90893
L2/3_P12	0	0	0.582782	1.21582	2.91248	0	1.99172	0.948575	1.87749	1.60041	1.42649	1.99172	2.49107	3.81324	1.21582
L2/3_P12	0.892943	0.392562	0.392562	0.392562	1.981	0.392562	0	1.07264	2.85337	0.673729	1.35702	1.35702	2.10554	0.892943	2.04521
L2/3_P12	0	0	0	0	1.41683	1.20687	0	0.577178	3.12975	1.41683	0.577178	0.577178	0	1.41683	0
L2/3_P12	0.534658	0	0	1.13802	2.61911	0.534658	0	0.534658	3.30152	2.45126	0.534658	0.534658	2.80645	2.56623	1.78306
L2/3_P12	0	0	0	0	0	0	0	0	3.44702	0	1.56879	0	1.56879	2.78522	2.15196
L2/3_P12	0	1.16017	0	2.5686	2.15948	0	1.9493	0	2.15948	1.57553	1.57553	1.68286	2.97649	2.5686	0.971856
L2/3_P12	0	0	0	0.857327	2.35118	0	0	0	2.67886	0.857327	0	0	2.84968	2.99553	1.31203
L2/3_P12	0.479245	1.2411	0.479245	1.04541	1.40469	0	0.479245	0.801871	2.26259	1.40469	0.479245	1.40469	2.19646	2.04942	0.479245
L2/3_P12	1.47577	0.988498	0	1.80197	2.24453	0	0	0	2.40903	2.24453	0	0	2.40903	0	0
L2/3_P12	0	0	0	1.12672	2.23452	0	0	1.12672	2.23452	1.12672	0	1.64307	3.40775	1.64307	0
L2/3_P12	0	0	0	0.880469	2.24836	0.53416	0.53416	0	2.76167	1.78206	0.53416	1.13721	3.51085	3.27399	1.13721
L2/3_P12	0.581249	1.42385	0	1.74565	2.18411	0.581249	0	0	2.66727	0.946448	0.946448	1.21337	2.72056	3.29632	1.42385
L2/3_P12	0.827217	0.999134	0	1.81609	1.27366	0.356962	2.11537	0	2.53231	1.58121	0.619481	1.14579	1.38701	1.48882	0.619481
L2/3_P12	0.611564	0.611564	0.611564	1.47551	1.93198	0	1.26128	0.988286	2.73022	2.32985	1.65184	1.47551	3.05586	2.61372	0.611564
L2/3_P12	0	0	0.940983	2.17617	1.41707	0	1.41707	0	3.56601	0	0.940983	1.73827	2.71221	1.981	1.41707
L2/3_P12	0	0	0	0.667983	1.90238	0	0	0.667983	2.51799	0	0.667983	0.667983	3.04244	2.03498	2.25682
L2/3_P12	0	0.814769	0.814769	0	1.79751	0	1.79751	0	3.16361	2.14616	0	2.14616	0.814769	1.5636	0
L2/3_P12	0	1.26889	0.823493	2.41837	0.823493	0	1.81055	0	2.7937	2.15995	0.823493	0	0	0	0
L2/3_P12	1.39742	0.700579	0.700579	0	1.6213	0	0.700579	0.700579	1.10851	2.72188	1.6213	2.2104	2.31592	1.95862	0.700579
L2/3_P12	0	0.579206	0	2.17999	2.26497	0	1.21011	1.42033	2.08711	1.98471	1.59394	1.59394	2.41592	0	0
L2/3_P12	1.06343	0.666873	0	1.06343	1.06343	0	0.666873	0.666873	2.15003	1.34662	0.666873	0.666873	2.4362	2.4362	0.666873
L2/3_P12	0.891781	0	0	1.35556	0	0	1.35556	0	1.35556	0	0	0.891781	2.10381	0	0
L2/3_P12	0.985857	0	0	1.47252	2.4052	0	0	0	1.79846	1.47252	0.985857	1.47252	2.24077	0.985857	0
L2/3_P12	0	1.89725	0.593134	0.962908	2.01186	0.593134	1.89725	1.23225	2.44456	0	1.23225	0	1.89725	2.11467	0.593134
L2/3_P12	1.01431	2.28109	1.01431	0	1.01431	0	0	1.01431	2.71203	0	0	1.50739	2.58794	2.28109	0
L2/3_P12	0	1.71529	0	1.03791	2.31418	1.31774	1.03791	1.71529	2.85704	1.99899	1.86717	0.647972	2.40046	3.04721	0.647972
L2/3_P12	1.13891	1.43152	0	0.723523	2.13201	1.65761	1.43152	0.723523	2.45246	0	0	1.43152	1.13891	1.43152	0
L2/3_P12	0.849514	1.84909	0	0	1.84909	0	0	0	2.83686	1.3021	0.849514	0	2.75516	3.37104	0.849514
L2/3_P12	0	1.05329	1.5548	2.64401	1.5548	0	1.5548	1.05329	1.05329	1.5548	1.05329	1.05329	3.15294	3.30097	1.88725
L2/3_P12	0	1.09582	0	0.691054	2.07578	1.38315	1.38315	0	2.1935	1.94232	2.1935	1.78827	3.25407	3.52229	2.29881
L2/3_P12	0.926368	0.926368	0	0	1.96028	0	1.39887	1.39887	2.45764	1.39887	0	0	1.96028	1.71846	0
L2/3_P12	0.919332	1.70889	0	1.39009	1.95025	0	0	0	2.56962	1.95025	0.919332	0.919332	1.70889	1.70889	1.39009
L2/3_P12	0	1.91067	1.07131	1.57658	1.75751	0	0	1.07131	1.91067	0.672741	0	1.35553	1.75751	0.672741	0.672741
L2/3_P12	0	0	0	1.86141	1.03352	0	0	0	1.86141	1.5308	2.10946	0	2.10946	2.10946	0
L2/3_P12	0	0	0	0.712758	2.43327	0.712758	1.9793	1.12468	2.67518	1.82423	1.9793	1.64063	2.43327	3.43877	0
L2/3_P12	0.868253	2.0686	0	0	1.63865	0	1.32588	1.87656	1.63865	0	1.87656	1.32588	2.0686	2.94316	0.868253
L2/3_P12	0	1.61149	0	0.95709	2.10639	0.588927	2.1995	0.588927	3.18881	0	1.88925	0.95709	2.50379	3.31301	2.10639
L2/3_P12	0.714538	1.28318	0.419776	1.53716	1.64345	0	0.714538	0	2.11658	1.53716	1.28318	0.941905	3.03599	2.74762	0.714538
L2/3_P12	0	0	0.618394	0.618394	2.25753	0	1.66387	0.997645	2.6275	2.42226	1.27196	1.27196	2.89696	2.0602	0.997645
L2/3_P12	0	1.10668	0.854214	2.27951	1.30808	0.515672	1.10668	0.515672	3.14704	2.27951	0.854214	0.854214	2.76284	3.11762	0.854214
L2/3_P12	0.936104	1.20148	0.573808	0.936104	1.9741	0	0	0.936104	2.25394	1.9741	1.20148	1.58413	2.16907	0	0.573808
L2/3_P12	1.19518	0.930627	0	1.40418	2.24586	0.569877	1.19518	0.930627	2.46408	0.569877	1.19518	1.72425	2.58692	2.06844	0
L2/3_P12	0.630024	0	0.630024	1.59928	2.76758	0	1.16132	0	3.09393	1.83513	1.16132	1.96621	3.3239	1.59928	1.76252
L2/3_P12	0.525681	0.868453	0	0	1.76495	0	0	0.868453	2.94348	1.97748	0.525681	1.32613	2.5989	2.15266	2.30168
L2/3_P12	0	0	0.613111	0.613111	1.65457	0	0.990408	0	2.48492	0.613111	1.2637	1.65457	2.24725	1.47811	0
L2/3_P12	0.743839	0	0.743839	0	1.87487	0	1.4614	1.16565	1.68935	0	2.0313	0	2.0313	2.0313	0.743839
L2/3_P12	0.529671	0.874112	0	0.874112	2.07741	0	1.64678	0.529671	2.75148	1.33329	0.874112	1.12983	1.64678	0.874112	0
L2/3_P12	0.398473	1.6875	0.398473	0.398473	2.46556	0	1.59257	0.68264	3.53483	2.17847	0	1.48769	2.23241	1.77419	0
L2/3_P12	0.70472	0	0	0	2.03488	0	0.413195	1.11401	2.54692	0	1.11401	0.70472	0.413195	2.93955	0.70472
L2/3_P12	0	0	0.874967	1.33437	3.36647	0	1.64796	0	3.02447	1.88634	0	1.88634	3.36647	3.50172	2.07869
L2/3_P12	0	0.388836	0	1.90258	1.46484	0	2.25704	0	2.78553	1.46484	0.388836	1.56905	2.09543	3.01973	0.388836
L2/3_P12	0	0	0	1.96638	1.96638	0	0	0	2.67542	2.58698	1.77763	0	2.90172	3.45707	0.801532
L2/3_P12	1.17909	0.916666	0.559884	1.70526	2.22518	0	0.559884	1.17909	2.72516	1.38676	0.559884	0.559884	2.44292	2.94503	0
L2/3_P12	0	0.662383	0.662383	0.662383	2.58115	0	0	1.05738	2.88532	2.02497	0	1.73995	2.34124	2.42776	0
L2/3_P12	0	0	0	0	0	0	0	0	1.38457	1.38457	1.38457	1.38457	2.77044	2.77044	2.56283
L2/3_P12	0.503417	0.836697	0	0	2.43972	0	0.836697	0	2.85412	1.83017	2.02071	1.59457	2.38098	2.85412	2.31857
L2/3_P12	0	0.603309	0.603309	0	1.9165	0	0	0.97694	2.53324	1.46155	1.46155	2.03147	1.9165	2.22803	2.03147
L2/3_P12	0	1.21735	0	0	1.90327	0.389096	1.0656	0.886631	3.17099	0.389096	0	0	1.21735	1.21735	0
L2/3_P12	0	0.667613	0	2.03432	1.34774	0	1.90173	0	2.35097	2.25614	1.34774	1.74883	3.44638	1.74883	1.56826
L2/3_P12	0.552645	0	0	1.6914	1.81887	0.552645	0.906518	1.37406	2.49053	1.37406	0	1.6914	2.42744	2.03348	0.552645
L2/3_P12	1.26779	1.3538	0	1.86021	2.49891	0	1.17367	0	2.97088	2.5248	1.26779	1.26779	2.64504	2.93762	0.822634
L2/3_P12	0.824751	1.07226	0	2.62562	1.57773	0.495096	1.2705	0	2.08533	2.2995	1.9119	2.00237	2.83418	2.08533	0
L2/3_P12	0	1.89727	0	2.05427	1.71093	0	1.48174	0.757778	2.60038	2.18994	1.89727	1.71093	1.18389	0.757778	1.18389
L2/3_P12	0	0	0.655095	0	2.5672	1.04755	1.04755	0	2.63581	2.01187	0	1.54784	2.87107	1.54784	2.5672
L2/3_P12	0	0.67026	0	1.35176	2.59613	0	0.67026	0	2.52228	1.90635	2.03904	1.75332	2.90062	3.56589	1.06798
L2/3_P12	0.893483	0.893483	0	2.10634	2.10634	0.893483	0.893483	0.893483	2.10634	0.893483	0.893483	1.3577	1.91317	1.3577	0
L2/3_P12	0	0	0	2.20556	2.57361	0	0	0	3.11504	1.85373	0.852667	1.61695	2.57361	2.84204	0
L2/3_P12	0	1.79762	0.609335	1.47175	2.14627	0	1.92781	0.985225	2.96849	2.14627	1.25779	0.985225	2.82997	3.46732	1.25779
L2/3_P12	0	0	0.313646	1.87581	1.87581	0	0.905684	0.552051	2.4582	2.03226	0.552051	2.20882	1.54416	1.75601	0.313646
L2/3_P12	0.737637	0	0	1.6797	2.38129	0	2.56502	0	2.38129	1.86485	2.15605	2.15605	2.78956	3.77388	1.86485
L2/3_P12	0	0.601625	0	0.974622	2.13129	0.601625	0.974622	0.601625	2.52981	2.02823	2.02823	1.63421	2.8623	2.02823	1.78347
L2/3_P12	1.78705	0.977301	0	0	2.39276	1.46199	1.46199	0	2.76729	0.977301	2.03197	0	2.76729	2.03197	0
L2/3_P12	0	1.1299	0.716702	1.1299	1.64686	0	1.1299	0	2.23872	1.1299	1.64686	1.98596	1.83071	0.716702	0
L2/3_P12	0	0.874356	0	2.4406	1.77337	0	1.13011	0	2.4406	2.31082	0.529843	0.529843	2.07777	1.50259	0
L2/3_P12	0	1.92355	1.2054	1.6276	1.73628	0	1.0129	1.2054	2.44421	1.6276	1.2054	0.774286	2.39214	1.83429	0.774286
L2/3_P12	0	0.894422	0.894422	0	3.18365	0	1.67481	1.67481	2.73821	1.67481	0.894422	0	3.49074	2.82762	2.10774
L2/3_P12	0	0.971652	0.436599	1.57527	2.33277	0	1.57527	0.436599	2.82587	2.5683	1.7795	1.45503	2.88873	2.5683	0.971652
L2/3_P12	0	0.821633	0	0.821633	1.57332	0.821633	1.57332	0	3.12067	0	2.15701	0	1.2665	2.2945	0
L2/3_P12	1.7688	0	0	0	2.37282	0	0	0	3.23156	1.23312	1.23312	1.23312	2.57715	3.01824	1.23312
L2/3_P12	0	0	0	0	1.87012	0	1.16178	0.740897	2.97873	0	1.45709	1.45709	1.45709	1.87012	0
L2/3_P12	0	0	0	2.02173	2.89223	0.837366	0.837366	0.837366	3.08942	2.4408	0	1.28662	3.08942	2.4408	0
L2/3_P12	0	1.14897	0	0	2.0102	0.731151	1.14897	0.731151	3.06675	2.0102	0.731151	1.85432	2.36998	1.14897	0
L2/3_P12	0	0	0	1.7682	2.84496	0.593351	2.37216	0.593351	2.69265	1.61943	0.963208	1.7682	2.37216	1.2326	0
L2/3_P12	1.40233	0	0	0.929141	1.40233	0	0.929141	0.929141	2.69402	1.72223	0	1.96422	2.15891	0	0
L2/3_P12	0	1.2447	0	0.804662	2.13009	0.804662	2.38762	0.804662	3.09154	1.78234	1.97126	1.2447	2.13009	3.29416	1.2447
L2/3_P12	0	0	0.650416	0	2.62675	1.04122	1.04122	1.04122	2.55819	1.04122	1.54016	1.54016	2.80806	3.13515	2.11995
L2/3_P12	0	0	0	0	2.51969	1.21792	1.06613	0.887107	3.21091	1.90395	0.668887	0.887107	2.89796	3.06663	0.887107
L2/3_P12	1.70704	0	0	1.94831	1.94831	0	1.3884	0	0.917974	1.3884	0	1.94831	3.15969	1.94831	0
L2/3_P12	0	0	0	0	1.99404	1.42854	1.42854	0	2.61669	0	0	0	1.42854	0	0
L2/3_P12	0.885626	0.885626	0	0	1.90181	0.885626	1.34781	0.885626	3.71079	0.885626	1.34781	1.34781	2.09464	3.38405	1.34781
L2/3_P12	0	0	0	1.27267	2.1646	0.826446	0	0	2.30221	2.1646	1.81494	1.27267	2.00498	2.79863	1.58012
L2/3_P12	0	0.783279	0	1.74999	1.74999	0	1.21707	0	2.72547	1.21707	1.21707	1.21707	2.45939	2.35224	0
L2/3_P12	0.645504	1.31395	0	1.03457	1.53208	1.31395	1.03457	1.03457	2.99802	1.53208	1.03457	0.645504	2.30951	3.16436	0
L2/3_P12	0.420726	0	0	2.39227	1.64568	0	0.943595	0.715952	2.34327	2.81493	0	1.9101	2.39227	0.420726	1.9101
L2/3_P12	0.776435	0	0	0	2.28267	0.776435	1.50876	0.776435	2.39576	1.20819	1.50876	1.20819	1.73956	1.50876	0
L2/3_P12	0	0	0	0.716541	2.8768	0	1.64661	0.716541	2.34431	1.12968	1.42118	1.12968	2.34431	0	0
L2/3_P12	0	0.869056	0	0	2.45236	0	0	1.04599	3.14219	1.80452	1.63977	2.06981	2.18001	0.379499	1.32689
L2/3_P12	0	0.975548	0.975548	0	2.76466	0	0	0.975548	2.76466	0.975548	1.78471	0	2.8637	2.76466	1.45983
L2/3_P12	0	0	0	1.88399	2.04066	1.17307	1.69814	0.749502	0.749502	2.29532	1.17307	1.46968	2.29532	2.49811	1.88399
L2/3_P12	0	0.561821	0.919377	0.919377	2.30721	0	0.919377	0	1.95032	0.561821	0.561821	1.18221	2.86705	3.46287	1.5622
L2/3_P12	0	1.21249	0	1.51353	2.09007	0	1.51353	0	2.34635	2.09007	0	2.09007	1.93219	1.93219	1.51353
L2/3_P12	0.443206	0.443206	0.443206	0	2.11021	0	1.46929	0.749238	2.8753	1.33196	1.17272	0.983231	2.29486	1.59002	0.443206
L2/3_P12	0	0.617251	0	0.617251	2.25531	0	1.27017	0	2.79538	0.617251	1.48508	0.617251	1.81204	1.94259	0
L2/3_P12	0	0	0	1.15279	2.40809	0	0	0	2.98471	2.10698	0.543681	1.35824	2.73739	3.77546	0.89391
L2/3_P12	0	0	0	1.20108	1.50086	0	1.20108	0.770962	2.33163	1.73119	2.07582	2.07582	2.62324	1.50086	0
L2/3_P12	0	0.750918	0.750918	1.88627	1.17492	0	1.70033	0	1.88627	1.17492	1.17492	0	2.17845	0.750918	0
L2/3_P12	0	0	0.595754	0	2.37702	0.595754	0.595754	0.966526	2.89604	1.4487	1.4487	1.2364	1.4487	2.29841	2.11981
L2/3_P12	0	1.25339	0	0	2.39869	0	1.79249	0	2.14084	1.79249	1.25339	0	1.55884	2.69206	0
L2/3_P12	0	1.17593	0	1.17593	2.04426	0	0	1.70152	1.70152	0	1.70152	1.17593	1.70152	1.70152	0
L2/3_P12	2.10138	1.5236	0	1.02761	2.94147	0	1.02761	0	2.73144	1.02761	1.02761	0	2.84196	3.60787	1.5236
L2/3_P12	0	0.953155	0	0.953155	1.75469	0	1.99817	0	2.49792	0.953155	1.43217	1.43217	1.75469	1.43217	0.953155
L2/3_P12	0	0	0.437239	1.5767	2.27981	0	1.95057	0	2.43537	2.38616	0	1.31966	1.5767	0	0
L2/3_P12	0.41058	1.71726	0	0.41058	2.49891	0	1.51597	0.700809	1.71726	0.700809	1.10882	1.62167	2.84759	1.39777	1.26369
L2/3_P12	0	0.524243	0	1.12088	1.6361	0	1.76203	0.524243	2.36542	2.14955	0.866411	1.6361	2.14955	1.32355	0
L2/3_P12	0	0	0	0.925954	2.06169	0	1.7179	1.1898	2.15424	1.1898	1.1898	2.23895	3.47344	3.10637	2.57978
L2/3_P12	0	0	0	0	2.40115	0	1.35258	0.889409	3.28864	0.889409	0	0	2.63212	3.60665	0.889409
L2/3_P12	0	1.19657	0	0.931838	2.58877	0.931838	0.570746	0.570746	2.32582	0	0	1.72589	3.35707	2.24765	2.74869
L2/3_P12	0	0	0	1.42301	2.52961	0	1.42301	0.717776	2.9906	1.42301	1.98777	1.83248	2.93639	3.22474	2.2406
L2/3_P12	0.405282	0.405282	0	0	2.2508	0	1.7043	0.405282	3.62381	1.38588	0.692872	1.25237	1.25237	2.67364	0.405282
L2/3_P12	0	0	0	0	2.00217	0	0.956004	0	2.19794	1.43569	2.19794	2.00217	3.54463	2.19794	2.62541
L2/3_P12	1.76526	1.07747	0	2.53555	1.76526	0	0.677331	0	1.36248	2.53555	0	1.58401	3.22746	1.91864	1.07747
L2/3_P12	0	0	0	2.59743	1.63765	0.867531	0	0.867531	2.48891	0	0	1.32496	2.78447	2.86632	0.867531
L2/3_P12	0	0	0	2.35623	1.75363	0	1.52206	0	1.22017	0	0.785675	1.52206	1.52206	0	0
L2/3_P12	0	0.849948	0	1.98116	2.53443	0	1.4172	0.369153	3.02754	2.04091	0	1.9176	2.60285	2.88855	0
L2/3_P12	0.510266	1.60832	0	1.46526	2.33411	0.510266	1.29827	1.09768	3.26949	1.29827	0	0.846499	1.60832	2.11903	0.510266
L2/3_P12	0.738378	0	0.738378	0	2.1573	1.15848	1.4534	0.738378	2.97416	1.15848	1.4534	1.15848	2.27627	2.85578	1.86605
L2/3_P12	0	0	0	1.28539	2.18022	0	1.59415	0.836401	3.2005	2.3181	0.836401	1.59415	2.64479	2.73362	0
L2/3_P12	0	0	0	0.786781	0.786781	0	1.52365	0	0.786781	0.786781	0.786781	1.22161	1.75531	0.786781	0.786781
L2/3_P12	0	0	0	0	2.39141	0.602896	0.602896	0	2.7659	1.91572	0.976372	1.91572	2.86494	1.91572	2.13377
L2/3_P12	0.837217	0	0.837217	0.837217	1.28643	0	0	0	1.28643	0.837217	0	0.837217	3.02766	0.837217	1.83093
L2/3_P12	0	1.31928	0	0.648974	1.71701	0	1.31928	0.648974	2.85902	1.53779	1.53779	1.53779	1.86895	0.648974	0.648974
L2/3_P12	1.00803	0	0.625989	0.625989	2.51051	0	1.49971	0	3.08568	2.35812	0.625989	1.28379	2.5788	1.95878	1.00803
L2/3_P12	0	0	0	1.94113	1.38211	0	1.38211	0	0.912944	2.13514	1.94113	0.912944	2.13514	1.70018	0.912944
L2/3_P12	0	0	0	2.13906	2.36385	0	2.25776	0	2.54728	1.43761	0	1.66408	2.54728	2.00435	0
L2/3_P12	0.824859	0	0	0	1.81258	0.824859	1.27064	1.57788	2.29967	0	0.824859	0.824859	1.57788	1.57788	0
L2/3_P12	0	0	0.980309	0	2.39714	0.605757	0.605757	0.980309	3.04373	1.79107	0.605757	1.25217	1.4657	0.980309	1.25217
L2/3_P12	0	0	0	0.573707	1.86002	0.573707	0	0.573707	1.58395	1.20132	1.58395	1.73148	2.70451	1.9739	2.07612
L2/3_P12	0	1.42677	0.423657	0	1.83663	0	0.720312	0.423657	2.57516	0.720312	0	0.720312	1.65255	1.74882	0.423657
L2/3_P12	0	1.8973	0	0.665079	2.14677	1.06101	2.02979	0.665079	3.27735	1.8973	1.06101	1.74453	2.5125	3.50007	0.665079
L2/3_P12	0	1.97416	0.936151	0.936151	2.16914	0	0	0	1.73173	0	0.936151	0.936151	3.41618	1.97416	0.936151
L2/3_P12	0.872447	0	0	0	1.88267	0	2.0749	0	3.36229	1.88267	0	0	2.23608	2.79241	0
L2/3_P12	0	0	0	0.967688	2.01855	0	0.967688	0.967688	3.02443	0	0.967688	0.967688	1.7742	1.7742	0
L2/3_P12	0.958376	0	0	0	1.76171	0	1.43863	0	3.25485	1.22706	0.589856	1.76171	2.20136	2.28656	0
L2/3_P12	1.54573	1.04581	0	0	0	1.04581	0	0	2.86854	0	1.04581	1.54573	3.05883	3.14193	1.04581
L2/3_P12	0	1.54356	0	0	1.54356	0	0.652482	0.652482	2.22815	2.40904	0	2.32268	2.22815	1.87515	0
L2/3_P12	1.41388	1.97737	0	0	2.3356	0	0.938418	0.938418	1.41388	0	1.41388	0	1.97737	0.938418	0
L2/3_P12	0	0.693197	0	0	2.70814	0	1.38637	0	3.09114	2.19731	0.693197	0	2.77268	3.43408	1.09868
L2/3_P12	0.722377	0.722377	0.722377	0.722377	2.24861	0	0.722377	0.722377	2.45042	1.6558	0	1.1374	2.53786	3.23335	1.84001
L2/3_P12	0	0	0	0	1.73429	0	0.93804	0	2.33503	0.93804	0.93804	0	2.17189	0	1.41341
L2/3_P12	0.494571	0	0	0.494571	2.0012	0.494571	1.57666	0.823996	2.29829	0.823996	1.81129	1.57666	2.29829	2.41919	0
L2/3_P12	0	1.76548	0	2.47653	1.53327	0	0	0	2.11222	0.793487	0	1.23028	1.76548	1.23028	0
L2/3_P12	0	0.647972	1.03791	0.647972	1.86717	0	0.647972	0	2.47989	2.11545	0.647972	1.03791	3.00295	2.21974	0
L2/3_P12	0	1.19062	0	0.762933	1.48923	0	0.762933	0.762933	2.52137	1.48923	1.48923	2.31811	2.83461	0.762933	1.48923
L2/3_P12	0.719555	0	0	1.65136	1.83539	0	1.13367	0	2.82154	2.4454	0	1.13367	3.04532	3.577	1.99076
L2/3_P12	0	0	0	0	2.6326	0.416336	0	1.12024	3.00105	2.10773	0.935774	1.52926	3.78102	0	1.97363
L2/3_P12	0	1.20409	0	1.73474	1.50421	0	1.50421	0	2.21572	1.50421	0	1.20409	2.53913	2.62724	0.77328
L2/3_P12	0	0	0	0	1.56459	1.06138	2.14727	0	3.2416	1.745	1.34431	1.745	2.58681	3.63395	1.06138
L2/3_P12	0.75454	0.75454	0	1.70594	2.41052	0	0.75454	0.75454	2.94581	1.89208	1.89208	1.89208	2.04896	3.10933	0.75454
L2/3_P12	0.841174	0.841174	0.506543	1.72576	1.45808	0	1.09146	0.506543	2.32568	1.09146	0.841174	0	1.60085	2.60501	0.841174
L2/3_P12	0	0.705627	0	0	2.79586	0.705627	1.11522	1.40496	1.62933	1.96721	1.11522	1.81247	1.81247	2.2193	0.705627
L2/3_P12	0	1.09331	0.507646	0.507646	2.19015	0	0	1.09331	2.65518	1.93908	0.842752	0	2.11326	1.83912	0
L2/3_P12	0	0.918155	0	0.918155	1.83519	0.560948	0.918155	0.918155	2.37772	1.38862	0	0.560948	1.18081	2.22739	0
L2/3_P12	0.972265	0.599914	0.972265	0	1.63116	0	1.24297	0	2.81044	2.22133	0.972265	1.24297	2.58998	0.972265	0
L2/3_P12	0	0	0	1.53236	1.8631	0	0	1.0348	2.11121	2.61753	1.0348	1.0348	2.47547	4.07865	2.11121
L2/3_P12	0	0	0	0	2.26878	0.946207	0.581075	0	2.61061	2.09083	0.946207	2.09083	2.34713	0.581075	2.9509
L2/3_P12	1.0072	0	0	0	1.82677	1.82677	1.0072	1.0072	2.91122	0	1.49869	0	2.27105	1.49869	1.0072
L2/3_P12	2.07698	1.33293	0	0	2.23819	0	0.873827	0	2.60746	0.873827	0	1.33293	2.87654	3.45674	1.64638
L2/3_P12	0.613344	0.990728	0	1.80494	1.47851	0.613344	1.47851	0.613344	2.48539	1.65498	0.990728	0.613344	0	1.26407	0
L2/3_P12	0	0	0	0	1.94533	0	0.788087	0	2.94379	0.788087	1.7573	1.2233	0.788087	2.36024	0
L2/3_P12	0	0.537898	0	0	2.4584	0.885751	1.34797	0.885751	1.90199	2.17888	1.14333	1.34797	2.85562	2.17888	0.885751
L2/3_P12	0	0	0	0	2.42375	0	0	0	2.22251	1.9703	0	1.9703	2.22251	1.11763	0
L2/3_P12	0	0.851819	0	0.851819	1.30503	0.851819	0	0.851819	2.66994	1.30503	1.61576	0	2.98642	3.68821	2.20425
L2/3_P12	0	0	0	0.773217	2.14987	0	1.36528	0.773217	2.85268	1.20401	1.62601	1.20401	2.39034	2.53902	2.14987
L2/3_P12	0	0	0.703919	1.11295	1.9643	0	1.11295	0.703919	1.80965	1.40241	0	1.62662	3.0161	2.41739	0
L2/3_P12	0.768721	0	0.768721	0	1.19816	0.768721	0	0	2.43476	0.768721	0	0.768721	1.91472	2.43476	0
L2/3_P12	0.368547	1.61157	0	1.41571	2.09558	1.02336	1.02336	0.637246	2.63357	1.61157	1.02336	1.41571	3.18523	2.75404	1.02336
L2/3_P12	0	0	0.486979	0.813054	2.06703	0.813054	1.05855	0.813054	2.6515	1.25549	1.25549	1.25549	2.77617	1.05855	0
L2/3_P12	0	1.593	0	1.92829	2.17895	1.08494	0	1.08494	1.08494	1.593	1.08494	2.3792	1.92829	3.59089	2.3792
L2/3_P12	0	0	0	1.59849	1.93417	1.0895	1.0895	0	3.42073	1.93417	1.93417	0	2.18505	1.0895	0
L2/3_P12	0	2.31895	0.70227	1.9615	1.80692	0	1.11076	0	2.50157	1.624	0.70227	1.39995	3.06183	0.70227	1.39995
L2/3_P12	1.2397	0.800788	0	0.800788	0.800788	1.5437	1.2397	1.5437	1.96522	0.800788	0	1.2397	1.77651	3.37512	1.2397
L2/3_P12	0	0	0.908856	0	2.55349	0	0	0.908856	2.85049	1.6946	0.908856	0.908856	2.12911	1.6946	1.37699
L2/3_P12	1.54479	0	0.653233	1.87648	2.00851	0.653233	1.32581	1.04503	1.87648	1.72432	0	0	1.54479	0	0
L2/3_P12	0.492706	0	0	0.492706	1.99706	0.492706	0.492706	0.821312	2.35623	2.2276	1.06823	1.69693	1.90667	0	0
L2/3_P12	0	0	0.906123	0	2.92834	0	0	0.906123	2.92834	1.69086	1.69086	0	2.84618	2.84618	1.37357
L2/3_P12	0.620215	0	0	1.94809	1.2748	0	1.00014	0.620215	1.2748	2.16722	1.66707	1.49005	2.16722	3.18643	0
L2/3_P12	0	1.33674	0	0	2.71026	0	2.08151	1.33674	2.38169	1.33674	0.876848	1.65057	2.88143	1.65057	1.33674
L2/3_P12	0	0	1.9601	1.10967	1.62269	0	1.10967	0	2.21194	2.58022	0	0	2.41294	3.44999	1.10967
L2/3_P12	0	0.744128	0	1.46182	2.39256	0	1.46182	0	2.98459	2.16702	0.744128	1.16603	2.03178	0.744128	0
L2/3_P12	1.01041	0	0	0	1.01041	1.50262	1.01041	1.83101	2.58227	1.50262	0	1.83101	0	0	0
L2/3_P12	0	0	0.956004	0	2.62541	0.956004	0	1.43569	2.92392	2.00217	2.00217	0	2.50217	2.83397	1.75852
L2/3_P12	0	1.66721	0	0.729645	2.4633	0	0.729645	1.44055	3.24688	2.00769	1.44055	1.85187	2.55083	3.11293	1.85187
L2/3_P12	0	1.1184	1.1184	1.63313	1.63313	0.708022	1.40852	0.708022	2.3292	2.10533	1.40852	0.708022	2.10533	1.81643	0
L2/3_P12	0.743897	0	0	2.03139	2.39216	1.46148	2.65672	0.743897	2.73135	1.16572	1.68944	1.46148	2.39216	1.16572	2.28574
L2/3_P12	0.558344	0	0.914509	0	1.70232	0.558344	0.558344	1.5558	3.12173	1.94336	0.914509	0.558344	2.22197	1.83009	2.13745
L2/3_P12	0	2.00247	0.649891	1.32069	0.649891	0	1.5393	0.649891	0.649891	1.32069	0	0	2.00247	1.32069	0
L2/3_P12	0	0	0	2.22729	2.22729	0	1.63654	0	1.63654	1.63654	1.12125	1.12125	1.63654	1.12125	1.63654
L2/3_P12	0	1.32092	0.522785	2.0627	1.32092	0.522785	0	0	1.48921	1.32092	0	1.32092	2.69018	2.42487	0.864339
L2/3_P12	0	1.2411	0	1.54525	2.49051	0	1.96691	1.2411	1.2411	1.2411	0	1.2411	2.75725	1.54525	1.2411
L2/3_P12	0	1.56459	0	1.56459	2.14727	0	1.2586	0	2.9909	2.28459	0.815471	1.98804	2.61025	1.56459	0.815471
L2/3_P12	0	1.03633	0	0	3.04487	0	0	0	1.86509	1.03633	0	1.86509	2.31196	2.95431	2.31196
L2/3_P12	0	1.77352	0	1.44951	1.77352	0	0	0	2.75205	0	0	0.967183	2.64221	2.64221	2.37798
L2/3_P12	0.640795	1.02818	0.37087	0	1.52431	0.640795	0.37087	1.17711	2.78907	1.92234	0.640795	1.02818	2.25454	3.17382	1.3067
L2/3_P12	0	0	0	0	2.90059	0.940888	0.940888	0	2.33926	2.47954	0	1.41695	3.1299	3.31631	1.73814
L2/3_P12	1.12229	0.710961	0	2.11041	0.710961	0	0	0	2.59759	0.710961	0.710961	1.63779	2.59759	3.90579	0.710961
L2/3_P12	0.782569	1.93664	0.782569	0.782569	2.35106	0	0.782569	0	2.23105	0	0.782569	0	2.09464	2.35106	0.782569
L2/3_P12	0	1.43661	0	2.10589	1.75952	0	1.43661	0	2.92506	2.36267	0.956744	1.22519	2.10589	1.75952	1.22519
L2/3_P12	0	0.951493	0.951493	1.43011	2.19141	0	0.951493	0	2.35493	1.99583	0	1.75245	1.99583	1.43011	0
L2/3_P12	0.921558	0	0.563381	0.563381	1.18473	0	1.95343	0	2.73277	1.39287	0.563381	1.18473	1.95343	2.91245	0.921558
L2/3_P12	0.685193	0	0.685193	1.37434	1.37434	0	1.59668	0	2.06548	1.08799	1.08799	0.685193	2.28822	1.93224	0
L2/3_P12	1.29167	0	0.841324	1.29167	0.841324	0.841324	0	1.29167	2.65284	1.60106	0	1.29167	1.29167	0	0
L2/3_P12	0	0	0	0	2.17871	0	1.59279	0	3.30014	0.835438	0	1.59279	3.02468	3.02468	1.59279
L2/3_P12	0	1.29081	0	1.83601	1.60012	0	1.29081	0	2.18686	1.60012	1.83601	1.29081	2.44608	0.840649	0
L2/3_P12	0	0	0	0	2.63312	1.14831	0	1.14831	2.46507	0	1.66878	0	2.26295	2.90267	0
L2/3_P12	0.797556	1.77163	0	0	1.53908	0	0.797556	1.23553	2.11874	1.23553	0.797556	0	1.23553	0	0.797556
L2/3_P12	0	0	0	1.14228	2.54447	0	2.19746	0.726075	2.62492	1.29948	1.29948	1.29948	1.92691	2.00171	1.14228
L2/3_P12	0.442727	0.748533	0.748533	0.982394	2.93504	0.748533	2.10904	1.1718	3.17115	0.982394	0.982394	0.748533	3.02009	3.02009	1.46826
L2/3_P12	0	1.10871	0	2.09268	2.09268	0	0	1.10871	2.3162	1.95888	1.10871	1.39765	2.57891	0.700733	2.21067
L2/3_P12	0	0	1.07939	0	2.68103	1.07939	0.678764	0	2.45838	2.17151	1.76767	1.92113	1.92113	0	1.92113
L2/3_P12	0.668817	0	0	2.51956	1.34957	0	0	0.668817	2.51956	1.90383	0.668817	1.57022	2.51956	2.66214	0
L2/3_P12	0	0	0	0	2.06658	0	0	1.00226	2.69432	0	1.82023	1.00226	2.26407	2.42892	1.00226
L2/3_P12	0	0	0	0	2.58626	0	0	0	2.41888	1.11405	1.11405	0	2.9663	0	1.96571
L2/3_P12	0	0.908767	0.908767	1.69447	1.69447	0	0.908767	0	2.55335	1.37688	1.37688	1.69447	1.93514	2.12898	0
L2/3_P12	0.775043	1.20638	0.775043	2.33848	1.20638	0	1.50675	0	1.92475	1.50675	0	1.20638	1.50675	0	0
L2/3_P12	0	0	0	0.852976	3.17357	0	0	0	3.62057	0	0.852976	1.85418	0	1.61738	0
L2/3_P12	1.65569	2.08706	0	0.880552	0	1.34142	0	0	2.08706	2.38744	0	0	0	0	0
L2/3_P12	0.633572	1.01836	1.29555	2.03241	2.08873	0	0.366145	0	2.85417	1.16653	0.366145	1.6904	2.33073	0.844363	0.844363
L2/3_P12	0	1.07997	0	1.07997	1.58702	0	0.679195	1.07997	2.37238	0.679195	0	0	2.17228	2.0549	1.07997
L2/3_P12	0.795349	1.53593	0.795349	1.03774	2.0391	0.795349	1.03774	0	2.31393	1.39576	1.53593	0.474747	2.37227	2.42739	0
L2/3_P12	0	0	0	0	1.21933	0	0	0	2.55914	0	1.21933	1.21933	2.0986	0	2.0986
L2/3_P12	0	0	0.733281	2.46971	2.46971	0	0	0.733281	2.71235	3.11963	1.44591	1.44591	1.6729	3.96899	1.85778
L2/3_P12	0.820492	0	0	0	2.61858	0	1.06727	0.820492	2.57111	2.41349	0.492137	0	2.35491	2.8996	0
L2/3_P12	0.727759	0.428672	0.428672	2.00453	1.66426	0	0	0	1.55741	1.1445	1.1445	1.55741	1.1445	0.957683	1.30185
L2/3_P12	0.625827	1.00781	0	0	2.57848	0	1.28354	1.28354	3.00248	0.625827	1.49944	0	1.00781	2.07422	1.49944
L2/3_P12	0	0.618473	0	0.618473	2.42242	0	1.48713	0.997754	3.2177	2.56382	1.81426	1.81426	1.81426	3.25141	1.48713
L2/3_P12	0	0	0	0	3.09303	0	1.65034	2.24257	1.65034	0	1.65034	0	2.24257	2.612	0
L2/3_P12	0	1.3706	0	0	1.3706	0	1.68762	0	2.84243	1.92796	0	1.3706	0	1.68762	1.3706
L2/3_P12	0.453968	1.00197	0.453968	0.453968	2.13643	0.453968	1.61379	1.00197	2.90342	0.765047	1.72212	0	2.32168	3.04971	1.35396
L2/3_P12	0	1.01308	1.01308	0	2.08148	0	0	0	2.58615	0	1.50589	1.01308	2.27936	0	0
L2/3_P12	1.45164	1.45164	0	1.45164	2.47657	0	1.45164	0	2.3805	2.15527	0.737182	0.737182	3.02629	2.71935	0.737182
L2/3_P12	0	1.63388	0	1.11902	2.14712	0	0	0	1.97207	1.63388	1.48985	0.864817	1.63388	2.78008	0
L2/3_P12	0	0	0	0	2.6741	0.916261	1.38626	0	3.02038	0.916261	1.70471	1.94587	3.21883	2.86215	2.4423
L2/3_P12	0	0.458286	0.458286	1.00945	2.14683	0.771368	1.36272	0	3.16434	2.48872	1.00945	1.36272	2.70489	3.25804	0
L2/3_P12	0	0	0	0	2.65813	0	1.69069	0.633738	2.45236	1.51261	1.69069	2.28711	2.52576	1.2958	1.2958
L2/3_P12	0	0.566264	0.566264	0	2.51972	0	1.57036	0.566264	2.87677	1.57036	0.566264	0	2.87677	3.3471	2.38892
L2/3_P12	0	0	0	2.08646	1.20959	0	0.777514	0.777514	2.92535	2.44967	1.74121	1.92866	2.22272	2.34262	0
L2/3_P12	0	0	0	0	1.81813	0.55227	0.55227	0.905991	3.5528	1.69068	0.905991	0.55227	2.70849	2.75645	0.55227
L2/3_P12	1.02081	0.725259	0	1.34566	1.84472	0	1.1412	0.536597	2.87295	2.00034	0	0.883914	2.45553	2.72153	0
L2/3_P12	0	0.754779	0	1.17997	2.59515	1.17997	0.754779	0.754779	2.59515	1.17997	1.89247	1.7063	2.3043	2.41093	1.89247
L2/3_P12	0	1.10008	0	1.10008	2.19918	1.10008	2.71011	1.10008	2.3999	1.10008	0	1.9478	1.9478	1.6112	1.9478
L2/3_P12	0.977611	1.78747	0	1.78747	1.46238	0	0	0	1.78747	0	0.977611	2.0324	1.78747	0	0
L2/3_P12	0	0	0	1.34501	1.56534	0	0.665814	0	2.9918	2.25283	0.665814	1.062	2.03111	2.03111	0
L2/3_P12	0	1.72495	0.840611	1.60006	1.60006	0	0.50615	1.09081	3.09488	2.32479	0.50615	1.29077	2.55413	3.65213	0
L2/3_P12	0.704901	1.11425	0	1.11425	1.62818	1.40387	1.11425	0.704901	2.72988	1.11425	1.62818	1.62818	2.32364	3.01795	1.81127
L2/3_P12	0	1.51892	0.63754	1.02376	2.09612	0.63754	0.63754	0	2.60162	1.98	1.02376	1.69729	2.38048	2.66565	0.63754
L2/3_P12	0	1.25876	0.408268	0.92133	2.31013	0.92133	1.39259	0	2.45001	0.92133	1.25876	1.61615	3.4421	3.26616	1.25876
L2/3_P12	0	0	0	0	2.66715	0.749797	0.749797	0	2.99482	1.88447	0	1.17345	2.40235	2.58643	0.749797
L2/3_P12	0	0	0	0.559852	2.62155	0.559852	0.559852	0.916621	2.04817	1.38671	1.83304	0.916621	2.30308	2.56546	1.17904
L2/3_P12	0	1.78012	0	1.90989	1.63096	0	0	0.599803	1.78012	0.599803	0.599803	1.24279	2.64958	1.63096	0.972112
L2/3_P12	0	0	0	1.68189	2.6481	0.899583	0	0	3.25021	1.68189	1.92195	0.899583	2.74636	3.73386	1.92195
L2/3_P12	0.791766	0	0	0.791766	2.24613	1.03352	1.03352	1.5308	2.95018	0	0.47228	0.47228	2.03341	1.76287	0.791766
L2/3_P12	1.43533	1.224	1.224	1.75812	2.19751	0.587929	1.224	0	2.50173	1.43533	0.587929	1.75812	3.33963	3.75217	0
L2/3_P12	0.82764	0.497106	0	0	2.00681	0	1.70615	0.82764	3.31062	1.70615	1.2742	0.82764	2.83901	2.63039	0
L2/3_P12	0	0	0	0.978129	2.69658	0	1.32596	0.978129	3.27508	1.87665	1.32596	1.58353	2.22973	2.5779	0
L2/3_P12	0	1.16961	0	0	0	0	1.69405	1.16961	1.69405	0	0	0	2.0363	2.29081	1.16961
L2/3_P12	0	1.64234	0	0.870909	2.63654	0	0.380508	0.380508	3.39141	2.41472	0.655474	1.04806	1.80719	2.49425	0.655474
L2/3_P12	0.632164	1.01645	0	1.68795	1.97015	0	1.97015	0	2.18999	1.97015	0.632164	1.97015	2.28409	0	0
L2/3_P12	0	0.909298	0.909298	1.6952	2.43169	0	0.909298	1.37755	2.55417	2.29208	0	1.6952	1.6952	1.6952	0
L2/3_P12	0	0.867331	0	0	1.63737	1.12195	0.867331	0.524891	2.78415	1.49321	0.867331	0	2.54433	4.123	0
L2/3_P12	0	0	0	0.711383	2.33517	0.711383	1.12285	0.711383	2.43081	1.97697	1.12285	0.711383	1.97697	0.711383	1.97697
L2/3_P12	0	0	0	0	1.74917	0.94906	0	0	2.91322	0.94906	1.74917	1.42709	0.94906	1.74917	1.42709
L2/3_P12	0	1.09861	0	2.07944	1.38629	0	0	0	1.38629	0.693147	1.09861	1.79176	1.38629	2.07944	0.693147
L2/3_P12	0	0.641795	0.371525	0.854344	2.79105	0.371525	0.641795	0.371525	3.33208	1.02954	1.17857	1.98777	3.6925	3.57363	2.34649
L2/3_P12	0	0	0	0	1.81106	0.704772	0.930224	0.930224	2.72964	1.5221	0.41323	1.7237	1.5221	0.930224	0.704772
L2/3_P12	0.574486	1.97543	0.937047	0	2.25532	0.574486	0	0.574486	3.64436	1.41217	1.73295	0	3.5374	1.73295	1.73295
L2/3_P12	0	1.53784	0	1.23441	2.57883	0.796685	0	0	2.48187	1.23441	0	0.796685	3.18409	3.85631	2.11735
L2/3_P12	0	0.901577	0	1.92482	2.28043	0	1.36787	0	3.06753	1.92482	1.36787	0.901577	1.92482	3.19523	0.901577
L2/3_P12	0.87849	0.87849	0	1.65284	2.24533	0.87849	1.33882	1.65284	2.08397	1.65284	0.87849	0.87849	2.71288	3.03021	2.24533
L2/3_P12	0	0	0.407004	0	2.20132	0	2.0189	0.407004	3.4702	1.61313	1.38975	0.407004	2.64334	2.44656	0.695455
L2/3_P12	0	0.849335	0.368822	1.51913	1.91669	0	2.45999	0.637667	3.06886	1.91669	1.51913	2.09636	3.08938	2.53344	1.98023
L2/3_P12	1.81548	0.998673	0	0	1.81548	0	0	0.998673	2.25899	0.998673	0	0	1.48825	2.42375	0
L2/3_P12	0	0	0	2.0031	1.53988	0.650241	1.04098	0.650241	2.48424	2.69057	1.04098	0.650241	2.31846	4.13312	1.04098
L2/3_P12	0.98818	0	0.98818	0	0.98818	0	0.98818	1.47538	2.88275	0.98818	1.47538	1.80155	1.80155	1.47538	1.47538
L2/3_P12	0	1.10115	1.10115	2.20061	1.10115	0	0	1.10115	1.61248	1.94917	1.61248	1.10115	3.04815	1.61248	1.94917
L2/3_P12	0	1.08494	0	1.28435	2.77389	0.502642	1.593	0.835586	2.77389	1.45054	1.45054	1.92829	2.88927	2.64345	1.08494
L2/3_P12	0.360041	0	0	0	2.47104	0	2.22293	1.58934	2.57527	1.28103	1.7522	2.07118	3.21231	3.26333	2.69924
L2/3_P12	0	0	0	1.62749	2.68355	0.860227	0.519894	0	3.06598	1.86482	1.86482	1.96524	2.77263	1.11368	1.75318
L2/3_P12	1.89234	1.55953	0	1.0572	1.0572	0	0	1.0572	2.50713	1.55953	0	1.55953	2.64957	3.60243	1.55953
L2/3_P12	0.539503	1.35083	0	1.90527	2.25987	0	0.539503	0.539503	2.52112	1.90527	2.33185	0.539503	2.81741	2.46192	0
L2/3_P12	0	1.66861	0	0.62109	2.80319	0.62109	0.62109	1.00133	2.42758	0	1.49151	1.81901	2.26276	1.66861	1.00133
L2/3_P12	0.873705	1.50173	0.529384	1.33277	1.8845	0.873705	0.529384	0	2.55444	0.529384	0.529384	0	1.50173	2.70523	0
L2/3_P12	0	0	0	0	2.81894	0	1.01197	1.50452	2.91831	0	0	1.01197	2.44287	1.01197	0
L2/3_P12	1.10546	0	1.10546	2.20634	1.10546	0	0	1.10546	2.20634	2.20634	1.61765	1.10546	0	0	0
L2/3_P12	0	0	0	1.06986	1.57484	0.671662	0.671662	1.35389	2.1587	1.75569	1.35389	0.671662	2.73192	3.04962	1.35389
L2/3_P12	0	0.869056	0	1.63977	2.94447	0	0	0.526106	2.49132	1.49552	0.869056	1.63977	2.23087	3.49186	1.87773
L2/3_P12	0	1.5326	0.793023	1.22968	1.5326	0.793023	1.76478	0.793023	2.24818	0	1.22968	1.22968	1.5326	2.24818	0
L2/3_P12	0	0	0	1.47707	2.04901	1.80338	1.47707	0.989558	2.04901	1.80338	2.41057	1.47707	3.13421	2.55181	1.47707
L2/3_P12	0	0.672506	0	0	1.5762	0	1.07099	0.672506	2.36004	1.75712	0	1.35517	1.5762	1.35517	0
L2/3_P12	0	1.35974	0.675525	2.73929	1.58109	0	0.675525	0	2.16568	0.675525	1.07505	1.07505	1.91551	2.0484	0
L2/3_P12	0	1.97436	0.936293	1.58438	1.86047	0	1.2017	0.936293	2.25421	1.2017	0.573943	0	2.25421	1.41123	0
L2/3_P12	0	0.785026	0	0	2.23508	0.785026	0	0	2.87325	2.0986	0	2.0986	2.72848	2.72848	1.94051
L2/3_P12	0	1.37467	0	2.12638	2.12638	0	1.37467	0	3.31723	0	0	0.907002	2.84757	2.12638	1.69206
L2/3_P12	0	0	0	1.53851	1.53851	0	2.1181	0	2.48265	0	2.1181	2.1181	2.1181	1.53851	0
L2/3_P12	0	0.805688	0	0	2.68243	0.805688	0	1.24602	1.97286	2.13173	1.24602	0	1.78389	1.55069	0
L2/3_P12	1.1588	0	0	2.41608	1.53547	0	0	0.899107	2.99304	2.11469	1.1588	0.547372	2.74561	1.68124	0
L2/3_P12	0	0	0	0.947414	1.42505	0	2.18551	0	2.34891	0	0.947414	1.99008	2.18551	0.947414	0
L2/3_P12	0	0.559819	0.559819	2.14049	1.38665	0	0.916576	0.559819	2.14049	1.38665	0.916576	0.916576	2.56539	3.45835	0.916576
L2/3_P12	0.669468	1.06691	0	1.35056	2.03763	0	0.669468	0	2.44106	1.57128	1.35056	0.669468	2.15473	2.52079	0
L2/3_P12	0	1.05183	0	1.05183	2.33355	0	1.88535	0	3.1508	0	1.55303	1.88535	2.49958	1.55303	0
L2/3_P12	0	0.654473	0	0.654473	1.87867	1.04671	1.04671	0.654473	2.75913	1.04671	1.72645	1.72645	2.566	2.86985	2.23186
L2/3_P12	0	0	0	0.738749	2.60809	1.15896	1.15896	0	3.05524	2.09267	1.45394	1.57414	3.34402	2.94653	2.02286
L2/3_P12	0	1.36623	0	0.900275	1.68284	0	1.36623	0	2.27846	1.68284	0	0.900275	0	1.36623	0
L2/3_P12	1.12479	1.64077	0.526616	1.12479	1.32781	0.86978	1.12479	0	1.76684	2.15468	1.12479	1.32781	1.49649	1.76684	0
L2/3_P12	0.678956	0	0.678956	0	2.45873	0	0.678956	0	2.61254	1.76799	0	1.36493	1.36493	1.36493	0.678956
L2/3_P12	0	0	0.876766	0.876766	2.50348	0	1.65045	0.876766	2.71012	2.08139	1.33664	1.88896	3.21298	1.65045	1.65045
L2/3_P12	0.778468	1.51169	0	1.21083	2.22429	0	0	0.778468	2.22429	1.21083	0	0.778468	3.20123	1.51169	1.21083
L2/3_P12	0	0	1.38704	0	2.56587	0	0	1.38704	2.56587	1.38704	0	1.94677	2.56587	2.30349	2.56587
L2/3_P12	0	0	0	1.21382	1.74617	0	0	0	2.09173	2.09173	1.74617	1.74617	2.34806	2.99225	2.86586
L2/3_P12	0	0	0.822848	0	2.15893	0	1.26806	1.26806	3.12274	2.15893	1.26806	0	2.52515	1.26806	1.57504
L2/3_P12	0.299918	0	0	1.71321	1.13091	0.530332	2.07881	0.717471	2.55656	1.33447	1.42256	1.23786	2.79661	3.02461	1.42256
L2/3_P12	0.945388	0.945388	0	1.98722	0.945388	0	0	0	2.71894	2.18257	0	0	1.42254	0	0
L2/3_P12	1.34666	0.666897	0	1.74762	0.884706	0	1.06346	0.666897	1.90048	0.388041	0	0.884706	1.96895	1.74762	0
L2/3_P12	0.582014	0.582014	0	1.42517	2.55292	0	1.21459	0	2.72218	1.74708	1.21459	1.21459	2.61258	2.55292	0.582014
L2/3_P12	1.37236	1.92997	0.905157	0	1.37236	0	1.68954	0.905157	1.92997	0.905157	0.905157	1.37236	1.37236	2.65682	0
L2/3_P12	0	0	0	0	1.14993	0	0	1.14993	2.90492	0	0	0	1.14993	0	0
L2/3_P12	1.33944	2.08471	0	1.65352	0	0	0	0	1.33944	1.65352	0.878984	0.878984	2.08471	0	0.878984
L2/3_P12	0	1.73763	0	1.55753	2.13938	0	1.73763	0.661021	2.02252	1.33771	0.661021	0.661021	2.4252	2.93378	0
L2/3_P12	0.46638	0.783182	0.46638	1.64084	1.64084	0	1.37903	0.46638	2.23205	0	1.37903	1.74984	1.64084	1.37903	0.46638
L2/3_P12	0	0	0	1.08067	0.679723	0	1.76928	0.679723	2.17323	0	0	0	1.76928	1.76928	1.08067
L2/3_P12	0	1.01275	0.77416	1.01275	2.21718	0.77416	0.77416	0.77416	2.58566	0	0	0.77416	2.15141	1.73608	0.460196
L2/3_P12	1.32243	1.04205	0	0.65103	2.00453	0.65103	2.40628	0.65103	2.7524	1.04205	1.72055	1.87259	1.32243	2.31995	1.04205
L2/3_P12	0	1.21207	0	0.779426	1.74412	0	0.779426	0.779426	2.22587	1.21207	0.779426	1.21207	1.51307	2.34581	2.08955
L2/3_P12	1.0039	0.622968	0	0.622968	1.82241	0	1.27909	1.0039	1.6719	1.6719	0.622968	1.27909	2.17249	0.622968	0.622968
L2/3_P12	0	1.19881	0.769218	1.49833	1.72852	0.769218	1.19881	1.19881	3.31911	1.19881	0	0.769218	2.4356	1.49833	0
L2/3_P12	1.44831	0.734915	0	1.15392	2.37655	0	2.15143	1.15392	2.37655	1.86043	1.44831	1.67545	2.64075	2.71529	0.734915
L2/3_P12	0	0	0	0.943659	1.74189	0	1.74189	0	2.81503	2.18006	0	1.74189	2.4837	2.18006	0.943659
L2/3_P12	0	0	0	0.560141	2.56608	0.917026	1.1795	0.560141	2.62218	2.04876	1.1795	0.560141	2.90532	3.59163	1.83361
L2/3_P12	0.429532	0.429532	0.429532	2.14142	2.20255	0	1.9318	1.14618	2.46221	1.14618	1.76282	1.76282	2.80697	1.43965	0.729034
L2/3_P12	0.371079	1.02861	0	0	2.04633	1.17757	0.641113	0.641113	2.86926	0.641113	1.70347	1.70347	1.92291	2.25514	0.853517
L2/3_P12	0	1.53952	0	0	1.8708	0	0.650022	0.650022	2.80729	2.31805	0	1.04069	2.11922	2.22357	0
L2/3_P12	0	1.23753	0.799101	0.799101	0	0	0.799101	0	2.37846	1.54129	0	1.23753	0.799101	1.54129	0
L2/3_P12	0	1.26834	0	2.29679	1.26834	0	1.57534	0	2.93834	1.8099	0.823063	1.8099	2.8683	2.93834	0.823063
L2/3_P12	0	1.58444	0.573977	1.41129	2.65186	0.573977	1.73199	0.93634	3.01469	1.41129	0.93634	0.573977	2.65186	2.80374	1.20175
L2/3_P12	0.662246	0.662246	0.662246	0	1.55953	0	1.55953	0.662246	2.14161	2.34098	0.662246	0.662246	1.89234	1.55953	1.73971
L2/3_P12	0	1.84329	0	0	2.09059	0	1.51399	1.51399	1.84329	1.51399	1.84329	1.51399	1.84329	1.84329	0
L2/3_P12	0.739063	0	0	1.68192	2.15846	0	1.15938	0.739063	1.86715	0	1.4544	1.15938	3.30525	0.739063	0.739063
L2/3_P12	0.374481	0	0	1.18515	2.21662	0	2.16585	0.859808	2.31102	0.374481	1.62691	1.5334	2.39728	2.26493	2.31102
L2/3_P12	0	0.863863	0	0	1.75839	0	0	0.52245	2.68942	0	0.52245	1.87014	1.32032	0.863863	0.52245
L2/3_P12	0.550151	1.54064	0	1.36967	2.79751	0.550151	1.6866	0	1.6866	0	0.903014	1.16332	1.6866	1.92689	0
L2/3_P12	0	0	0	0	1.81894	0	0	0	1.81894	1.2761	0	1.2761	1.81894	2.16882	1.2761
L2/3_P12	0	1.14217	0.725992	1.14217	1.43517	0.725992	1.84592	0	3.10618	1.43517	1.66148	0	2.54432	2.62477	0
L2/3_P12	1.01723	0	0	1.29426	1.97121	0	0	1.01723	2.52381	1.51096	2.08718	1.68896	3.09948	3.31357	0
L2/3_P12	0	1.39796	1.10899	1.62187	2.21103	0	1.95923	0.700937	2.84783	1.80471	0	1.39796	1.80471	2.09303	0.700937
L2/3_P12	0	1.42206	0	0.945003	1.42206	0	1.42206	0	2.48572	2.18201	0	0.945003	1.42206	2.34535	0
L2/3_P12	0.817161	0.489825	0	2.46339	1.56699	0	0	0.817161	2.14994	2.56561	0	1.56699	2.85835	3.14075	0
L2/3_P12	0	0	0	0	2.98357	0	1.05634	0	2.98357	1.05634	0	1.55849	1.55849	1.55849	1.55849
L2/3_P12	0	0	0.719933	2.53348	1.83601	0	1.42621	0.719933	2.68825	1.65196	1.13417	1.13417	3.04603	3.09494	1.83601
L2/3_P12	0.495146	0	0	1.57783	1.70205	1.07234	1.07234	0	2.23319	1.57783	1.43596	1.07234	2.97458	3.91874	1.43596
L2/3_P12	0	0.784767	0	1.52076	1.52076	0	2.64694	0	1.52076	1.219	0	0.784767	1.9401	2.4619	0.784767
L2/3_P12	1.31025	0	0	1.62149	2.4705	0	1.31025	0.855923	2.34897	2.21061	1.31025	2.04998	3.12046	3.55073	1.31025
L2/3_P12	0	1.21423	0	1.93431	1.74666	0	2.09225	0	0.78109	1.51547	0.78109	1.93431	1.74666	2.64065	0
L2/3_P12	0	0.672741	0.672741	0	1.57658	0	1.35553	0	1.75751	1.91067	2.16065	0.672741	2.44717	1.07131	0
L2/3_P12	0	0.916531	0.916531	1.38659	1.38659	0	1.38659	0	1.70508	0	0	0	0	1.38659	0
L2/3_P12	0	0.602447	0.602447	0.602447	2.86401	1.24696	0.602447	0	2.65502	2.02981	0.975754	1.63567	2.81571	3.14921	1.24696
L2/3_P12	0	0.79615	0	0.79615	1.95797	0	0.79615	1.23372	3.18316	1.76951	1.23372	2.11649	2.11649	2.95776	1.23372
L2/3_P12	0	0	0	1.81807	2.42656	1.00063	1.00063	0	0	1.49065	2.26176	1.00063	2.26176	1.81807	1.00063
L2/3_P12	0.67581	1.07543	1.07543	2.27116	1.36017	1.36017	0	1.07543	2.91133	1.58155	1.07543	1.76269	2.73983	1.916	0.67581
L2/3_P12	0	0	0	2.3413	2.04258	0	0	0	1.61469	1.85135	0	2.04258	2.98515	1.30405	1.61469
L2/3_P12	0	0	0	2.32787	1.49762	0	0.768721	0	2.53132	2.53132	1.19816	2.32787	2.43476	0	1.49762
L2/3_P12	0	0	0	0	2.18183	0.752932	0.752932	0	3.00046	1.17756	0	0.752932	2.94294	3.37007	0.752932
L2/3_P12	0	0	0	0	1.65204	1.13424	0	0	2.88315	0	0	1.65204	1.65204	1.99149	0
L2/3_P12	0	0.406702	0.918517	1.87494	1.25541	0	0.918517	0.695002	2.99925	1.38908	0	0.918517	2.20052	1.79485	1.38908
L2/3_P12	1.15412	1.15412	0	0.895064	1.80274	0	0.895064	0.895064	2.78493	2.10869	0.895064	1.15412	2.58804	3.34999	1.15412
L2/3_P12	0.726029	0.537217	0.304258	1.95239	2.00163	0	0.88479	0.304258	3.10625	2.21694	0	2.00163	2.00163	1.72687	0.304258
L2/3_P12	0.727206	1.43696	0.727206	2.25699	1.14377	0	0	0	3.05948	2.0036	0	0.727206	1.66339	1.66339	0.727206
L2/3_P12	0	0.765108	0	3.17741	2.65438	0	1.90897	0	1.19345	2.52511	1.35405	1.81995	2.76883	2.26376	0.45401
L2/3_P12	0.830953	0.830953	0	1.27843	1.58648	0	2.17168	0	3.13652	1.82164	0.830953	1.82164	2.63584	2.53841	0.830953
L2/3_P12	0	0	0	1.40072	2.31987	0	1.62481	0.702785	0.702785	1.96237	1.96237	1.11144	2.9085	1.96237	0
L2/3_P12	0.977663	1.91749	0.977663	1.24914	1.78754	0	1.24914	0.603834	2.8669	2.13559	0.603834	0	2.99921	3.31534	0
L2/3_P12	0.545535	0.896522	0	0.545535	2.27278	0.545535	1.15581	0.545535	2.59032	2.6433	1.15581	1.36152	2.11086	0.896522	0
L2/3_P12	0	0	0	0	1.7903	0.605341	0	0.605341	2.46932	0.979737	0	0	1.92032	1.46499	0
L2/3_P12	0	0.41983	0	0.41983	2.4366	0	0.41983	1.41833	3.08503	1.82729	0.41983	0	2.74776	2.78064	0.41983
L2/3_P12	0.863149	1.31941	0	1.63156	0.863149	1.31941	1.63156	0	2.68827	2.59043	0.863149	1.63156	1.8691	1.8691	0
L2/3_P12	0.542955	1.1516	0.542955	0	2.18963	0	0.892887	0.542955	3.26721	1.35695	0.892887	1.52723	2.46948	2.73577	0.892887
L2/3_P12	0	1.05171	0	0.658179	2.33338	1.33337	1.88519	1.05171	2.87711	0	0	0.658179	2.64175	3.26363	1.05171
L2/3_P12	0	1.35996	0	1.35996	2.41019	0	1.35996	0	2.41019	0.895278	0	1.67598	2.10901	1.67598	0
L2/3_P12	0.992862	0	0.992862	0.992862	2.88979	0	0.992862	0	2.98003	1.80777	0	2.25074	2.79058	3.27655	1.48113
L2/3_P12	0.958525	1.89122	0.589964	2.28678	1.43881	0	0.958525	1.43881	0	1.22723	1.22723	2.36529	1.76191	2.00571	0.589964
L2/3_P12	0	0.787499	0.787499	1.52468	1.52468	0	1.7564	0.787499	2.23914	2.23914	2.10259	0.787499	1.7564	3.168	0.787499
L2/3_P12	0	1.47746	0	2.67602	1.47746	0	1.47746	0	1.47746	2.04945	0.754839	1.47746	1.7064	1.89256	1.47746
L2/3_P12	0	0	0.866411	0	2.06582	1.32355	0	0.866411	2.8645	1.6361	1.32355	1.6361	2.59565	2.94015	0.866411
L2/3_P12	0	0	0	1.15222	2.78232	0	0.733618	0	2.96549	2.37429	1.4464	1.85833	2.01432	1.15222	0.733618
L2/3_P12	0.921421	0	0	0	1.3927	0.921421	0.921421	0	0.921421	0	1.3927	0.921421	1.3927	1.3927	0.921421
L2/3_P12	0	0	0	1.3476	3.04153	0	0	0	2.51711	1.3476	0	0	1.3476	4.10779	2.25597
L2/3_P12	0.475552	0	0	1.66057	1.5376	0	1.03911	0.475552	2.66694	1.23419	0.475552	1.03911	2.25388	1.03911	0
L2/3_P12	0	0	0	0.831978	2.31105	0	2.54008	0	3.47037	1.58792	2.01347	0.831978	1.82317	3.193	1.27974
L2/3_P12	0	0	0.757236	0	1.18318	0.757236	0.757236	0.757236	3.92838	1.7101	0.757236	0	1.48095	3.37791	0
L2/3_P12	0	0	0	1.84883	2.29461	0	0	1.02393	3.25724	3.25724	0	1.02393	2.45999	3.18609	0
L2/3_P12	0	0	0	0	2.44546	0	0	0	3.09429	1.70754	2.14307	1.94883	2.30565	1.38885	2.30565
L2/3_P12	0.667335	0	0	1.74836	1.74836	0	0	0.667335	2.43706	3.12798	0.667335	1.34732	2.15087	2.15087	0
L2/3_P12	0	0	0.894935	0	1.67551	0.894935	0	1.91526	3.18449	0.894935	2.27038	0.894935	1.91526	3.61576	0.894935
L2/3_P12	0	0	0	1.51899	2.29445	0.637582	0	0.637582	3.14835	1.98008	1.02382	1.02382	2.72592	2.78268	1.51899
L2/3_P12	0	2.11115	0	2.11115	2.24785	0	1.53232	0	1.76448	0.792825	1.76448	0.792825	2.88674	1.95276	0
L2/3_P12	0	0	0.841849	1.29234	2.55613	0	2.18874	0	0.841849	1.29234	1.29234	1.29234	2.6537	0	0
L2/3_P12	0	0.891526	0	0.54199	2.40441	0	0.891526	0.54199	3.08481	1.15003	0.54199	0.54199	2.73362	2.73362	0.54199
L2/3_P12	1.16527	1.16527	0	0.743549	1.8744	0	1.16527	0	3.18516	1.16527	0.743549	2.03082	0.743549	2.28514	0
L2/3_P12	0	0.882748	0.535772	0.535772	2.09034	0	1.99863	0.882748	2.62161	1.89764	0	1.7853	3.19415	1.13985	0
L2/3_P12	0	1.31501	0	0.859677	1.31501	0	1.31501	0.859677	3.18473	1.31501	0.859677	1.31501	2.35487	1.62673	0
L2/3_P12	0	0	0	2.07771	2.07771	0	2.49962	0	1.64706	0.874315	0.874315	1.88539	2.49962	0.874315	2.23894
L2/3_P12	0	0	1.50371	0	1.83218	2.44191	0	1.50371	1.50371	1.83218	1.50371	1.0113	2.58356	1.83218	1.83218
L2/3_P12	0	0	1.0792	0	2.37132	0	1.0792	1.58609	2.96795	0	1.0792	1.36442	2.45811	1.76743	1.36442
L2/3_P12	0	0	0.860621	0	2.63648	0	1.48423	1.75375	2.68419	1.31621	0.860621	1.31621	2.58638	1.11414	0.860621
L2/3_P12	0	0	0	0.953351	1.99844	0	0.953351	0	3.00234	1.43241	0.953351	0.953351	0.953351	0	0
L2/3_P12	0	0.541328	0	0.890593	2.73214	0.890593	0.541328	0.890593	2.86338	1.52419	0.890593	1.52419	3.11567	3.81846	1.79642
L2/3_P12	1.02325	0	0	0	2.09542	0	2.29365	0	2.29365	2.09542	1.84793	2.09542	2.45901	2.72508	0
L2/3_P12	0	0.907443	0.553304	0	1.69266	0	0.907443	0.553304	2.49195	0.553304	1.82017	0	2.03482	2.89019	0.553304
L2/3_P12	0.879561	1.34017	0	0	1.34017	0	1.34017	0	2.96155	0.879561	1.89302	1.89302	2.3859	1.89302	0.879561
L2/3_P12	0	1.05232	0	0	1.55362	1.05232	0	0	3.36606	1.55362	1.55362	0	1.88598	2.50026	2.33422
L2/3_P12	0.459572	1.01167	0	1.83267	1.50416	0	1.50416	0.459572	2.91787	2.00382	0.459572	1.62605	1.92191	0	0
L2/3_P12	1.04455	1.54421	0	2.00787	1.87585	0	1.04455	0.65288	2.4098	1.87585	0.65288	1.04455	3.25304	1.72372	1.04455
L2/3_P12	0	0	0	0.840649	2.74062	0	0.840649	0	2.44608	1.29081	1.60012	1.60012	2.55419	3.03342	1.60012
L2/3_P12	0	1.36547	0	0.899669	0	0.899669	0.899669	0.899669	1.92208	0.899669	0.899669	0	0	1.92208	0
L2/3_P12	0	1.28919	0	1.28919	0	0	1.83413	0	0.839377	0	0.839377	1.28919	1.28919	0.839377	0
L2/3_P12	0	1.16254	0	0	1.68567	0	2.02738	1.68567	2.28158	0	0	0.741471	1.45793	2.02738	0.741471
L2/3_P12	0	0	0	0	1.38525	0.915452	0	0	2.77128	1.38525	0	0.915452	1.94471	1.7036	0
L2/3_P12	0.776308	1.92675	0	0	0.776308	0	1.20802	0.776308	2.78838	1.20802	0	0.776308	1.20802	1.73937	0
L2/3_P12	0	0	0.79058	1.94924	1.5291	0	0.79058	0	2.94812	2.738	2.47166	1.94924	2.88287	1.94924	0.79058
L2/3_P12	1.56654	0.816843	1.06299	1.56654	1.42512	0.489605	0.816843	0.489605	2.56509	1.89987	1.26036	0.489605	2.78255	3.64463	0.489605
L2/3_P12	0.937283	1.41247	1.73327	1.73327	0	0	0	0	1.73327	1.73327	0	0	2.33391	0	1.41247
L2/3_P12	0	1.11717	0.522004	0	2.06102	1.63167	0.522004	1.31951	2.89785	1.48772	1.63167	0.863228	1.63167	3.43906	0
L2/3_P12	0.879066	1.20829	0	2.50709	2.14157	0	1.20829	0.662224	1.33954	1.65364	1.55949	1.05716	2.34094	0.384956	0.384956
L2/3_P12	1.05947	0.663934	0	1.34215	2.02774	0	1.74259	0	1.89529	1.34215	1.05947	1.89529	2.34413	1.89529	0.663934
L2/3_P12	0.732607	1.44491	0	2.78049	1.15089	1.44491	0	0.732607	3.11839	1.15089	1.15089	1.44491	2.46852	2.01263	0
L2/3_P12	0	0	0	0	2.16885	1.21908	0	0.467512	2.96921	1.64328	1.85068	0	0.467512	2.02237	0
L2/3_P12	0.898804	0	0.547157	2.19852	1.68083	0	2.02221	0.547157	2.19852	1.15845	1.15845	1.80801	2.47864	2.27624	0.898804
L2/3_P12	0	0	0	2.33466	1.93654	0	0	0	2.55486	2.05188	0.991633	1.80614	2.61865	3.50306	0
L2/3_P12	0.638509	0.638509	0	0	2.29622	1.02508	1.30317	1.30317	3.11119	1.52052	0	1.85033	1.85033	2.29622	0.638509
L2/3_P12	0.681842	0.681842	0	0.681842	1.59129	1.59129	0.681842	0	2.28214	2.05957	0	1.36929	1.36929	1.36929	0
L2/3_P12	1.65626	0	0	0.880965	2.24912	0.880965	1.34194	1.65626	2.24912	1.89505	0	1.89505	3.10002	2.71683	2.08767
L2/3_P12	0.972367	0	0.599989	1.45591	1.45591	0	0	0	3.24505	1.45591	0	1.6313	2.75987	3.49838	0.972367
L2/3_P12	0	0	0	0.515156	2.27836	1.30714	1.95517	1.10582	2.84337	1.95517	0.515156	0	2.27836	1.61808	0
L2/3_P12	1.36212	0	0	0	1.91823	1.36212	0	1.36212	1.91823	0	0	2.2735	0	1.91823	1.91823
L2/3_P12	0	0	0	0.566264	2.57921	0	1.57036	0.925586	2.95908	0.566264	1.3979	1.3979	1.84557	1.3979	0
L2/3_P12	0	0.73227	0	0	2.26575	0	0.73227	0	3.16445	1.15044	1.44442	0	2.46793	2.71054	0.73227
L2/3_P12	0.603158	1.91621	0	2.39193	1.78629	1.78629	0	1.46129	2.3132	0	0	0.603158	2.76644	1.78629	0
L2/3_P12	0	0	1.14993	1.14993	1.14993	0	1.14993	0	0	2.01142	0	1.67071	3.11705	2.77918	1.14993
L2/3_P12	1.39157	0	0	1.39157	0.920511	0	0.920511	0	1.7105	0.920511	1.95193	1.39157	2.86883	3.09775	0.920511
L2/3_P12	0	1.47297	0.610063	0	2.14768	0.986226	1.64919	1.25893	2.78067	2.47882	1.92918	0.986226	3.35822	3.90705	2.61067
L2/3_P12	0	1.25779	0	1.79762	2.40428	0	2.14627	0	1.25779	1.25779	0	1.79762	2.40428	1.79762	0
L2/3_P12	0	0	1.31731	2.21921	0.861488	0	1.31731	1.31731	2.21921	1.31731	0.861488	1.86667	1.31731	0.861488	0.861488
L2/3_P12	0	1.09357	0	0.507804	2.2619	0.507804	1.60339	1.72837	2.86454	0.507804	1.09357	1.09357	2.65555	1.29378	0
L2/3_P12	0	0	0.769591	1.49887	0.769591	0	1.19929	0	2.77667	1.19929	1.19929	1.19929	2.32933	2.62087	0
L2/3_P12	0	0.910155	0.402061	0	2.43299	0.402061	1.37862	1.24545	2.82357	0.688037	1.78323	1.69637	2.73126	2.66461	2.24213
L2/3_P12	0	0	0	2.48241	1.98356	0	0	0.942797	2.17881	1.41932	0.942797	1.74072	1.98356	3.13289	0.942797
L2/3_P12	0.376707	0	0.376707	0.376707	1.63263	0.649694	1.63263	0.376707	3.37976	1.53898	0	1.04024	2.22296	2.11862	0.376707
L2/3_P12	0	0	0	0	1.91124	1.07175	1.57712	1.07175	2.16125	0	1.07175	0	1.57712	1.57712	1.07175
L2/3_P12	0	1.20164	0.57391	0.57391	2.16928	0	0.57391	1.58432	2.07653	1.41118	1.41118	0.936245	1.73186	0	0.57391
L2/3_P12	0	0.983546	0.983546	0	2.23747	0	1.79538	1.46968	1.79538	1.46968	1.46968	2.04066	1.79538	1.79538	1.46968
L2/3_P12	0.670446	0	0	1.35205	1.35205	0	1.75363	1.57287	2.95215	1.57287	0	1.06823	2.03937	2.90098	0.670446
L2/3_P12	0.556749	0.556749	0	1.82695	1.69927	1.55286	1.17402	0	1.94017	1.17402	1.17402	1.17402	3.24199	2.76631	0.912275
L2/3_P12	0.743897	0	0	0	2.03139	1.46148	0	0.743897	2.57606	0	0	0.743897	1.68944	1.87497	0.743897
L2/3_P12	0.819674	0.49157	0	1.06631	1.69454	0	1.26399	0.819674	2.0774	0.49157	1.42897	1.69454	2.86259	3.40799	1.57055
L2/3_P12	0.550617	0.550617	0	2.48614	1.6875	0	0.550617	1.37049	2.54546	2.7528	0	0.903669	2.12145	0.903669	0
L2/3_P12	0	2.16771	0	1.46242	1.87599	0.744534	2.39326	0	1.46242	0.744534	1.16656	0	1.16656	3.2316	1.16656
L2/3_P12	0	0	0	1.416	0.940127	0	1.416	0	2.89941	1.97979	0.940127	1.416	1.97979	0.940127	0
L2/3_P12	0	0	0	1.37192	1.68905	0	0	0.904807	2.65627	1.16539	0	0	2.28531	0.551426	0
L2/3_P12	0	0.776689	0	2.6331	1.73995	0	0	0	2.6331	2.44827	1.50913	0.776689	2.08512	0.776689	1.20852
L2/3_P12	0	2.17766	0	0	1.6996	0	0.750445	1.1743	3.28514	1.6996	0.750445	1.47106	0.750445	1.88551	0.750445
L2/3_P12	0	1.9703	0	1.11763	1.11763	0	1.11763	0	1.63222	0	0	1.11763	1.11763	0	0
L2/3_P12	0	0	0	1.46634	2.03688	0	2.03688	1.46634	2.3979	0	0	1.46634	1.46634	2.03688	0
L2/3_P12	0.75317	1.70382	0	0.75317	0.75317	0.75317	1.47503	1.47503	1.88989	1.47503	1.17787	1.47503	2.59234	1.70382	0
L2/3_P12	0	0	0	0.885291	2.51685	0	0.885291	0.885291	2.51685	1.34739	1.66223	1.34739	2.62563	1.34739	2.39478
L2/3_P12	0	1.16534	0	0	1.689	1.16534	1.16534	2.03091	2.92618	1.689	1.689	0	1.689	2.03091	1.16534
L2/3_P12	0.961309	0.961309	0	1.61697	1.44226	0.591977	0.591977	0.961309	2.93206	2.1124	0	0.961309	0.961309	1.23042	0
L2/3_P12	0	0.510799	0.510799	2.33531	1.73455	0	0.510799	0.84726	1.60938	1.29923	0.510799	0.84726	2.87162	3.43392	0.84726
L2/3_P12	1.29812	1.02063	1.02063	1.5151	2.1958	0.635237	0	1.02063	2.45527	2.09183	0	1.02063	2.6611	1.02063	0.635237
L2/3_P12	0	1.89746	1.18405	1.71112	1.89746	1.71112	1.48191	1.18405	2.75616	1.18405	0.757898	0.757898	2.60059	1.71112	0
L2/3_P12	1.38032	0	0	0.911518	2.29542	0	0	0	2.13304	0.911518	0	0.911518	0.911518	0.911518	0
L2/3_P12	0.690681	1.09532	0	2.07512	1.24924	0	0.403822	0.403822	1.09532	0.690681	0.690681	1.24924	2.39341	0.690681	0
L2/3_P12	1.1534	1.1534	0	1.1534	1.1534	0.73452	2.01582	1.67484	2.78394	0.73452	1.44773	1.85979	1.85979	1.1534	0
L2/3_P12	0	0	0	0	1.6298	0	0	0.861883	3.06871	0.861883	0.861883	0	2.05899	0.861883	0
L2/3_P12	0	1.33716	0	1.65102	1.65102	0	0.877176	0	0.877176	0.877176	1.33716	0.877176	1.33716	0.877176	0
L2/3_P12	1.96998	0	0	1.24364	2.26579	0	0	1.24364	2.12879	1.24364	0.803843	1.54806	2.83577	3.09013	1.78111
L2/3_P12	0	1.6766	0.73565	0	1.6766	0	0.73565	0	1.86163	1.15489	0.73565	1.15489	1.44939	0	0
L2/3_P12	1.66154	0.88479	0	0	1.9006	0	0.88479	0.88479	2.97001	2.89424	0	2.09339	3.10625	1.9006	0.88479
L2/3_P12	0	1.11165	0	1.11165	2.41563	0	1.40095	0	2.21457	1.96264	1.11165	1.11165	3.23759	3.27684	2.32014
L2/3_P12	1.6253	1.11185	0	1.11185	1.6253	1.11185	1.6253	2.21484	3.06338	1.11185	2.21484	1.6253	0	1.6253	1.6253
L2/3_P12	0.509204	0.844981	0.509204	0	1.94243	0.509204	1.94243	0.844981	2.65881	2.11669	0.844981	1.94243	1.60619	1.73126	0
L2/3_P12	0	1.79646	0	0	1.5626	0	1.5626	0	2.92311	0.814068	1.2568	0	2.51071	3.47898	2.51071
L2/3_P12	0	0.973135	0	0.600546	2.22258	0.973135	1.63229	0.973135	2.86004	1.78149	0	0	1.78149	0.973135	0.600546
L2/3_P12	0	0	1.08351	0	2.17704	0	0	1.08351	3.53327	2.54398	1.59129	1.59129	2.92291	1.08351	2.68684
L2/3_P12	1.38817	1.61144	0	0	1.61144	0.6944	0	0	3.2605	2.08163	1.79385	0.6944	2.56726	3.09343	2.19945
L2/3_P12	0	1.32122	0	1.32122	1.32122	0	0	0	2.48424	0	1.32122	0	2.22398	2.48424	0
L2/3_P12	0	0	0.833373	1.58989	1.58989	0	0.833373	0	3.34365	0.833373	0.833373	0.833373	1.28153	3.51234	0.833373
L2/3_P12	1.16413	0	0	1.68756	0	0	0	0	2.02938	1.68756	0	0	1.68756	1.16413	1.16413
L2/3_P12	0	1.07811	0	0	2.67922	0	1.07811	0	2.67922	1.58478	2.16979	1.58478	1.91947	3.0151	1.07811
L2/3_P12	1.65898	1.43281	0.724399	1.65898	2.25213	0	1.9989	0.724399	1.65898	1.43281	1.14007	1.65898	3.27804	2.94861	0
L2/3_P12	0	0	0.718422	0.718422	2.24172	0	2.24172	0.718422	3.34396	0.718422	1.13217	1.42397	2.34763	2.81947	0
L2/3_P12	0	0	0	0	0.905333	0	1.68978	1.68978	3.41625	0.905333	0	1.68978	1.93022	2.12391	0
L2/3_P12	0	0	0	0	2.18593	0.630024	1.83513	0.630024	2.76758	1.68423	0.630024	1.01353	0.630024	1.83513	0
L2/3_P12	0	0	0.607655	1.46891	1.64492	0	1.25515	0	2.66569	1.46891	1.92466	1.64492	0.982917	0.982917	0
L2/3_P12	0	0.882624	0	1.65855	2.25165	0	1.34403	0.882624	2.39065	1.65855	1.65855	0.882624	1.89746	1.89746	0.882624
L2/3_P12	0.853595	0.853595	0	2.04645	1.61824	0	0	0	2.98936	0	1.30729	1.61824	3.22943	2.5751	0
L2/3_P12	0	0.901491	0	2.41974	0.901491	0	0	0.901491	2.11822	1.68451	0	0	2.41974	2.41974	0
L2/3_P12	0	0.61733	0.61733	0.61733	2.16168	0	1.2703	0.61733	2.98504	0.996189	0.996189	0.61733	2.68536	1.2703	0
L2/3_P12	0.77815	2.08749	0	1.51123	1.92966	0	1.51123	1.21042	1.21042	1.21042	1.51123	1.51123	2.63561	1.74218	0
L2/3_P12	0	1.20067	0	1.20067	2.70364	1.20067	1.20067	0	2.33111	1.73071	0	1.20067	3.18732	3.18732	1.20067
L2/3_P12	0.811486	1.25348	0	0	2.69218	0.811486	0.811486	1.98186	1.98186	2.27817	2.3988	1.25348	3.04548	1.25348	2.77353
L2/3_P12	0	1.41294	0	0	0	0	0.937661	0.574927	2.85169	0.937661	0	1.20327	1.73378	0.937661	0
L2/3_P12	0	0.920784	0.920784	0	2.95152	0	2.30932	1.71087	2.68111	0	0.920784	1.71087	1.39191	0.920784	0.920784
L2/3_P12	0	1.00215	0	1.49252	2.8044	0	1.00215	1.00215	2.42876	1.00215	1.82009	2.06643	3.22438	2.06643	0
L2/3_P12	0	0	0	1.78286	2.59279	0	1.78286	0	2.26768	2.76257	1.78286	1.54971	3.33959	1.54971	2.13064
L2/3_P12	0	0	0	0	2.30413	0	1.85775	1.03073	2.30413	2.30413	2.10565	1.03073	3.03659	2.30413	1.03073
L2/3_P12	0	0.828838	0	0.49794	1.91809	0.49794	1.44141	0.49794	2.00865	0	0.49794	1.07704	1.8185	3.78956	0.828838
L2/3_P12	0	1.31601	0.52006	0.52006	2.28926	0.860464	0	0.860464	3.38944	2.53339	0.52006	0.860464	2.28926	2.72947	0.52006
L2/3_P12	0.749267	0.749267	0	0	1.88362	0.749267	1.17276	0	2.29491	0	0	0	2.87536	2.29491	0
L2/3_P12	0	0	0	0.972367	2.02509	0	0.972367	0.972367	0	1.45591	0	2.02509	2.94896	2.38556	0.972367
L2/3_P12	0.660206	0.660206	0	0.660206	2.42366	0.660206	1.5562	0.660206	2.77028	0.660206	1.88876	1.05445	2.24249	3.19375	0
L2/3_P12	0	1.12848	0.715632	1.41983	1.64517	0	1.98415	0	2.68042	1.41983	0.715632	0.715632	1.41983	0	0
L2/3_P12	0.788479	0	0.788479	1.75789	0.788479	0	0.788479	0	1.75789	2.36089	1.52609	0	1.2238	2.10417	0
L2/3_P12	0.623209	0	0	1.27946	1.27946	0	1.00423	1.27946	2.3527	0.623209	1.49506	1.67232	2.17295	3.0394	1.00423
L2/3_P12	0	1.15758	1.15758	1.67979	1.15758	0	1.15758	0	2.97292	2.0211	1.67979	1.86494	1.45239	1.15758	0
L2/3_P12	1.31431	0	0	0	2.4756	1.86321	1.31431	1.31431	2.58399	0.859128	1.31431	1.86321	3.06416	1.86321	2.58399
L2/3_P12	0	1.13966	0	1.65849	1.78506	0.882582	1.13966	1.51355	2.56845	1.65849	0.535655	1.51355	2.25159	1.34398	0
L2/3_P12	0	0.619818	0	1.27418	2.26029	0.619818	2.26029	1.48938	3.40758	1.8167	1.8167	1.27418	2.49829	0.999595	0.999595
L2/3_P12	0	0	0	0	1.6456	0	1.12883	0	2.60656	2.60656	1.6456	1.6456	2.43888	2.43888	0
L2/3_P12	1.34215	0	0	0.881131	2.08792	0	0	1.65649	2.38834	0.881131	0	2.08792	1.89529	1.65649	1.34215
L2/3_P12	0.718422	1.23918	0.300399	1.7759	2.20377	1.01232	0.876131	0	2.38058	1.33584	1.64958	1.23918	1.57988	2.63653	0.718422
L2/3_P12	0.689517	0.689517	0.689517	1.93968	1.38084	0	1.09377	1.09377	2.8835	1.93968	0	1.09377	2.29604	1.60362	0
L2/3_P12	0	0	0	0.936434	2.70523	0	0.936434	1.41141	2.59577	0.936434	1.73212	1.41141	2.47284	2.33265	0
L2/3_P12	1.7297	1.40919	0	1.97203	1.7297	0	0	0	2.32999	1.40919	0	1.40919	1.97203	1.7297	0.934646
L2/3_P12	0.834773	1.59186	1.28331	1.59186	1.59186	0	0	0.834773	2.73093	2.43662	0	1.28331	1.82731	2.43662	0
L2/3_P12	0	0	0	0.693698	2.64008	1.38712	1.61032	1.61032	2.64008	1.38712	1.09935	1.09935	2.83425	1.79268	0
L2/3_P12	0	0	0	0	1.49105	1.00095	1.49105	0	2.56849	1.00095	1.49105	2.06477	3.22256	3.56721	2.06477
L2/3_P12	0	0	0	1.87068	2.48369	0	1.87068	0.741241	2.48369	2.48369	2.28119	0.741241	1.68532	2.16215	0
L2/3_P12	0	0	0	0.678812	1.92121	0.678812	1.07945	0.678812	2.80606	1.36471	0	1.5864	2.27663	1.07945	0
L2/3_P12	0.778723	1.51206	0	1.51206	2.6366	0.778723	1.51206	0.778723	2.54842	1.21116	1.51206	2.34464	2.71762	3.7437	1.51206
L2/3_P12	0	1.33819	0	0	2.24458	0	1.33819	0	2.24458	0	1.89074	1.33819	2.24458	2.71209	0
L2/3_P12	0.42802	0	0	2.36235	1.30049	0	0	0	2.73591	1.84722	0.95653	0.726791	3.44841	3.87143	0.726791
L2/3_P12	0	1.48861	0	2.31739	0.762506	0.762506	0	0	2.19783	1.48861	0.762506	1.19006	1.48861	1.48861	0
L2/3_P12	0	1.03998	0	0	1.71791	0.649497	1.32008	0.649497	3.21	0.649497	0.649497	0	2.9111	2.48282	0
L2/3_P12	0	0	0	1.83451	2.44444	0.719015	0	1.65051	2.9929	0.719015	1.65051	1.83451	2.53183	3.38151	1.42485
L2/3_P12	1.09721	1.50245	0.404766	2.07761	1.87003	0	1.50245	0.404766	2.01309	2.24941	1.25127	1.38472	2.48298	2.07761	0.692099
L2/3_P12	0.974108	1.45806	0	0	1.45806	0	2.3881	0	2.52905	0.974108	1.45806	1.78279	2.76249	2.76249	1.78279
L2/3_P12	0.707291	0	0.707291	1.40744	1.11743	0	1.97004	1.11743	3.07129	2.59091	0.707291	1.40744	2.66517	1.81522	0
L2/3_P12	0	0	0	0	2.07005	1.63999	2.07005	0.869217	2.07005	1.3271	1.3271	0.869217	2.7872	0.869217	0.869217
L2/3_P12	0	0	0	1.90433	2.42364	0.762201	0.762201	1.18966	2.31687	1.18966	1.48817	1.18966	1.71775	0.762201	0
L2/3_P12	0.520891	1.31751	0.520891	0.520891	2.42063	0.861646	1.31751	0	3.188	1.4856	1.62947	0.861646	2.73138	1.75521	0.861646
L2/3_P12	1.38166	0.912587	0	0.912587	2.13461	0.912587	1.69969	0	2.13461	0.912587	1.69969	1.38166	2.13461	2.93858	0
L2/3_P12	0	0.591329	0.591329	0	2.2043	0	0.591329	0.960412	3.19398	0.960412	1.22939	0	2.63205	2.93069	0.960412
L2/3_P12	1.95436	1.10519	1.10519	1.61732	1.10519	1.10519	0	0	3.14492	1.10519	0	1.61732	0	1.61732	0
L2/3_P12	0.665446	1.34445	0	2.34694	1.0615	0	0.665446	0	1.56474	1.0615	1.0615	0	2.34694	1.89794	0
L2/3_P12	1.07549	0.675857	0	0.675857	2.04898	2.16628	1.58163	1.36025	3.05777	0.675857	1.07549	1.36025	1.58163	2.45298	0
L2/3_P12	0	0.748856	0	0	1.69714	0.748856	2.17498	0.748856	2.29421	1.69714	1.17222	1.69714	3.04749	2.80965	1.88295
L2/3_P12	0	0	0	1.39515	2.51636	0	1.39515	0.564687	2.05797	2.23515	1.39515	1.18684	3.03165	3.2885	0
L2/3_P12	0	1.61184	0.694651	0.694651	1.79426	0	0.694651	0.694651	3.18093	1.94849	1.10062	1.61184	2.71085	3.18093	2.1999
L2/3_P12	0	1.29282	0	0	1.60233	1.29282	1.29282	0	2.55674	0.842225	1.60233	0	0	2.55674	1.29282
L2/3_P12	0	1.26471	0.613752	0.353242	2.1548	0.353242	1.13731	1.13731	3.09936	0.820231	0.613752	0.820231	1.57134	2.29225	0
L2/3_P12	0.416882	0.936748	0	0	2.28165	1.27707	1.27707	0.710224	3.23118	1.82006	1.12132	1.53052	2.17001	0.416882	0
L2/3_P12	0	0	0	1.19776	2.07166	0	0.768411	0	2.97049	1.19776	0	1.49717	1.91423	2.20765	0
L2/3_P12	0	1.04833	0	0	2.49463	1.04833	0	1.54879	2.76147	1.54879	1.04833	0	1.88078	1.88078	0
L2/3_P12	0.715952	1.12891	0	1.98469	1.82948	0.715952	1.42031	0.715952	1.98469	0	1.12891	0.715952	2.52633	3.37573	1.12891
L2/3_P12	0	0	0	1.21933	1.21933	0	0	0	2.55914	1.21933	1.75265	2.55914	2.0986	0	0
L2/3_P12	0	1.02749	0	0	1.02749	0	1.02749	0	2.46507	1.8535	1.02749	0	2.2996	2.607	0
L2/3_P12	0	1.1062	0	0.698846	2.20733	0.698846	1.1062	0.698846	3.22979	2.20733	0	1.80124	2.71866	2.49533	0
L2/3_P12	0	0	0	1.26022	2.51511	0	1.26022	0	2.28663	1.99	0	1.99	1.56639	1.80046	0
L2/3_P12	0	1.88836	0	0	1.88836	0	2.50283	0	3.30223	0	1.88836	1.05414	1.55583	1.55583	0
L2/3_P12	1.3676	0	0	1.3676	2.54189	0.548974	0.90136	0.548974	2.02595	1.16141	1.16141	0.548974	3.06718	3.60665	1.3676
L2/3_P12	0	0	0	1.35888	2.5311	1.58017	0.674957	1.58017	2.73821	1.91452	1.58017	1.76126	1.35888	1.35888	1.35888
L2/3_P12	1.12643	1.12643	0	0	1.41754	1.12643	0.714085	0.714085	2.60327	0.714085	0	0.714085	2.74679	2.1158	1.41754
L2/3_P12	0	0.805894	1.24628	1.55098	0.805894	1.55098	1.7842	0.805894	2.13206	2.13206	1.55098	1.97318	3.20011	3.38405	2.38964
L2/3_P12	0	1.96628	0	0.801465	2.58686	0	1.96628	0.801465	1.24058	0	1.54467	1.77753	2.26193	0.801465	0
L2/3_P12	0	1.52409	0.640667	1.98571	1.3065	0	0	1.02801	2.10193	1.3065	0.640667	1.3065	1.52409	1.98571	1.02801
L2/3_P12	0	0	0	0	2.65472	0	0.975548	0	1.78471	2.53118	1.78471	1.45983	3.47815	2.8637	0.975548
L2/3_P12	0	1.13534	0.533023	1.5086	1.33928	0	1.65335	0.533023	2.84455	0.533023	0	0.533023	1.892	1.892	0
L2/3_P12	0	0.82378	0	1.81097	1.57636	1.26925	0	0	2.79418	2.00087	0.82378	2.1604	0.82378	1.57636	0
L2/3_P12	0.321028	0.563658	0.758763	2.00623	1.71245	0.563658	0.758763	0.563658	2.89229	2.70846	1.39336	1.71245	2.8494	3.77907	0
L2/3_P12	0	0	0.697323	0	1.95306	0.697323	0	0.697323	2.49255	0	1.61611	0	3.00365	2.08674	0
L2/3_P12	0	1.1899	1.1899	0.762384	1.71803	0	1.1899	0	2.60839	1.90463	1.71803	0	1.48843	2.9598	1.1899
L2/3_P12	0	0.834921	0.834921	0	2.73118	0	1.59207	1.2835	2.43686	2.1779	1.59207	0	2.88816	2.95828	0.834921
L2/3_P12	0.864339	0.864339	0	1.32092	2.22361	1.32092	0	0	0	1.63322	0.864339	2.22361	1.63322	1.87084	0
L2/3_P12	1.67828	1.15631	0	2.0195	0	0	0	0	2.27343	1.67828	1.67828	1.15631	2.27343	0	0
L2/3_P12	0	0.979166	0	0.979166	2.39547	0	0	0	3.04199	0	2.03457	0	0.979166	4.08055	0
L2/3_P12	0	0	0	3.22789	1.87273	0.742509	0.742509	0	2.48591	2.16429	2.0291	1.1639	2.57362	2.48591	0
L2/3_P12	0	0.824859	0.824859	1.27064	1.57788	1.27064	1.57788	0	2.71451	0.824859	0	0.824859	1.57788	1.57788	0
L2/3_P12	0	0	0	1.09948	2.08058	0	1.61048	0	3.1793	1.79284	1.61048	1.61048	2.99697	3.58478	1.61048
L2/3_P12	0	0.979166	0	0.979166	1.78954	0	0	0	2.39547	0.979166	0.979166	0	2.03457	2.66011	2.03457
L2/3_P12	0	0.730983	0	0.730983	2.55321	0.730983	2.00992	0	2.96068	1.44252	0.730983	0.730983	2.26353	0	0
L2/3_P12	0	1.32233	0	0	1.97302	0.523569	1.32233	0.865454	2.14809	1.63476	0.523569	1.11976	1.87247	1.32233	0
L2/3_P12	1.59645	0	1.0878	1.93198	0	0	1.0878	0	1.59645	1.59645	0	1.0878	2.81791	2.54994	1.59645
L2/3_P12	1.15549	1.86236	0	2.27236	1.45006	0	0	0	2.7868	2.01846	0	1.86236	3.12481	3.84346	0.736103
L2/3_P12	0	0	1.10433	0	1.85305	0.514262	1.47294	1.10433	3.05269	0.514262	0	0.514262	2.12781	2.04434	0
L2/3_P12	0	1.52395	0	1.85403	2.15518	0.640582	1.42107	0.370731	2.78864	1.42107	0.852873	2.38632	3.0324	1.98556	0.640582
L2/3_P12	0	1.19386	0	1.19386	1.8748	0	1.7227	0	2.72515	0.867051	1.19386	1.54323	2.52565	3.13888	0.378409
L2/3_P12	0.615467	1.65872	0.354355	0	2.1581	0.354355	0.822323	0.354355	3.02344	0.615467	0.993638	0.993638	0	1.5743	0
L2/3_P12	0	1.12188	0.710645	1.63729	1.12188	0	1.41243	0.710645	2.33386	1.63729	1.41243	0.710645	2.42949	3.49936	1.12188
L2/3_P12	0	0	0	0	1.6759	1.1543	1.1543	1.1543	3.12315	0.735198	1.1543	0.735198	0	2.01695	0.735198
L2/3_P12	0	0	0	0	1.89441	1.56146	0	0	2.65185	1.89441	1.05879	0	2.77652	3.7023	0
L2/3_P12	0.885821	0.885821	0.388652	1.4644	1.34806	0.667821	0.667821	0.885821	2.78499	1.5686	0	0.388652	1.34806	1.21638	0.388652
L2/3_P12	0	0	0	1.75554	2.73175	0	1.75554	0.586545	2.43106	2.62208	0.586545	0.953792	2.35832	2.19474	0.586545
L2/3_P12	0.774538	0	0	0	1.92395	0	1.92395	0	2.85499	1.20573	1.20573	1.92395	1.73666	1.50602	0.774538
L2/3_P12	0.871718	0.871718	0	0.871718	1.64346	1.33026	0.871718	1.33026	2.60411	0.871718	0.871718	0	2.49553	2.60411	0.871718
L2/3_P12	0	1.01577	0	0	1.83808	0	0	1.01577	2.44833	1.83808	0	1.01577	3.09729	2.92396	1.83808
L2/3_P12	0.743029	0.743029	0	1.46021	1.87356	0	0	0.743029	2.28425	1.16458	0	2.02996	2.92513	1.16458	1.46021
L2/3_P12	0	1.51565	0	1.02108	2.45592	1.02108	2.09246	0	2.45592	1.02108	1.51565	1.51565	2.59774	3.02229	1.02108
L2/3_P12	1.17369	0.749974	0.443706	2.5438	1.59113	0	1.47037	0.749974	3.21945	2.40266	0.984105	0.443706	2.11144	2.87662	0
L2/3_P12	0	0	0	0	1.889	0.660342	0.660342	1.05463	2.24274	1.55642	1.05463	1.05463	1.55642	1.73647	0.660342
L2/3_P12	0	0	0	0	2.22935	0.78154	1.21481	0.78154	2.93239	0.78154	1.74734	1.51612	1.93502	3.05127	1.51612
L2/3_P12	1.11247	0	0.703557	0.703557	2.41674	0.703557	0.703557	0.703557	2.90995	3.27802	0.703557	1.40187	2.85272	3.35219	1.40187
L2/3_P12	0	0.714139	0	1.1265	1.64282	0	1.1265	0	2.23424	2.11589	2.34006	1.8265	2.23424	3.65137	1.1265
L2/3_P12	0	1.25014	0.484094	1.88773	2.33607	0	1.55524	0.808887	2.64453	2.39455	1.25014	0.808887	2.68781	3.70998	0.808887
L2/3_P12	0	0.983703	0.608227	2.14412	2.47513	0	0.608227	0.983703	2.92212	1.79559	0.608227	0.608227	3.0489	3.19625	1.25605
L2/3_P12	0	0	0	0	1.79825	0	1.25833	0	3.05193	1.25833	1.25833	1.79825	0	2.14693	1.79825
L2/3_P12	0	0	0	0	2.23317	0.78386	0	1.51945	2.72647	1.51945	1.75087	0	1.93868	0.78386	1.75087
L2/3_P12	0	0.611371	0.611371	0.988021	2.40834	1.26098	0.611371	0.988021	3.01495	1.80134	1.80134	0.988021	2.67327	3.78398	1.47518
L2/3_P12	1.03633	0	0	1.53422	1.53422	1.03633	0	0	2.61972	1.03633	0	1.53422	2.47764	2.61972	0
L2/3_P12	0.577418	0.577418	0	0.775717	2.08355	0	1.50773	0.941126	2.65917	1.31775	0.577418	1.92582	2.03368	1.31775	1.20726
L2/3_P12	0	0	0	1.92106	2.53816	0.772715	0	1.20335	1.92106	0.772715	1.20335	1.20335	2.62626	3.67544	1.20335
L2/3_P12	0	0	0	1.35878	2.40874	0.894337	0	0.894337	2.90955	0.894337	0.894337	0.894337	2.26947	1.67469	1.67469
L2/3_P12	1.91489	0	1.35921	0	1.67516	0.894679	0	0	2.40927	0.894679	0.894679	0	1.67516	1.67516	0
L2/3_P12	0	1.12139	0.710277	1.12139	1.82015	0.710277	1.12139	0	2.92248	1.82015	1.82015	1.12139	3.02803	2.42882	1.12139
L2/3_P12	0	0.471011	0	1.52816	2.52016	0	0.789922	0.471011	2.52016	2.03048	1.52816	2.10649	3.24517	1.76008	0.789922
L2/3_P12	0.503676	1.08667	0.503676	1.28625	1.08667	0.503676	0.837068	0.503676	1.83071	2.02127	1.28625	1.08667	2.25259	1.93053	0.503676
L2/3_P12	0	0.414707	0	1.63148	1.96951	0.414707	1.72728	0.932866	2.46746	2.03876	1.40697	1.11701	2.10352	2.46746	2.22168
L2/3_P12	0	0	0	0	2.35747	0.86133	1.31711	0	2.47909	1.86644	1.62903	1.31711	2.68533	2.47909	1.31711
L2/3_P12	0	1.08767	0	0	2.1826	0.684949	1.59629	0.684949	2.75716	1.59629	0	0.684949	2.1826	1.77806	1.08767
L2/3_P12	0	0.619184	0	0.619184	1.94618	0.619184	0.619184	0.619184	2.85018	2.25906	1.27319	1.27319	2.42382	2.79932	0
L2/3_P12	0	1.31318	0	2.78629	1.8619	0.434115	0.967284	0	0.434115	0.73582	1.77366	1.44964	2.47418	0.73582	1.67687
L2/3_P12	0	0	0	0	2.02025	0	2.02025	1.33578	1.73547	0	1.05384	1.73547	3.2305	3.51753	1.33578
L2/3_P12	0.625868	0.625868	1.4995	1.82764	1.4995	0	1.00786	1.00786	2.51027	0.625868	1.2836	1.82764	2.64248	2.81287	0
L2/3_P12	0	0	0.529212	0.873461	2.16028	0	1.33246	0	2.37642	2.37642	1.88415	0.529212	3.05542	3.4779	0.873461
L2/3_P12	1.03844	1.53679	1.03844	1.03844	1.86786	1.03844	0	1.03844	2.31492	1.53679	0	1.03844	1.86786	1.53679	1.86786
L2/3_P12	0.555701	0	0	0.910806	2.21646	0	1.37943	1.17232	3.14823	1.17232	1.37943	1.82489	2.49712	2.49712	0
L2/3_P12	0	0.931558	0	1.72551	2.16244	0	0	0	3.30152	1.72551	1.72551	1.72551	2.58834	1.96765	0.931558
L2/3_P12	0.732326	1.15052	0	1.15052	0.732326	0.732326	1.15052	0	2.14703	1.15052	0	0	1.85623	2.26585	0
L2/3_P12	1.25178	0.810167	0	0	2.39665	0	0.810167	0	2.7713	0	0	0.810167	2.7713	0.810167	0
L2/3_P12	0	0	1.34006	1.65421	1.34006	0.879478	0	0	2.80373	0	0.879478	0.879478	2.61643	2.61643	0
L2/3_P12	0	0	0	1.61992	2.20886	0	0	1.10735	2.95684	0	1.61992	1.10735	2.95684	3.77398	1.61992
L2/3_P12	1.64531	0.873055	1.50086	1.9843	1.50086	0	1.77151	0	3.33887	2.43857	0	0.873055	2.23701	2.65641	0
L2/3_P12	0	2.10759	0	0	2.66891	1.41047	1.12013	0	2.66891	1.63521	0	0.709331	2.42713	3.28899	0.709331
L2/3_P12	0	1.02416	0.466823	0	2.09667	0	1.84913	1.75083	3.7246	1.6418	1.02416	1.02416	2.40817	3.69547	0
L2/3_P12	0.600397	0	0.600397	1.63202	2.3077	0.97293	0.600397	0.97293	2.3077	2.02587	1.24373	1.45661	2.52731	2.38638	1.45661
L2/3_P12	0.569044	0.929465	0	0	2.46233	0.929465	0.569044	0.569044	3.45515	1.19384	2.24415	0.929465	2.7931	2.83897	2.06676
L2/3_P12	0	1.40499	0	0	2.16203	0	2.16203	0	2.32498	0	0.931279	0.931279	2.16203	2.32498	2.46507
L2/3_P12	0	1.56984	0.668585	0.389158	2.35278	1.4656	0	0.389158	3.40186	0.389158	0.886743	0.886743	2.78647	2.25793	0.668585
L2/3_P12	0	1.72629	0	1.00518	1.99499	1.00518	1.8241	1.35772	1.61786	1.00518	1.00518	1.19691	1.35772	0.76776	0
L2/3_P12	0	1.09721	0.692099	1.38472	1.09721	0	1.60776	0.692099	1.79001	1.38472	1.60776	0.692099	2.19536	0	0
L2/3_P12	0	0.811834	0.811834	1.55943	1.9824	0	2.39937	1.25392	2.27873	0.811834	1.25392	2.50702	1.55943	2.50702	1.25392
L2/3_P12	0	0	0	0	1.99542	0	0.9512	0.9512	2.3545	0.9512	0.9512	1.42974	2.19099	2.495	0
L2/3_P12	0	0	0	0	1.49359	0	0	0	1.49359	2.43002	2.43002	1.49359	2.43002	3.35426	1.49359
L2/3_P12	0	1.19663	0	0	2.74876	0	2.16292	1.40575	2.32589	1.57861	1.57861	1.19663	2.5293	1.57861	0.931885
L2/3_P12	0	0.735367	0	1.15452	2.27109	0	1.44897	1.44897	1.86117	2.1522	1.44897	2.01723	2.96868	0	2.01723
L2/3_P12	0	0	0	0	0	0	0	0	2.22988	0	0	0	0	2.22988	2.22988
L2/3_P12	0	0.703145	0	0.703145	2.50316	0.703145	2.32051	0	1.96299	2.09687	0.703145	1.11192	3.01464	3.11004	1.62539
L2/3_P12	0.597956	0.597956	0	1.23988	1.90639	0.969564	1.45245	0.597956	2.64577	2.02117	0.597956	1.23988	0.969564	2.64577	0
L2/3_P12	0	0.986384	0	2.24152	1.37186	1.37186	1.25911	0.986384	2.51368	0.815869	0.610179	1.25911	3.09191	3.4014	1.47317
L2/3_P12	0	0.920966	0	0	1.95258	0.920966	2.30959	1.39214	0	0.920966	0.920966	1.71112	1.39214	0.920966	0
L2/3_P12	0	2.07332	0.871394	2.07332	2.49502	0.871394	0	0	1.64301	2.23446	0.871394	1.32985	0.871394	2.70152	1.64301
L2/3_P12	0	0.685437	1.08832	0	2.28866	0	1.37471	0	2.18348	1.77888	0	1.08832	2.06591	2.28866	1.08832
L2/3_P12	0	1.57514	0	1.07011	2.66792	0	0	1.57514	3.00356	1.07011	2.52527	2.35883	1.90912	2.35883	1.07011
L2/3_P12	0	0	0	0	2.04085	1.17322	0.74962	1.17322	2.74152	0.74962	0.74962	1.17322	2.9945	1.69832	1.17322
L2/3_P12	1.18821	0.56554	0.322228	1.48655	2.48705	0.56554	1.06505	0.924575	2.83135	1.64523	0.761085	2.01001	3.3849	4.05438	1.18821
L2/3_P12	0.788512	0.641901	0.641901	1.45869	1.64874	1.22385	0.916351	0.470041	3.18231	1.70483	1.22385	1.45869	2.56504	2.17484	0.262387
L2/3_P12	1.154	0	0.734972	1.44839	1.86053	0	0	0	3.12274	1.44839	0.734972	1.154	2.15153	2.27041	0
L2/3_P12	0	0.927336	0	0	2.241	0.567518	1.40008	0.567518	2.78979	1.96165	1.71978	1.19139	2.15627	1.96165	0
L2/3_P12	0	1.66466	0	0	1.34961	0	0	0.887051	2.39751	1.90387	0.887051	0	2.39751	2.2584	0
L2/3_P12	1.02922	1.02922	0	0	1.52557	0	0	0	2.6095	1.02922	0	1.02922	2.6095	1.85578	0
L2/3_P12	0.952372	1.4312	0	0.952372	1.4312	0.952372	0.952372	0	2.49675	0	0	0	2.49675	2.35623	0.952372
L2/3_P12	1.45979	1.1642	0.74274	0.74274	1.45979	0	0.74274	1.1642	3.18368	1.8731	0	1.45979	0.74274	1.68765	0.74274
L2/3_P12	0.251276	0.451923	0.251276	1.18946	1.86061	0	0.762049	1.27284	2.76346	2.13148	0.998421	0.998421	2.62864	3.12283	1.6093
L2/3_P12	0	0	0	0.915901	0.915901	0	1.38581	0	1.94535	0	2.13949	1.70422	1.70422	1.94535	0
L2/3_P12	0	1.62106	0	1.95836	0	0	1.95836	0	2.95819	1.62106	1.95836	1.62106	2.57835	3.44803	0
L2/3_P12	0	0.578655	0	1.59294	1.86956	0	1.20923	0.578655	3.13296	2.26385	1.20923	0	2.17888	2.60552	0.578655
L2/3_P12	0	1.19427	0	1.19427	1.85149	0	1.19427	0.929837	1.96521	1.57593	1.72317	1.19427	3.27005	3.52586	2.0673
L2/3_P12	0	0	0	0	2.60952	0.580555	1.21227	0.945484	2.48644	2.41871	0.945484	2.41871	3.06632	3.55083	0
L2/3_P12	0	0	1.30445	0	1.30445	0	0.851356	0.851356	2.20353	0	1.30445	0.851356	2.5715	2.20353	0
L2/3_P12	0	0	0	0	1.47512	0.987968	0.987968	1.80127	3.13179	1.47512	1.47512	0	2.40826	3.44502	1.80127
L2/3_P12	0	0	0	0.987492	2.61255	0	2.14946	0.987492	2.2431	2.78257	0	1.47453	1.65082	3.26833	0.610986
L2/3_P12	0	0	0.691451	0	2.19421	1.09635	1.78893	1.38375	2.4818	0.691451	1.38375	1.09635	3.1748	2.88717	0
L2/3_P12	0.603309	0.97694	0	2.39223	0	0	0	0.603309	2.53324	1.46155	0.603309	0	3.07749	2.65679	0
L2/3_P12	0	1.0113	0	0	1.0113	1.83218	1.0113	0	2.58356	0	1.50371	1.83218	2.44191	3.0077	1.0113
L2/3_P12	0	0	0.907531	0.907531	1.69278	0	1.93337	0.907531	1.69278	0	0	1.37533	2.12716	1.69278	0.907531
L2/3_P12	0.959318	1.4398	0	1.61438	0.590538	0.959318	0.590538	0.590538	2.28793	1.89231	1.22814	2.00683	2.50711	2.20272	0.590538
L2/3_P12	0	0	0	2.36442	0	0	1.32274	0.865772	2.36442	2.48613	0	0	1.32274	1.87293	0
L2/3_P12	0	0	0	2.28955	0	0.907619	0.907619	0.907619	2.42912	2.12729	1.37544	1.6929	1.37544	2.42912	1.37544
L2/3_P12	0.588677	0	0.337045	2.2425	1.68803	0	1.09995	0.337045	2.10589	1.52762	1.22519	0.956744	1.88877	0.337045	0.78955
L2/3_P12	0	1.14946	0.358579	2.06695	2.17057	1.27753	1.39105	1.14946	1.7482	1.27753	1.14946	0.621968	1.58548	2.39058	0.358579
L2/3_P12	0.647364	1.53514	0	0	1.99789	0.647364	1.03709	1.03709	2.2186	1.03709	1.31681	1.03709	3.20571	2.85584	1.03709
L2/3_P12	0	1.45576	0	2.32294	1.72327	0	0	0	2.6952	1.93412	1.28929	1.59844	1.72327	0	0
L2/3_P12	1.0891	1.0891	0	1.77986	0.686024	1.0891	1.77986	0.686024	2.69471	0.686024	1.77986	1.0891	1.0891	2.75919	0
L2/3_P12	1.1225	0	0	1.63804	1.1225	0	1.1225	1.1225	2.59788	1.63804	1.97652	1.63804	2.86678	2.22896	0
L2/3_P12	0	0	0	1.41671	0.940698	0	1.9806	0.940698	2.90029	1.41671	1.73788	1.41671	1.73788	2.33898	0
L2/3_P12	1.30363	0	1.02548	1.85086	1.69947	0.638804	0	0.638804	2.78511	1.30363	1.02548	1.02548	1.02548	2.66815	0
L2/3_P12	0	1.24233	0	1.24233	2.90393	0	1.96839	1.24233	3.29095	1.5466	1.24233	1.24233	2.26414	1.77957	0
L2/3_P12	0	0.726102	0	2.13642	0.726102	0	1.14232	1.43533	2.54452	2.36114	0	1.66166	2.36114	1.66166	0
L2/3_P12	0	1.65959	0	1.65959	0	0	1.14057	0	1.99955	1.65959	1.14057	2.25279	0	1.65959	0
L2/3_P12	0.904106	0.904106	0	0	1.92846	0.904106	0	0.904106	1.92846	1.37104	1.6881	1.37104	2.65518	3.25753	0
L2/3_P12	0	1.13503	1.13503	2.12697	1.42717	0	0	0.720583	1.99249	2.35144	0	1.42717	2.35144	1.65298	0
L2/3_P12	0	1.15818	0.73815	0	2.91631	0	1.45306	1.15818	3.07957	1.15818	0.73815	0	2.38219	2.02186	1.6805
L2/3_P12	0	1.18122	0	1.18122	1.18122	1.18122	1.18122	1.18122	2.6776	1.70778	0	0	2.30592	2.6776	2.30592
L2/3_P12	0.567981	1.19213	0	0	1.72066	0.927983	1.19213	1.84891	2.46009	0	0	0.567981	0	0.927983	0
L2/3_P12	0.962558	1.4438	0	1.4438	0	0	1.4438	0	2.20739	1.4438	2.37121	1.4438	2.63527	1.4438	0
L2/3_P12	0	0	0	0	2.56902	0	1.94969	1.61297	2.83736	0	0	1.10155	0	0	0
L2/3_P12	0	0.984175	0	2.40276	1.79622	0.984175	0.984175	0	2.04153	2.04153	2.04153	1.47045	2.87673	2.04153	0.984175
L2/3_P12	0	0.663979	0	1.05953	1.34222	0.663979	0.663979	0.663979	3.27517	2.14477	0.663979	1.56235	0.663979	0.663979	0
L2/3_P12	1.48069	0	0.757056	0	1.48069	0.757056	0.757056	0.757056	2.05309	0	1.70982	0.757056	1.70982	1.70982	0
L2/3_P12	0	1.79301	0	1.25384	1.25384	1.25384	1.25384	0	2.14139	0	0	0	1.25384	2.60408	0
L2/3_P12	0.760195	1.71466	0	2.42021	2.31348	0	0.760195	0	2.31348	1.71466	0	1.18705	2.19398	2.19398	0.760195
L2/3_P12	0	1.20737	0	1.98134	2.60305	1.20737	1.20737	1.20737	3.37197	0	0.577487	0	2.33975	0.941222	0.577487
L2/3_P12	0.672365	1.07081	0.672365	0	2.15997	0	0	1.75688	3.13783	1.35496	1.07081	2.15997	2.35978	1.35496	0.672365
L2/3_P12	1.10967	0	0	1.10967	2.41294	0	1.10967	1.10967	2.21194	1.10967	1.9601	1.9601	2.21194	0	1.10967
L2/3_P12	0	0.993218	0	2.46522	1.60271	0.448931	1.18373	0.757657	2.71905	1.71075	0	0.448931	2.51226	1.80824	0
L2/3_P12	1.08338	0	0	1.92628	2.4639	0	1.36914	1.08338	1.92628	1.08338	0	1.36914	1.36914	0.681745	1.36914
L2/3_P12	0	0	0	0	2.4948	1.54893	0	1.54893	3.14582	2.12977	0	0	2.12977	3.63928	0
L2/3_P12	0	0	0	0	0	1.15096	1.67193	0	2.46862	0	1.15096	1.15096	1.67193	2.01273	2.26643
L2/3_P12	0	0.662019	1.05689	1.05689	2.24584	0	1.55916	1.05689	2.5067	0.662019	1.73933	1.89194	2.5067	1.55916	1.33923
L2/3_P12	0.893611	0	0	0.543469	2.26837	0	0.543469	1.52819	2.52984	0.543469	1.67369	1.67369	2.58577	3.39715	0.543469
L2/3_P12	0	0.893568	0	1.67363	1.35781	0.893568	0	0	2.98416	0.893568	0.893568	0	1.35781	0.893568	0.893568
L2/3_P12	0	0	0	2.24423	0.611564	0.611564	0.988286	0.611564	2.88291	1.65184	1.26128	1.26128	2.04724	1.80169	0
L2/3_P12	0.919196	0.561692	0	2.14434	1.18201	1.18201	0.561692	0	3.09566	1.83665	0	1.70871	2.05191	2.37929	0
L2/3_P12	0.41005	0.41005	0	1.51474	1.80318	0.924529	1.51474	1.26256	3.00875	1.39658	1.26256	1.80318	3.27127	3.30903	0.700017
L2/3_P12	0.678334	1.07881	0	0	1.36399	0.678334	1.58563	1.36399	2.80514	0.678334	0	1.58563	0	1.76695	0
L2/3_P12	0.724947	1.14079	0	2.25308	2.25308	0	1.43362	0	2.54246	2.13445	1.14079	1.14079	2.45498	1.14079	0.724947
L2/3_P12	0	0.649192	0.649192	2.48223	1.53815	1.03956	1.53815	0.649192	2.0012	1.71739	0.649192	1.53815	0.649192	2.11769	0
L2/3_P12	0	1.21866	0	1.52038	1.21866	0	0	0.784507	2.87235	1.21866	1.21866	1.9397	3.30356	3.46494	0
L2/3_P12	0	0	0	1.64021	2.49183	0	1.64021	1.3273	2.60038	1.3273	2.23136	0.869377	2.94499	2.49183	1.3273
L2/3_P12	0	0	0	0.735933	1.86209	0.735933	0.735933	0.735933	2.85137	0.735933	1.67704	1.44981	2.91229	2.01817	0.735933
L2/3_P12	0.510107	1.73312	0	1.29798	2.56329	0	1.46495	0	2.66091	0.510107	0.510107	0	1.84431	2.33375	0.510107
L2/3_P12	1.18895	0	0.566	1.7169	1.56987	0	0.925218	0.925218	3.58395	1.7169	1.39744	2.15317	2.31595	0.566	0.925218
L2/3_P12	0	0	0.768969	0	2.32829	0	1.49798	0	2.91034	0	0.768969	1.19848	1.72814	2.07257	0
L2/3_P12	0	0	0	0.865374	2.4265	1.11967	1.63465	0.523513	3.222	1.87235	0	0.865374	2.3638	3.222	0.523513
L2/3_P12	0	0	0.994254	0.994254	2.41736	0.994254	1.48283	0.994254	1.80962	0.994254	0.994254	0.994254	2.6825	3.64961	1.48283
L2/3_P12	0	1.77224	0	0	2.11938	0	1.23605	0	2.58098	2.11938	1.23605	1.23605	2.89558	0	2.11938
L2/3_P12	0	0.802279	0	2.58823	1.77875	0	0	1.24163	2.58823	2.3837	1.77875	0.802279	0.802279	0.802279	0
L2/3_P12	0	0	0.960562	1.76464	0.960562	1.44133	0	0	2.00857	1.44133	0	0.960562	2.36828	1.44133	0
L2/3_P12	0.751568	0	0	1.88731	2.29884	0	0	1.17577	1.17577	2.04407	0	1.17577	3.54413	0	2.4054
L2/3_P12	1.16375	1.16375	1.16375	2.16409	0.742393	0	1.68711	0	2.65405	1.16375	1.87254	0.742393	1.45928	2.0289	1.45928
L2/3_P12	1.55237	0	0	2.23815	1.33289	0.657865	0	1.55237	2.82265	0	0.657865	1.88464	2.49881	2.97621	0
L2/3_P12	1.12503	1.12503	0	0	2.74484	0	1.12503	1.12503	2.60134	2.60134	0	0	2.43374	0	0
L2/3_P12	0	0	0.775296	0.775296	2.63071	0	0.775296	1.20671	3.41052	1.73782	1.20671	0	2.44592	3.04027	0.775296
L2/3_P12	0	0	0	0.978906	2.3951	0	1.63975	0.604738	3.28668	2.13735	0.604738	2.13735	1.63975	2.53614	0.604738
L2/3_P12	0.381551	0	0.657058	1.33166	2.37543	0.872825	0.657058	1.0502	2.5348	1.44736	0.657058	1.33166	1.80994	1.80994	0.381551
L2/3_P12	0	0.436289	0	2.02333	2.91791	0.436289	1.77878	0	2.8879	2.64808	1.57458	0.436289	2.79207	2.56749	0.971108
L2/3_P12	0.915003	0	0	1.38468	1.38468	0	0.915003	0.915003	3.01838	2.67215	0	0.915003	1.94407	2.56297	0
L2/3_P12	0	0	0	0	2.03111	0	2.03111	0	2.65641	0	0	0	1.46123	0	0
L2/3_P12	0	0	0	0	2.28247	0	1.16322	1.16322	3.38787	0	0	1.16322	1.68648	2.485	0
L2/3_P12	0	1.17982	0	1.17982	2.46005	0.446891	2.04915	0.446891	3.08408	0	0.446891	0.75466	2.50707	2.88499	0.989664
L2/3_P12	0	0.807818	0	0	1.78709	0	1.55372	1.78709	3.03918	0	0.807818	0.807818	2.27223	2.5975	0
L2/3_P12	0.515455	1.61867	0	0.853904	1.47522	1.10632	1.10632	0.515455	3.05551	0.515455	1.10632	0.515455	1.30768	0.853904	0
L2/3_P12	0	0	0.927567	0	2.69159	0.927567	0	0	2.15661	1.40037	0.927567	1.40037	3.10892	3.40249	2.31945
L2/3_P12	0.436231	0.971006	0	1.57445	2.85681	0.436231	2.33183	0.436231	3.17674	0.971006	1.15923	0.971006	2.88775	2.33183	1.57445
L2/3_P12	0	0	0	0	1.39304	0	2.31068	1.39304	2.68252	0	0	0.921695	0.921695	2.57325	0
L2/3_P12	0	0.807267	0.807267	0.807267	2.13424	0.807267	2.49946	0.807267	2.7664	0.807267	1.24805	1.24805	3.46712	3.03823	0.807267
L2/3_P12	0	0	0	0	2.55158	1.08897	1.08897	0	1.9335	1.59786	0	1.59786	1.9335	1.59786	0
L2/3_P12	1.11601	1.63028	0.414202	1.96822	2.03746	0	2.16303	0.706224	3.22361	1.63028	1.63028	1.11601	2.37491	2.326	0
L2/3_P12	0	2.22285	0	1.16178	1.87012	0	1.78174	1.3203	2.48308	2.09627	2.16156	1.5774	2.72599	3.74166	1.5774
L2/3_P12	0	0.546819	0.546819	0.89833	1.92015	0	0.546819	0.89833	2.9918	1.68017	1.53444	1.36379	3.27606	3.73179	1.36379
L2/3_P12	0	1.45273	0	0	1.15788	0	1.86531	1.15788	2.02148	0.737922	1.68015	0	2.15653	2.6461	0.737922
L2/3_P12	1.01319	1.01319	0	0	2.27951	1.01319	2.08163	0	2.92014	2.08163	1.83468	0	2.27951	1.50602	1.01319
L2/3_P12	0.45099	0	0.45099	0	1.18768	0	1.18768	0.9968	3.06876	0.76068	0.76068	0.45099	2.42104	2.25633	0.45099
L2/3_P12	0	0	0.828765	0.828765	2.53484	0	1.81839	1.27564	3.18754	0.828765	2.16825	1.81839	2.16825	2.8025	0
L2/3_P12	0	0	0	2.1471	1.98788	0.48858	0.48858	0	2.46044	1.42311	1.06126	0.815365	1.25846	0.48858	0.48858
L2/3_P12	0	0	0	1.48341	2.51445	0	2.95364	0	2.68319	1.18539	1.18539	1.48341	2.19186	2.95364	1.18539
L2/3_P12	0.69849	1.3943	0.40903	1.3943	1.10573	0.40903	2.02415	1.10573	2.49468	1.3943	0.69849	1.71348	2.26083	2.26083	0.922698
L2/3_P12	0	1.10021	0.694349	1.10021	2.08154	1.10021	0.694349	0.694349	2.83547	1.10021	1.79376	1.61136	1.79376	2.08154	1.10021
L2/3_P12	0	0	0	0.87099	2.49438	0	1.88055	0	2.07272	1.64245	1.64245	1.32934	2.49438	3.14538	0
L2/3_P12	0	1.04677	0	2.12748	0	0	1.04677	0	2.12748	1.54689	0	0	1.87875	2.12748	0
L2/3_P12	1.92108	1.36461	0.898977	2.83486	0.898977	0	0.898977	0.898977	2.1145	1.36461	0	1.36461	1.36461	1.92108	0.898977
L2/3_P12	1.06181	0.665676	0.665676	0.665676	1.06181	0.665676	0	1.06181	2.94287	1.06181	0	0.665676	1.3448	2.58742	0
L2/3_P12	0	1.34248	0.448337	2.63986	1.97724	0	0.992185	0	2.18828	1.7094	0.992185	2.36246	2.75419	3.35758	0.992185
L2/3_P12	0	1.11192	0	0.703145	2.416	0	1.96299	0	2.50316	1.40125	1.96299	1.11192	1.62539	1.40125	1.11192
L2/3_P12	0	0	0	0	2.199	0	0.848442	0	2.03862	1.61104	0	0.848442	1.30074	0	0
L2/3_P12	0	0	0	0	0	0	1.56829	1.56829	2.92991	1.26195	1.56829	0.818079	0.818079	3.36229	0
L2/3_P12	0	1.49172	0.62121	1.0015	2.06552	0	2.26299	1.27635	3.22339	2.26299	1.66882	1.66882	2.26299	2.16912	0
L2/3_P12	0	1.25196	0.810306	1.25196	1.55726	0	1.79082	0	2.77153	1.25196	0	0	0.810306	1.79082	0
L2/3_P12	1.10722	1.10722	0	0	2.20868	0.699609	2.40961	1.10722	3.41365	1.61976	1.80251	0.699609	2.09072	1.10722	1.61976
L2/3_P12	0	0	0	0.967486	1.44989	0	0	0	2.21448	2.37843	0	0.967486	2.64266	0.967486	2.01827
L2/3_P12	0.485436	0.485436	0.810826	1.05593	1.05593	0	0	1.05593	3.15682	0.810826	0.485436	0.810826	2.06353	1.25263	0.485436
L2/3_P12	0.979945	0	0.605493	0.605493	3.11954	0	0.605493	1.25175	2.71778	2.23233	0	1.64109	2.53767	1.46525	0.605493
L2/3_P12	0	0	0.919603	0	1.70926	0	0	1.39043	2.67928	0.919603	1.39043	0.919603	2.8674	3.80088	0
L2/3_P12	0	0	1.31931	0	2.77725	1.31931	1.31931	0.86307	2.77725	2.48185	1.63145	1.86898	1.86898	2.48185	0.86307
L2/3_P12	0.620295	1.00025	0	1.00025	1.00025	1.00025	0	0	3.3194	1.66721	0.620295	0	2.80157	1.94824	0
L2/3_P12	0.605002	0	0	2.39563	0.97927	0	1.46442	0	2.86932	2.60038	0.605002	1.46442	2.31686	2.13786	0
L2/3_P12	0	1.50296	0	0	2.07818	0	1.01069	0	2.51436	0	0.627939	1.50296	1.96237	3.55752	0
L2/3_P12	0	0	0	0	2.4481	0.879148	1.13567	1.33965	3.27182	0.533227	1.13567	1.50898	2.75956	3.24473	0
L2/3_P12	0	0	0.675288	1.35938	2.27021	0	0.675288	0.675288	2.36518	2.45192	1.07473	1.76181	3.05667	0.675288	0
L2/3_P12	0	0	0.616858	0	1.94186	1.26956	1.48442	0.995543	2.62441	1.26956	0	0.995543	1.26956	2.05729	0
L2/3_P12	0	0	0	1.53241	2.24796	0	0.792891	0.792891	2.57244	1.95287	1.76458	1.22951	2.88686	3.22667	1.95287
L2/3_P12	1.25869	0.815541	0	1.98815	2.14738	0	0.815541	0	2.14738	1.79867	0	0.815541	1.98815	3.88968	1.25869
L2/3_P12	0	0	0	0	1.91699	0	1.67716	1.67716	2.98828	0	0	0	2.41151	2.41151	0
L2/3_P12	0	0	0	1.19978	1.49941	0	1.91669	0	3.08532	1.19978	1.19978	1.19978	1.72966	2.07419	0
L2/3_P12	0	1.87049	0	1.32062	2.36181	0.864101	1.32062	0.864101	2.06234	0	1.32062	0.864101	1.63288	1.87049	0.864101
L2/3_P12	0	0.832491	0	0.832491	1.82393	0.832491	1.58865	1.58865	2.72716	1.2804	1.58865	0.832491	2.54092	2.1741	1.58865
L2/3_P12	0	0.985278	0	0	1.79769	0.985278	1.25785	0.609373	2.14634	1.25785	0	0.609373	2.87839	3.16381	0.985278
L2/3_P12	0.959269	0	0	0	1.76291	0	0	0	2.50704	0	0.959269	0	2.00676	0	0
L2/3_P12	0	0	0	0	2.76564	0	0	0	2.49872	1.05123	0	1.5523	1.05123	1.05123	0
L2/3_P12	1.287	0	0	2.7357	2.02218	0	1.59592	0	1.59592	2.44127	1.287	1.287	2.44127	2.81729	0.837663
L2/3_P12	0.992808	0	0.614862	0.614862	1.8077	0	1.65766	1.26644	3.27647	0	0	1.48106	1.26644	0.614862	0
L2/3_P12	0	0	0	0	2.5239	0	1.72113	0	2.8372	1.72113	0.764402	1.19253	2.5239	2.4274	0.764402
L2/3_P12	0	0	0	0.593968	2.63753	0.964061	2.20955	1.23358	2.97842	2.01347	1.23358	0	2.63753	2.84626	1.23358
L2/3_P12	0.769342	0	0	0	1.49851	0.769342	0.769342	1.49851	3.27653	1.91571	1.72871	0	1.19897	3.18498	1.91571
L2/3_P12	1.25977	0	0	0.816385	1.56589	1.56589	0	0.816385	1.98945	0	0	0.816385	0.816385	0	0
L2/3_P12	0	1.43929	0.827278	1.27373	2.16591	0	1.43929	1.07522	2.53241	1.70562	0.827278	1.81618	2.30354	1.5813	0.496854
L2/3_P12	0	0	0	2.01686	1.67581	0	1.8608	1.15422	2.2707	1.15422	0.735141	1.67581	1.15422	2.37695	1.67581
L2/3_P12	0	0.658314	1.05189	1.05189	1.88543	0	1.33358	1.55311	2.57337	1.05189	1.55311	1.55311	1.73301	1.88543	0
L2/3_P12	0.438486	0.974964	0.438486	1.78393	1.68693	0.742278	1.45911	0	2.79789	1.87235	1.87235	1.1636	2.76378	3.35053	0
L2/3_P12	0	1.52066	0	2.3825	2.83842	1.69911	1.98193	0	1.85048	1.02519	1.85048	0.638593	2.3825	2.29638	1.30331
L2/3_P12	0	0	0	0	2.56823	0	0.918426	0	1.38896	1.94896	0	1.38896	0.918426	1.94896	0
L2/3_P12	0	1.032	0	0	2.30592	0	1.032	0.643611	1.85943	1.31104	1.032	1.032	2.6135	2.8484	0
L2/3_P12	0.836623	0.836623	0	0	1.59446	1.59446	0.836623	1.28568	2.4396	0.836623	0	0	2.02059	2.4396	0.836623
L2/3_P12	0	0	0	0	2.59491	1.41071	1.97376	0	2.80301	1.41071	1.41071	1.97376	2.59491	2.80301	0
L2/3_P12	0	1.38144	0.689913	0	2.07377	0	1.38144	0	2.63304	1.60426	0	1.78636	1.78636	2.47897	0
L2/3_P12	0	0	0	0	2.54831	0	0	0	2.12417	0.905508	1.69002	0.905508	3.07383	3.50886	1.3728
L2/3_P12	0	0	0	1.51774	1.84733	1.02279	1.02279	0	2.45836	1.02279	1.02279	1.02279	2.60021	3.44285	1.51774
L2/3_P12	0	1.11267	0.703712	0.703712	2.41702	1.11267	1.4021	1.11267	2.65859	2.41702	1.62629	1.11267	1.4021	1.80931	2.21593
L2/3_P12	0	1.5546	0.808438	0	1.78802	1.78802	2.84358	0.808438	2.39381	1.78802	1.24956	1.5546	2.39381	3.1527	1.24956
L2/3_P12	0	1.22678	0	1.22678	2.201	0	0	0.589677	2.9693	2.201	1.61284	0.589677	2.62861	1.22678	0
L2/3_P12	0.926737	0	0	0	1.9608	0	0.926737	1.39933	2.96088	0	0.926737	1.71897	2.87857	3.5864	0.926737
L2/3_P12	0	1.99295	0.818646	1.56909	1.26267	0.818646	1.56909	0.818646	2.70416	0.818646	1.99295	1.56909	1.99295	2.2897	0.818646
L2/3_P12	0.552301	0	0.552301	0.552301	1.93123	0	0.906035	0	2.9282	2.48979	0.906035	1.69074	3.17198	0	1.69074
L2/3_P12	0.85952	0	0	2.21617	2.35463	0.85952	1.62651	0	1.86379	0.85952	1.31481	1.31481	2.21617	0	0
L2/3_P12	0	0	0.783085	1.21682	0.783085	1.21682	1.7497	0.783085	2.93509	1.51834	1.51834	0.783085	1.21682	1.51834	0
L2/3_P12	0.719231	0.719231	0	2.24313	1.65085	0	1.99022	1.83486	3.30767	0.719231	0	1.65085	1.13324	1.83486	0
L2/3_P12	0.998348	0	0	0	1.81505	0	0.998348	0	2.25853	1.81505	0	0.998348	2.06117	0	0
L2/3_P12	0	0	0	1.49896	1.49896	0	2.07369	0	2.43634	3.23236	0	2.43634	2.07369	2.91155	0
L2/3_P12	0	2.1425	1.25473	0	1.25473	0	1.79405	1.25473	0	2.4004	1.25473	0	2.60524	1.25473	0
L2/3_P12	0	1.67246	0	0	1.85732	0	0.733	0	3.25309	0	0.733	1.1514	2.01329	1.67246	0.733
L2/3_P12	0.565245	0.924162	0	0.565245	2.78486	0.924162	2.0591	0	1.84358	0.924162	1.71547	1.84358	2.68634	1.84358	0.565245
L2/3_P12	0	1.70281	0	0	2.50335	0	1.17701	0	2.30045	1.70281	1.17701	0	2.50335	1.17701	1.17701
L2/3_P12	0	0	0	0	0	0	0	0	2.98315	0	0	0	1.12601	1.12601	0
L2/3_P12	0	0	1.25062	0	1.78926	0	1.25062	0	2.13742	2.39517	1.78926	2.13742	2.13742	1.25062	0
L2/3_P12	0	0.727869	0.727869	2.25814	1.14465	0.957815	0.727869	0.428747	2.54767	1.76095	0	1.43794	2.86763	1.76095	0.428747
L2/3_P12	1.14704	2.00775	0.54016	1.35199	2.1837	0	1.35199	0	2.26128	2.1837	0.888945	1.35199	2.09959	2.00775	0.54016
L2/3_P12	0	1.41329	0	0	2.33489	0.937945	1.9767	0	1.41329	0	0.937945	0.937945	2.47512	2.17175	1.73416
L2/3_P12	0	1.03107	1.30998	0	2.47017	0	0.642926	0.642926	3.12011	1.52783	0.642926	0	2.54369	2.39082	1.03107
L2/3_P12	1.08956	0	0	1.08956	1.78043	0.686367	1.08956	0.686367	2.5524	1.78043	1.08956	0	2.87753	3.20582	1.59857
L2/3_P12	0.745319	0.745319	0	0.978578	2.34281	0.745319	0.745319	0.978578	2.76921	2.16903	0.440547	1.69165	2.49082	3.14166	2.10368
L2/3_P12	0.753765	0	0.753765	0	1.70474	0.753765	0	1.17865	2.18323	1.4759	0.753765	0.753765	2.18323	2.94443	0.753765
L2/3_P12	0	0.969141	0	1.15717	1.57207	0.969141	0.969141	1.31537	2.32912	1.6793	1.15717	1.77614	2.68312	2.43004	0.737381
L2/3_P12	0	1.41141	0	0	1.73212	0	0	0.936434	2.70523	1.41141	1.73212	1.41141	2.16955	0.936434	0
L2/3_P12	0	1.0113	0	0	2.70761	0	0	1.0113	2.58356	0	1.0113	1.50371	0	3.80063	0
L2/3_P12	0	0.965972	1.7719	0	1.7719	0	0.965972	0.965972	3.02179	0.965972	0.965972	0.965972	2.517	0.965972	0
L2/3_P12	1.6646	1.14479	0	0	1.6646	0	1.14479	1.14479	3.28472	0	0	0	2.77212	3.28472	0
L2/3_P12	0	0.940507	0	0	1.98033	0.576973	1.86632	1.58989	3.19537	1.98033	1.86632	1.20655	1.20655	0.940507	1.20655
L2/3_P12	0	0	0.586935	0.586935	2.35912	0	0	0.954331	2.49968	2.10245	1.43362	0	2.56318	1.88544	0
L2/3_P12	0	0	1.27601	1.81883	2.00899	0	0.829056	0	2.1687	2.63272	1.27601	2.00899	2.63272	1.27601	0
L2/3_P12	2.06432	2.06432	0	0	1.49065	0	0	1.49065	2.69191	1.49065	0	1.49065	2.42656	1.49065	0
L2/3_P12	0	0.861883	0	1.31781	2.93274	0	1.31781	0.861883	1.86725	2.21982	2.35833	2.05899	2.77532	1.86725	1.6298
L2/3_P12	0	0	0	1.32581	2.56362	1.32581	0	1.54479	3.14078	2.12513	1.72432	1.54479	2.48997	3.68168	1.32581
L2/3_P12	0	0.973596	0.973596	0.973596	2.6518	1.45743	0	0	1.45743	0	0	0	2.5283	3.18073	1.45743
L2/3_P12	0	0	0	1.14435	2.00435	0	0	0	1.66408	0	0	1.14435	3.20049	3.00883	1.66408
L2/3_P12	0	0	0	0	1.57727	0	1.57727	1.07188	3.45738	3.39494	1.07188	0	2.90623	3.00611	2.16142
L2/3_P12	0	0	0	1.85593	1.52571	0	0	0	2.30219	1.70439	1.30801	0	3.33178	3.65799	1.02934
L2/3_P12	0.50365	0.50365	0.50365	2.25253	1.45249	0.50365	0.50365	0.837031	2.38151	1.45249	1.08662	1.08662	2.77629	1.2862	1.2862
L2/3_P12	0	0	1.10196	1.10196	2.40245	0	1.10196	0	2.56958	1.10196	2.20168	1.10196	2.40245	3.81156	2.20168
L2/3_P12	0	0	0	0	2.02881	0.842	0	0.842	1.83801	1.29254	0	0.842	1.29254	2.32699	0
L2/3_P12	0	0	0	0	2.33177	0	0.845019	0.845019	2.56126	0	0.845019	1.29638	2.7478	2.19368	0.845019
L2/3_P12	0	0	0	0.704384	1.81042	0.704384	2.32272	1.4031	3.24034	2.09902	0.704384	2.09902	1.9651	2.5856	0
L2/3_P12	0	0.78548	0	0	0.78548	0	0.78548	0.78548	2.64816	0.78548	1.21992	0.78548	1.21992	1.21992	0
L2/3_P12	0	0	0	1.51565	1.51565	0.781219	1.93451	0.781219	2.7969	0	1.51565	1.2144	2.09246	2.45592	0
L2/3_P12	1.13711	0	0	0	1.99514	1.13711	1.99514	0	2.88714	1.13711	1.65546	1.13711	1.65546	0	0
L2/3_P12	0.891441	0.891441	0	1.67071	0.891441	0	1.35513	1.35513	2.73349	2.10331	0	1.35513	2.52646	2.26508	0
L2/3_P12	0	0.65372	1.04569	2.00939	1.72516	0	2.4909	0.65372	2.56455	2.00939	1.72516	1.54559	2.63315	0	0.65372
L2/3_P12	0	0	0	1.97751	2.33574	0	1.414	0	1.414	1.414	1.414	0	1.97751	2.33574	1.414
L2/3_P12	0	0	0	0	3.03442	1.16277	1.16277	0	2.65272	1.68594	0	0	2.79676	3.22631	1.68594
L2/3_P12	0	1.55274	0	1.88504	2.27112	0.482878	1.88504	1.05159	1.24787	1.41188	1.24787	1.41188	2.49924	3.00779	1.05159
L2/3_P12	0.517856	0	0.517856	1.31203	1.62345	0.517856	1.1103	0	2.28437	0.857327	1.47981	0	2.76791	2.88818	2.21278
L2/3_P12	0	0.650899	0	0.650899	2.2252	0	1.54096	1.32223	2.75214	2.40603	2.12084	0.650899	1.04187	2.00429	0.650899
L2/3_P12	0.620652	1.49078	0.620652	2.26191	1.49078	0	1.00074	0.620652	2.26191	0	1.81821	0.620652	0	1.00074	0.620652
L2/3_P12	0	0	0.929512	0	1.96474	0	0.929512	0.929512	2.79317	1.40279	0	0	1.40279	0.929512	0
L2/3_P12	1.04366	2.32219	1.04366	1.54312	1.04366	0	0	1.54312	2.48803	1.04366	0	1.54312	0	2.75472	1.04366
L2/3_P12	0.877832	0.532297	0.532297	0	1.89051	1.50723	1.33799	0.877832	2.66403	1.33799	0.877832	0	1.65193	1.13415	1.50723
L2/3_P12	0	0	0.711436	0	1.82206	0.711436	1.12292	0	3.07907	1.12292	2.11123	1.63854	2.22951	2.33527	0
L2/3_P12	0.925356	0.925356	0	0.925356	1.71709	1.39761	0.925356	0	2.78672	0	0	0.925356	1.95884	0.925356	0
L2/3_P12	0	0	0.867051	1.8748	1.63698	0	0.867051	0	2.59667	2.22778	1.63698	1.63698	3.01152	3.19696	1.32436
L2/3_P12	0	0	0.649454	1.8698	2.31698	0	0.649454	0.649454	2.80617	1.32002	0.649454	1.03992	2.11818	2.22251	0
L2/3_P12	0	1.06911	0	0	2.15769	0	0	0	3.25293	1.57393	1.90781	0	2.66649	1.90781	2.15769
L2/3_P12	0	1.48932	0	0.762994	1.9056	1.1907	0	1.48932	2.76512	0	0.762994	1.9056	1.1907	2.19865	0
L2/3_P12	1.54283	0	0	2.12294	0.80018	0.80018	1.54283	0.80018	1.77559	2.48769	0.80018	1.23892	2.8994	3.4927	1.23892
L2/3_P12	0	0	0.669189	0	1.57082	0.669189	1.35014	0.669189	2.3539	1.7515	0	1.35014	2.15423	1.06654	0
L2/3_P12	0	0	0.816738	1.26022	2.28663	0	0.816738	1.80046	3.1123	1.99	1.26022	0.816738	2.14927	2.99306	1.26022
L2/3_P12	0	0	0	0	2.06643	1.00215	1.49252	1.49252	3.22438	1.00215	1.49252	2.42876	1.82009	1.82009	1.82009
L2/3_P12	0	1.57075	0	0	1.9044	0	1.57075	0	2.84453	2.25895	1.75143	1.9044	1.75143	1.57075	0
L2/3_P12	0	0.975393	0.602185	0	1.91438	1.24655	0.602185	0.602185	2.71096	1.45964	1.45964	0.975393	1.24655	2.71096	0.975393
L2/3_P12	0	1.14094	1.14094	2.00001	1.84439	0	2.13463	1.14094	2.00001	1.84439	0	1.14094	1.84439	0.725057	0.725057
L2/3_P12	0	0	0.786586	0.786586	2.35774	0	1.22135	1.75502	2.56178	0	0.786586	1.52337	2.46496	3.06012	2.10112
L2/3_P12	0	0	1.07766	0	1.91889	0	0.677474	1.36269	3.26543	1.58424	0.677474	1.07766	1.07766	3.52467	0.677474
L2/3_P12	0	1.35322	0	1.79546	2.00918	0	1.52329	0.540848	2.57998	2.18516	0.540848	1.35322	2.18516	2.40193	0
L2/3_P12	2.0715	0	0	2.87063	0	0	0.870183	0	0.870183	1.87937	1.32832	1.32832	2.60166	1.32832	0
L2/3_P12	0.252854	0.891373	0.252854	2.03038	2.63521	0	1.86659	0.891373	1.7734	1.49343	1.55605	1.61497	3.21401	1.10322	1.35505
L2/3_P12	0	0	0	0.678908	2.05439	1.36486	0.678908	1.36486	3.06368	2.05439	1.92137	1.92137	2.6813	2.5385	0.678908
L2/3_P12	0	0	1.20164	0.771399	0.771399	1.20164	0.771399	1.20164	3.08787	0	0.771399	0.771399	1.73186	2.21261	0
L2/3_P12	1.86153	0	0	1.44931	1.44931	1.15482	1.15482	0.735594	3.17057	2.37774	0	0	1.67651	3.57725	0.735594
L2/3_P12	0	1.77681	0.800991	0.800991	2.48904	0	1.96554	1.23997	2.58607	1.77681	1.23997	0.800991	2.48904	0.800991	0
L2/3_P12	0	0.923491	0.409472	0.409472	2.6853	0	1.71455	1.26133	2.20787	2.36221	1.10661	1.71455	2.61378	2.49589	0.409472
L2/3_P12	0	0	0.756996	0.756996	1.70973	0	1.70973	0	2.41473	2.18864	0	1.89602	2.05299	1.4806	0
L2/3_P12	0	0.755197	0	1.47798	2.508	0.755197	1.18052	1.18052	2.18563	1.47798	1.18052	2.18563	2.75139	3.4121	0.755197
L2/3_P12	1.26513	0	0.820563	2.5214	1.99591	0	0.820563	0	2.78879	0.820563	0	1.26513	2.5214	2.70735	1.57181
L2/3_P12	0	0	0	0	2.56865	1.22661	1.22661	0	3.12178	1.22661	0	0	2.56865	2.36448	1.22661
L2/3_P12	0	0	0	0.85344	2.04621	1.30709	1.61803	0	2.67257	1.30709	1.30709	0.85344	3.05474	2.67257	0.85344
L2/3_P12	0	0	0	0	1.856	0	0	0	2.99039	0	1.30808	0	0	2.46778	1.30808
L2/3_P12	0	1.73177	0	1.5014	1.91887	0	0.771337	0	0.771337	0.771337	0	0.771337	1.20156	0.771337	0.771337
L2/3_P12	1.00941	1.00941	0	0	2.07643	0	1.5014	0	2.4392	0	1.00941	1.00941	2.07643	2.4392	1.00941
L2/3_P12	0.686563	0.686563	0	0	2.18549	0	0.686563	1.59888	3.2062	1.78076	1.08982	1.9346	2.4728	2.76021	0.686563
L2/3_P12	0	0.967284	0	0	0.967284	2.01799	1.77366	0.967284	1.44964	1.44964	1.44964	0.967284	2.01799	1.44964	0.967284
L2/3_P12	0	0.513749	0	0	1.85197	0	0.513749	0.513749	3.19884	2.27522	1.10348	1.30459	2.20371	2.98585	1.61528
L2/3_P12	0	0	0	0	1.32985	0	0	1.32985	2.79071	1.32985	0.871394	1.64301	2.8726	3.84755	1.64301
L2/3_P12	0	0	0	0.950226	0	0.950226	0.950226	0	2.49354	0.950226	0.950226	0.950226	1.75074	2.82512	0
L2/3_P12	0	0	1.73891	0.94146	0.94146	0.94146	1.73891	0	2.71294	0	1.41766	1.41766	2.90147	2.60341	0.94146
L2/3_P12	0	0	0	0	2.11009	0	1.53137	1.86202	2.74071	1.86202	0	1.03399	1.86202	0	0
L2/3_P12	0	0	1.49319	1.0027	2.57104	1.82081	1.82081	0	2.90451	0	1.82081	1.0027	2.06718	1.49319	0
L2/3_P12	0	0	0	0	2.08749	0	1.01746	0	3.54261	0	1.01746	1.84031	1.51123	2.45074	1.01746
L2/3_P12	0	0	0.598324	2.38221	2.12485	0.598324	0.970073	1.24046	1.90709	1.24046	0.598324	1.45308	1.24046	0.970073	0
L2/3_P12	0	1.26824	0	1.8098	1.26824	0	0	0	1.8098	1.26824	0.822992	0.822992	0.822992	0.822992	0
L2/3_P12	0	1.59176	0	0.834699	2.31539	0	2.01765	0	1.8272	1.59176	2.01765	0.834699	2.54452	2.31539	1.59176
L2/3_P12	0	0.810028	0	0	2.39642	0	0.810028	0	2.27581	0.810028	0.810028	1.2516	2.60119	1.55686	0
L2/3_P12	0	0	0	1.46959	1.46959	0	1.69805	0	2.29522	0	0.749444	0	0	1.17299	0
L2/3_P12	0	0.999432	0	1.81649	1.94714	0	0	0	2.74678	0.999432	0.999432	0.999432	2.74678	3.28657	1.66617
L2/3_P12	1.22882	1.76377	0	0	1.22882	0	1.22882	0	3.01248	0	0	1.76377	1.22882	3.12478	0
L2/3_P12	0	1.90317	0	1.4871	1.90317	0	0.76147	0	2.68765	1.18871	0.76147	1.18871	3.07017	2.42239	0
L2/3_P12	0.892121	1.35599	0	0	0.892121	0.892121	0.892121	0	3.11815	0	0	0	0.892121	1.67164	0
L2/3_P12	0	0	1.18966	0.762201	1.48817	0	0.762201	0.762201	2.19733	1.18966	0	1.18966	1.18966	1.18966	0.762201
L2/3_P12	0	1.48746	0	0.998024	2.25807	0.998024	0.998024	1.48746	1.48746	2.25807	0.998024	2.06073	2.42281	1.48746	0
L2/3_P12	0	1.38727	0	2.30376	0	0	0	0	1.94703	2.94567	0.917071	0	2.44353	1.70581	0.917071
L2/3_P12	1.13224	0.531139	0.531139	0.876193	2.31365	0.531139	0.531139	0.531139	3.09223	1.33592	0.531139	1.13224	0.876193	1.64966	0
L2/3_P12	0	0	0	0.700835	2.90484	1.10885	1.62171	0.700835	2.21085	1.62171	1.3978	0.700835	2.41183	0	1.10885
L2/3_P12	0	0.799842	0	1.96374	1.23848	1.23848	0.799842	0.799842	0.799842	0	0	1.23848	1.96374	2.58414	0
L2/3_P12	0	0	0.770338	0.770338	1.49996	1.49996	1.49996	1.20026	2.91276	0.770338	1.20026	1.49996	1.73024	1.91729	0
L2/3_P12	0	0.741356	0	0.741356	1.6855	0	1.6855	1.45776	3.45839	0	0	1.6855	2.16234	1.87086	0
L2/3_P12	0.575301	0.575301	0.938182	0	1.8631	0.575301	0.575301	0.575301	2.40781	1.41358	1.20387	0.575301	2.25699	3.01757	0.938182
L2/3_P12	0	0	0	0.647104	2.31254	0	2.62031	0.647104	3.20518	0.647104	1.99742	1.86563	2.3988	2.7447	2.47822
L2/3_P12	0	0	0	0	2.37406	0	1.58849	0	2.80852	0	1.58849	1.08119	2.91959	2.54074	1.08119
L2/3_P12	1.54062	1.96185	0	1.96185	0.79863	0.79863	0.79863	0	2.25732	2.37769	0	0	2.75174	2.48511	0.79863
L2/3_P12	0.594368	0.964613	0.594368	0	1.44634	0	0.964613	1.23421	2.79886	1.44634	0	0.964613	2.37422	2.51498	0
L2/3_P12	0	0	0	0	2.16977	0	1.69233	0.745755	2.93005	1.4642	1.69233	2.39537	2.28892	2.03447	1.69233
L2/3_P12	0	1.20284	0.574655	1.86185	1.73327	0	0.937283	1.20284	1.58568	2.07802	0	1.97577	2.89499	2.59707	1.20284
L2/3_P12	0	1.17927	0	1.17927	1.70547	0	1.8916	0	1.8916	2.04847	1.47659	1.17927	2.04847	2.18403	0
L2/3_P12	0	1.12454	0	1.82406	2.28593	0.712652	0.939651	0.418511	3.00711	2.3864	1.28051	1.82406	2.23164	3.21511	0.939651
L2/3_P12	0	0	0	0	1.98114	0.577384	0.577384	0.577384	2.85698	1.2072	0.941079	1.2072	2.08348	0	0
L2/3_P12	0	1.51046	0.534014	0	2.31993	0.534014	1.34105	0	3.13021	0	0	0.880262	1.34105	2.61767	0.534014
L2/3_P12	0.79137	1.22754	0	1.76227	2.36569	0	0.79137	1.22754	3.01075	2.36569	0	1.95048	2.6582	2.24548	0
L2/3_P12	0.836771	0	0	0	2.10401	0.836771	1.59467	0.503469	2.89124	2.43984	1.28587	0.836771	2.73423	2.89124	1.93008
L2/3_P12	0	1.74508	0.6654	0	3.03738	1.06144	2.25207	1.06144	2.43343	1.89786	1.34438	1.74508	2.94234	3.5562	1.74508
L2/3_P12	0.851433	0.851433	0	2.46334	1.61522	0.851433	0	0	2.3419	2.7583	0.851433	0	2.3419	2.66931	0
L2/3_P12	0	0	0	2.03353	1.60635	0	1.29648	0	2.74792	2.33189	1.84258	1.84258	1.29648	3.04085	0
L2/3_P12	0	0.715739	0	1.64534	2.23704	0.715739	1.41999	0.715739	2.93262	1.98433	0.715739	1.41999	2.4386	1.12862	0
L2/3_P12	0	0	0	1.34838	2.35175	0	1.90246	0.668029	3.04253	1.34838	1.34838	0	1.56894	1.06498	0.668029
L2/3_P12	0	0	0	0.716488	2.98821	0	1.83036	0.716488	3.54129	1.12961	0.716488	1.98559	2.23835	1.64653	1.12961
L2/3_P12	0	0	0.612414	0	1.65334	0.612414	1.26261	0.612414	2.97488	0	0.989452	1.47694	0.989452	2.48353	0.989452
L2/3_P12	1.27064	0.824859	0	1.57788	1.27064	1.27064	0	0.824859	2.29967	0	0	0.824859	1.81258	1.57788	0
L2/3_P12	0	0.6711	0.6711	0	1.90781	0	2.04053	1.35304	2.66649	2.52386	0.6711	0.6711	2.15769	2.90225	0.6711
L2/3_P12	0	0	0.873908	0	0.873908	0	1.8848	1.33303	2.70555	1.6465	1.6465	0	2.0771	1.8848	1.33303
L2/3_P12	0	1.47408	0	0	2.04563	0.987123	0.987123	0	2.04563	2.88116	0.987123	1.80014	2.54823	3.83847	2.04563
L2/3_P12	0	0	0	0	2.96596	0	1.9654	1.72336	2.96596	0	1.9654	0.929976	2.16013	0.929976	0.929976
L2/3_P12	0	0	0	0	1.41153	0	0.936528	0.936528	3.30941	1.41153	0	0	2.16969	2.47298	0
L2/3_P12	0	0	0	2.4973	0	1.24637	0.805963	0	2.5944	2.13216	0.805963	1.7843	2.38975	2.4973	1.55108
L2/3_P12	0	0	0.914106	1.70177	1.70177	0	1.70177	0.914106	1.94279	1.94279	0.914106	0	3.01696	2.29931	1.38356
L2/3_P12	0	0	0	0	2.00973	1.1486	0	1.1486	2.77736	0	0	1.66913	2.00973	1.66913	0
L2/3_P12	0	0.755556	0	1.18099	2.67728	0.755556	1.18099	0.755556	2.18623	0.755556	0.755556	0	2.05063	2.05063	0
L2/3_P12	0.928307	0.568214	0.568214	1.19251	2.39301	0	1.19251	0.568214	2.96335	1.84936	1.84936	1.19251	2.92303	2.63955	1.57393
L2/3_P12	0	0.657865	0	1.05129	2.33279	0.657865	1.55237	0	2.57251	1.05129	1.05129	1.33289	3.59361	3.02257	1.55237
L2/3_P12	0.603234	1.2482	0.603234	0.976836	1.91636	0	0.603234	0.603234	3.40055	1.63707	1.46142	1.46142	2.39208	2.76659	0.603234
L2/3_P12	0	1.29522	0	0.844111	1.29522	0	1.60497	1.29522	3.10075	1.29522	1.29522	0	2.45163	1.60497	0.844111
L2/3_P12	1.03142	0	0	0	0	2.30511	2.1066	0	2.61267	1.03142	1.03142	1.03142	0	2.73699	2.73699
L2/3_P12	0.85232	0.85232	0.514344	1.10447	1.10447	0.514344	0.514344	0.514344	2.71624	0	0	0.85232	2.04451	0.514344	0
L2/3_P12	0	0	0.572054	0.572054	2.16551	0.572054	1.72836	0.572054	1.72836	0.572054	1.58094	1.58094	3.11854	3.27612	2.16551
L2/3_P12	0.656075	1.04887	0.656075	1.04887	2.4954	0	1.72919	0.656075	1.33016	1.54944	0	1.04887	2.56908	1.54944	1.72919
L2/3_P12	0	1.38659	0.559787	1.38659	2.50589	0.559787	0.916531	0.559787	2.56532	2.30295	1.70508	1.94625	3.05674	2.77296	0.916531
L2/3_P12	0.76379	1.19174	0	0.76379	2.06412	1.19174	1.72019	0	1.72019	1.49047	1.49047	0.76379	3.22184	2.52284	1.72019
L2/3_P12	0	0.902274	0	2.5433	3.06865	0	1.68558	0	0.902274	2.11938	0	0.902274	1.92582	2.7506	0.902274
L2/3_P12	0	1.05195	0	2.49975	0	0	0	0	2.97718	1.55318	1.05195	0	2.13452	3.36552	1.88551
L2/3_P12	0	1.75594	0	1.43332	2.19516	0.586757	1.43332	0.586757	2.62252	1.43332	1.43332	2.2803	2.96308	2.78284	0
L2/3_P12	0	1.0916	0	0	1.0916	0	1.60101	0	2.55522	0	0	1.93688	1.0916	1.0916	0
L2/3_P12	0	1.37206	0	0.683683	1.99844	0.904923	1.37206	0.399166	2.89979	1.68921	0.904923	0.399166	2.92643	2.97767	0
L2/3_P12	0	2.04563	0	0	2.04563	0	1.70281	1.17701	2.30045	1.17701	0	0	2.50335	2.30045	1.17701
L2/3_P12	0	0.349747	0.349747	0	1.562	0.60836	1.86303	1.562	3.2787	0.349747	0.983886	0.349747	1.4701	1.12932	0
L2/3_P12	0.64706	1.53464	0	0	1.71372	0	1.53464	1.31634	2.31245	0	0	0.64706	0	2.95482	1.03668
L2/3_P12	0	0.835272	0	1.65683	2.21474	0.502423	1.71722	0.835272	3.1578	0.967668	0.835272	1.52387	2.3163	0.967668	0.835272
L2/3_P12	0.872406	0.528467	0	0.528467	1.49999	0.528467	1.49999	1.33113	1.88261	1.33113	0	1.64442	1.49999	1.64442	0
L2/3_P12	0	1.12686	0	0	1.64324	0	1.12686	1.12686	2.74737	1.12686	0	1.64324	1.98208	0	0
L2/3_P12	0.976836	0.976836	0.603234	1.91636	2.13442	0	1.2482	0.603234	2.65664	1.78643	0	1.46142	3.03843	3.37255	0.976836
L2/3_P12	1.01814	0	0	1.51206	1.51206	0	1.01814	0	2.28647	1.51206	1.01814	1.01814	2.59348	2.71762	1.51206
L2/3_P12	0	0	0	1.50589	2.44447	0	2.27936	0	3.09326	2.08148	1.50589	1.50589	3.09326	2.82059	1.50589
L2/3_P12	0.837886	0.837886	0.837886	0	1.83193	1.28729	0	0.837886	2.32046	1.28729	0	0	1.28729	1.83193	1.28729
L2/3_P12	1.06635	1.06635	0	1.90424	2.35364	0	1.06635	0	2.15397	1.5706	1.5706	0	1.90424	1.06635	1.06635
L2/3_P12	1.78816	0	0	0	1.78816	0	1.46301	0.978129	2.76854	0.978129	0	0	1.46301	0.978129	0
L2/3_P12	0	0.912631	1.17443	2.66846	1.55333	0	2.21918	0.557003	2.55931	1.38172	1.69975	2.21918	2.97736	3.05054	0.557003
L2/3_P12	0	1.69951	0	1.69951	2.04212	0	1.69951	0	2.29682	1.17423	1.17423	2.04212	1.69951	1.69951	0
L2/3_P12	0.543015	0	0.543015	0	2.10558	0	1.67281	0.892972	2.9832	1.1517	0.892972	1.52735	2.946	2.82531	0.892972
L2/3_P12	1.82077	0.335186	0	0.585785	1.99758	0.585785	0.335186	0.786	2.82897	2.78078	0	0.786	2.75579	3.74745	0
L2/3_P12	0	1.22491	0.588499	0.588499	2.10554	0	0.588499	0	2.3623	1.75918	0	1.88843	3.08344	3.77202	0
L2/3_P12	0	0.731123	0	0.731123	2.07984	0.430942	1.14893	0.961691	2.51064	1.44273	0.961691	1.66953	3.11566	3.04128	1.14893
L2/3_P12	0	1.17531	1.17531	0	1.70079	0	1.17531	0	2.66964	1.70079	0	1.17531	3.05175	3.60621	1.17531
L2/3_P12	0	0.983808	0	0	0.983808	0	0.608303	0	2.87617	2.14427	0	0.608303	1.47	1.25617	0.608303
L2/3_P12	0	1.02741	0.786586	1.02741	2.46496	1.22135	0.786586	0.786586	2.46496	1.02741	1.8534	1.02741	3.06012	4.16483	1.22135
L2/3_P12	0	1.15247	0.832736	0	1.82429	0	0.624012	1.28071	3.2462	0.832736	0.832736	2.07081	1.28071	3.21189	0
L2/3_P12	0	1.07087	0	1.57605	2.44656	0.672412	0.672412	0.672412	2.16006	1.07087	0.672412	1.35503	2.79382	2.79382	0.672412
L2/3_P12	0	1.70455	0	2.04749	0.753646	0	0	0	2.59317	0	0.753646	1.17849	2.18303	2.04749	0
L2/3_P12	0.851203	0	0	1.6149	1.30425	0.851203	1.30425	0	2.34154	1.6149	1.85158	1.6149	1.6149	1.85158	0
L2/3_P12	0	0.965871	0	2.37606	2.01601	0.965871	0.965871	0	0.965871	0.965871	0.965871	0	2.64024	1.44789	0.965871
L2/3_P12	0	0	0	0	2.26611	0	2.26611	0.892121	2.906	1.9112	0	0.892121	1.35599	1.35599	0.892121
L2/3_P12	0	0	0	1.43302	2.19481	0	1.75561	0.953841	1.75561	2.19481	1.43302	0	1.43302	1.99913	0
L2/3_P12	0	0.840874	0	1.60043	1.2911	0.840874	1.60043	0.840874	2.65211	2.3252	1.83634	0	2.02709	2.55455	0
L2/3_P12	0	1.71659	0	1.71659	1.95831	0	1.39715	0	2.3156	0.924988	0	1.71659	1.95831	1.39715	1.39715
L2/3_P12	0.655407	0.655407	0	1.54835	1.04797	0	0.655407	0	2.63641	2.41459	0.655407	0.655407	3.06201	3.06201	1.04797
L2/3_P12	0.878545	0.661792	0.661792	1.81815	2.02391	0.384671	1.05658	0	2.71297	1.33888	0.661792	1.55879	2.68135	3.699	0
L2/3_P12	0	0	1.01735	2.71647	2.08733	0	0	0	1.5111	1.5111	1.5111	1.5111	2.28536	0	0
L2/3_P12	0	1.54835	0	1.54835	2.49412	0	0	0	2.49412	1.54835	2.12911	2.12911	1.54835	2.97136	0
L2/3_P12	0	0	0	0	2.42719	0.620891	1.00106	1.00106	3.4917	1.94935	1.49118	0	1.27585	3.54278	1.66826
L2/3_P12	0	0	0	2.10235	0.706302	0	0	0.706302	2.22049	1.6304	1.11611	1.40596	1.96836	2.10235	0
L2/3_P12	0.916531	1.38659	1.38659	0.916531	2.14042	0	1.38659	0	2.14042	1.70508	0.916531	1.38659	2.77296	1.94625	0
L2/3_P12	0.561433	0.918833	0	0	2.1438	0.561433	0	1.18159	3.28122	1.38947	0	1.38947	1.83614	1.83614	0.561433
L2/3_P12	1.28435	1.95945	0.626354	0.626354	2.17895	0.626354	1.82852	1.00852	2.43793	1.50032	1.28435	1.00852	2.57953	2.51123	1.50032
L2/3_P12	0	0	0	1.91768	1.73062	0	1.73062	0.770588	3.08642	0.770588	1.91768	2.21126	2.21126	1.20059	1.91768
L2/3_P12	0	1.70692	0	2.30497	1.38829	0	1.70692	0	2.14241	0	0	1.70692	1.70692	0	0
L2/3_P12	0	1.253	0	1.46659	2.03717	0.606287	1.253	0.606287	2.6629	0.606287	0.606287	0.981038	2.96215	3.12121	2.14036
L2/3_P12	0.663934	0	0	0	1.56228	1.56228	0	0.663934	2.58411	0.663934	1.05947	0.663934	1.56228	1.74259	0
L2/3_P12	0	0	0	0	1.80664	1.48008	0	0	2.41411	2.24952	1.80664	0	1.48008	2.0524	0
L2/3_P12	0	0	0	0	1.07798	0	1.07798	0	2.36965	1.07798	0	1.07798	1.58463	2.67904	1.58463
L2/3_P12	0	1.50767	0	1.01454	1.83646	0	1.01454	1.01454	3.09544	2.28141	0	1.01454	1.50767	2.28141	0
L2/3_P12	0	0	0	0	1.60784	1.60784	0	0	2.83133	1.60784	0	0	3.96833	3.88986	2.19545
L2/3_P12	0	0	1.10735	1.95714	2.4098	0	1.95714	1.10735	2.4098	1.61992	1.61992	1.95714	2.84553	2.4098	1.10735
L2/3_P12	1.26632	0	0	0	2.41512	1.26632	1.80756	1.26632	2.41512	2.15679	0	1.26632	3.06256	3.36817	2.41512
L2/3_P12	0	0.67206	0	1.35449	2.52567	0	0.890932	0.67206	3.05039	1.35449	0.391457	1.47108	2.73268	3.02745	0.391457
L2/3_P12	0	0	0.670773	1.75419	2.1571	0	1.06867	0	0	2.1571	1.5734	1.06867	2.5971	2.66587	1.06867
L2/3_P12	0	0.757657	0.757657	1.18373	1.71075	1.48156	0.757657	1.71075	1.48156	1.48156	1.18373	1.89707	2.30918	1.89707	0
L2/3_P12	1.23901	1.23901	0	1.77569	1.77569	0	0	0	2.4878	0	1.23901	0.800247	2.38035	3.02614	0.800247
L2/3_P12	1.19652	0.931791	0	0	2.39824	0.570712	1.57849	0	3.00757	1.19652	0.931791	1.72583	2.5887	1.96798	0
L2/3_P12	0.703403	0.703403	0	1.80879	1.6258	0	0.703403	1.6258	2.5838	0.703403	0	1.11226	0.703403	1.11226	0.703403
L2/3_P12	0	0	0	0	2.5644	0	1.38584	0	3.25752	1.9454	0.692847	2.07892	2.83265	1.38584	0.692847
L2/3_P12	0	0	0	1.91167	1.49484	0.766802	1.19566	0.766802	2.32464	1.72481	0.766802	1.49484	2.52802	2.43149	1.91167
L2/3_P12	0	0	0	0.78199	2.72325	1.2154	1.2154	1.2154	2.79823	1.2154	0.78199	0	2.93318	2.99439	1.93573
L2/3_P12	0	0	0	0	2.36091	0	0	0	1.57697	1.07163	0	0	2.67006	1.91108	0
L2/3_P12	0	0.927013	0	0.927013	2.45862	0	2.45862	0	2.31863	0.927013	1.39968	1.96119	2.31863	2.69074	0.927013
L2/3_P12	0	0	0.540549	0	2.94042	0	1.90741	1.66803	2.90179	1.52273	1.35268	2.10041	1.90741	3.26167	1.90741
L2/3_P12	0.857093	0	0	2.21242	2.21242	0	1.31173	0	2.76753	0	0.857093	1.62312	1.62312	0	0
L2/3_P12	0.654962	0.654962	0	0.654962	2.41375	0	2.32735	0	2.81698	1.54762	1.04737	1.54762	3.06112	3.06112	2.01163
L2/3_P12	0	0	0.880056	0	2.08631	0.880056	0	1.34079	1.655	0	1.34079	0	2.08631	1.89373	0
L2/3_P12	0.406267	0.694349	0.694349	2.30475	1.61136	0	1.3881	0.917733	2.67639	1.61136	0.694349	1.50595	2.35355	1.25448	0.694349
L2/3_P12	0	1.35731	1.35731	2.16278	2.04554	0	0	0	2.16278	2.16278	0.673918	1.91272	3.054	2.36265	1.57849
L2/3_P12	0	0.665033	0.665033	0	2.29991	1.21235	0	0	2.47337	1.89722	1.46	1.46	1.65832	3.55546	0.882458
L2/3_P12	0.740897	0.740897	0	2.16156	1.45709	0	1.16178	0	3.18031	2.02642	0	2.16156	1.16178	3.38585	1.68478
L2/3_P12	0	1.65023	0	1.65023	2.16504	0	0.876602	0.876602	1.65023	2.50322	1.33643	1.13272	3.46135	2.50322	0.531428
L2/3_P12	0	0	0	1.3884	2.64166	0.69455	1.3884	1.10048	2.48748	0.69455	1.10048	0.69455	2.30511	1.10048	0
L2/3_P12	0	0	0	0	3.27419	1.19727	1.19727	0	3.18266	0	1.19727	2.07106	1.19727	2.8436	1.19727
L2/3_P12	0	0.652703	0	0	1.87554	0.652703	2.3231	1.54392	2.96602	2.22856	1.54392	1.72341	2.63118	2.3231	0.652703
L2/3_P12	0	2.207	1.30729	1.52494	1.52494	1.0287	1.70358	0.641177	2.3013	1.0287	1.30729	0	2.54029	1.52494	0.641177
L2/3_P12	0	1.5548	0	1.88725	1.5548	1.05329	1.33516	1.33516	1.88725	0	0.659349	1.05329	2.2409	1.33516	0.659349
L2/3_P12	0	0	0	1.72434	2.69641	1.19526	1.19526	0	2.69641	1.49439	1.19526	2.20447	2.52749	2.06854	1.91118
L2/3_P12	1.26632	1.26632	0	2.15679	1.80756	0	1.80756	1.26632	2.62023	1.80756	1.26632	0	1.26632	1.26632	0
L2/3_P12	0	0	0	1.14875	1.66931	1.14875	1.66931	0.730983	2.63372	1.14875	0.730983	1.66931	2.36969	0.730983	0
L2/3_P12	0	0.683246	0	1.92888	2.54659	0	1.08539	0.683246	2.46668	1.08539	1.59355	2.28469	1.7752	2.17955	1.37141
L2/3_P12	0	1.85124	0	1.30396	1.61458	0.850972	1.61458	0	3.05064	0	0	1.30396	2.20293	2.04247	0
L2/3_P12	1.09522	1.09522	0	1.09522	1.60537	0.690607	1.09522	1.38248	2.1927	1.09522	0.690607	0	1.38248	1.09522	0
L2/3_P12	0	0	0	0.940222	0.940222	0	0	0	2.33827	0.940222	1.41612	1.41612	2.33827	2.17506	1.97992
L2/3_P12	0	1.22457	0	2.56598	0.789069	0	1.22457	0	3.21995	1.52693	0	1.22457	3.17076	1.52693	0.789069
L2/3_P12	0	0	0	1.09529	1.60545	0	0	0	2.19279	1.94164	1.94164	1.09529	2.19279	2.19279	0
L2/3_P12	0	0	0	0	2.48803	0	2.32219	0	3.05567	0	1.04366	2.32219	1.54312	1.54312	1.04366
L2/3_P12	0.662246	1.73971	0	0	1.89234	0.662246	0	1.0572	3.1978	2.14161	0.662246	1.33958	1.55953	3.1978	0
L2/3_P12	0	0	0	0	1.60545	1.94164	0	1.60545	2.39336	0	1.09529	1.60545	0	0	0
L2/3_P12	0	0	0	1.41956	2.34237	0	1.74098	0	2.814	1.98384	1.41956	0	2.4827	2.17909	0.942989
L2/3_P12	0	1.28656	0.627776	1.28656	2.18165	0	1.50269	1.28656	3.2707	2.51404	0	1.96207	1.01046	2.07788	0
L2/3_P12	1.05594	0.877969	0	0.877969	1.45411	0.384357	1.20697	1.55801	2.85667	1.8907	1.20697	1.33816	2.77243	1.05594	0
L2/3_P12	0	0	1.19566	0	2.52802	0	1.49484	0.766802	2.32464	2.32464	1.19566	0	2.32464	2.32464	0.766802
L2/3_P12	0	0.697475	0.697475	0	1.39278	0	0.697475	1.10438	2.49283	1.61635	1.10438	0.697475	1.95332	2.087	0
L2/3_P12	0.606856	1.64351	0	2.14146	2.47237	0	1.79308	0.98182	2.32054	1.79308	2.03826	1.46756	1.2539	1.79308	0.98182
L2/3_P12	0	0	0	0	2.25942	0	0	2.09777	2.81694	1.66559	0	1.35046	1.35046	1.35046	0.887724
L2/3_P12	0	0	0	1.06974	2.35831	1.06974	1.90863	1.06974	3.00301	0	1.90863	1.57468	1.90863	3.00301	1.06974
L2/3_P12	1.10062	0	1.10062	0	2.40063	0	1.10062	0	2.71085	1.61184	1.10062	1.10062	3.13837	1.94849	2.71085
L2/3_P12	1.02807	0	0	2.10201	2.60783	0	0	0	2.94215	0	1.02807	0	1.52417	1.85426	1.52417
L2/3_P12	0.63322	1.16601	0.365915	1.84087	1.40924	0	0	0.365915	2.19199	2.08807	0	1.40924	2.59311	1.84087	0.365915
L2/3_P12	0	0	0	0.828838	2.16836	1.27573	0	0.828838	3.13293	0	1.5835	2.30604	2.42703	2.87799	1.8185
L2/3_P12	0	1.15616	0	2.01931	1.67811	0.736614	0	0	2.27324	1.15616	0	0.736614	1.67811	1.45081	0.736614
L2/3_P12	0	2.033	0	0	2.4362	1.34662	0	0.666873	3.50365	1.90044	0	0.666873	2.3496	2.78317	0
L2/3_P12	0	0	0	0	1.57302	1.57302	0	1.57302	1.57302	0	0	0	2.15667	2.15667	2.79022
L2/3_P12	1.16111	1.68397	1.16111	0	1.68397	0	0	1.68397	2.48218	1.16111	2.27971	0	1.68397	1.16111	0
L2/3_P12	0	1.67167	1.15074	0	1.44475	0.732495	1.15074	1.15074	3.54062	0.732495	0	0	2.37233	1.8565	0.732495
L2/3_P12	0	1.20753	0	2.33996	1.73879	0	0	0	2.33996	1.73879	1.20753	1.73879	2.08389	2.08389	0
L2/3_P12	0	0	0	0.730648	2.00936	1.14831	0.730648	1.14831	2.70762	1.66878	1.44203	1.44203	2.00936	2.77695	0
L2/3_P12	0.846461	0	0	2.33405	1.60827	0	0.846461	0	0.846461	2.19592	0.846461	0.846461	0.846461	0	0
L2/3_P12	1.76548	0	0	0	1.9538	0.793487	0.793487	0	2.88789	0.793487	1.53327	1.23028	1.9538	2.95316	1.23028
L2/3_P12	0.719447	0.719447	0	0	2.53261	0.719447	0.719447	1.13353	2.93948	1.13353	1.42549	1.13353	2.82135	1.42549	0.719447
L2/3_P12	0	1.36754	0.901317	1.92445	0	0	0.901317	0	2.28004	0.901317	0.901317	0	0	0	0
L2/3_P12	0	0	0	1.41447	2.47654	0.938892	0.938892	0	1.41447	1.41447	0	1.41447	2.17313	1.97804	1.73544
L2/3_P12	0	0	0	0	2.05309	0	0	1.18295	2.51122	0	0	1.18295	0	1.70982	0
L2/3_P12	0	0	1.46518	0.979893	0.979893	0	0.979893	1.46518	2.66119	2.03558	0	0	2.03558	0.979893	1.46518
L2/3_P12	0	0	1.45039	0	2.01883	0	1.45039	0.967891	2.51985	1.45039	0	0	1.45039	2.21506	0
L2/3_P12	0.808783	1.97767	1.25	0.808783	0.808783	0	0.808783	0.808783	2.13665	1.97767	0.808783	0.808783	1.55509	2.13665	0
L2/3_P12	1.67281	0	0	0	2.01366	1.67281	0	1.1517	2.46961	2.2674	1.1517	1.67281	1.67281	3.01906	1.1517
L2/3_P12	0	0.734294	0.734294	1.85943	1.85943	0	1.15311	0	3.12149	1.4474	1.85943	2.37547	2.63964	4.08659	0.734294
L2/3_P12	2.48557	1.42194	0	1.74357	2.60864	0	0.944907	0	2.71821	1.42194	1.42194	1.42194	3.20228	3.3778	1.98654
L2/3_P12	0	0	0	1.41695	0	0.940888	1.73814	0.940888	3.31631	0.940888	1.41695	0.940888	0.940888	2.47954	0
L2/3_P12	0	0	0	0	2.49239	0	1.16877	0.746222	2.73548	1.16877	0.746222	0	2.49239	3.68426	1.69306
L2/3_P12	0	0	1.47824	0	2.55321	0	0.990515	2.05033	1.80465	0	1.80465	0.990515	2.41195	3.13567	0.990515
L2/3_P12	1.26267	1.26267	0	2.41049	0	0	1.26267	0	2.78557	2.41049	1.80331	1.26267	2.15229	3.17026	1.26267
L2/3_P12	0	1.17022	1.69478	0	2.80693	0	0	0	2.03708	1.69478	1.17022	0	2.03708	3.23671	1.69478
L2/3_P12	1.41459	0	0	2.17327	0.938987	1.41459	0.938987	0.938987	2.17327	0	0	0.938987	0	1.73557	0
L2/3_P12	0	0	0	0	1.92909	0	0	1.37159	2.54682	0.904544	0	0.904544	2.54682	2.54682	0
L2/3_P12	0.827568	1.58171	0.279098	1.81661	2.30401	1.17975	2.08971	0.497055	3.11661	1.96246	0.497055	1.58171	2.81988	3.49261	1.2741
L2/3_P12	0.510532	1.60885	0.510532	1.46577	1.09812	0.510532	0	1.09812	3.04382	2.19657	0	2.03624	2.11962	1.94528	0.510532
L2/3_P12	0	0	0	1.98208	0	0	2.23471	0	2.74737	2.23471	0	1.64324	2.23471	2.60385	1.64324
L2/3_P12	0	0.661293	0	0	1.55797	0	0.661293	1.05591	3.02932	0.661293	1.05591	0	0	2.8832	0
L2/3_P12	0	0	0	0	1.92076	1.20311	0	0	2.85147	0.772526	1.20311	0.772526	0.772526	2.21448	0
L2/3_P12	0.469839	0.788217	0	1.6483	2.24032	0	0.788217	0.469839	1.6483	2.24032	0	1.22346	2.65283	2.65283	1.22346
L2/3_P12	0	0	0	0	2.01235	0.963258	1.76826	0	3.01762	2.01235	0.963258	0	1.76826	2.74612	2.01235
L2/3_P12	0	0.81519	0.488459	1.06105	2.34632	0.488459	0.81519	0.488459	3.33511	2.07038	1.56419	1.42287	2.51256	4.15857	1.25824
L2/3_P12	0.512189	0.512189	0	0.512189	2.40099	1.10088	1.30176	0	2.56809	0.849245	2.03984	1.61216	1.46896	1.30176	1.30176
L2/3_P12	0	0.878764	0.661974	0	2.74397	0.878764	0	0.878764	3.03066	1.05683	2.14111	1.20793	2.50662	3.34002	1.81846
L2/3_P12	0	0	0.760802	2.42125	1.18784	0.760802	1.9021	1.18784	2.19499	2.05923	0	1.71559	1.9021	3.12059	1.18784
L2/3_P12	0	0	0	1.95975	1.23519	0	0.797287	0	3.02102	1.5387	0	1.23519	0.797287	1.5387	0
L2/3_P12	0	0	0	1.27731	2.6344	0.830076	2.01056	0	2.72316	0.830076	0	0.830076	2.30802	2.30802	1.58524
L2/3_P12	0	1.65933	0.724618	1.99927	1.43314	0.724618	0	0	2.13388	1.43314	0	1.84367	1.65933	2.6223	0
L2/3_P12	1.20108	0	0	1.50086	2.43857	1.20108	2.43857	0	2.62324	0.770962	1.73119	1.73119	2.77907	2.43857	1.91828
L2/3_P12	0.549531	1.36858	0.549531	1.81272	1.81272	0	1.16231	0.549531	3.06844	2.48379	0.902143	0.549531	2.5431	3.16571	1.36858
L2/3_P12	0.357504	1.38837	0.357504	2.11696	2.49927	0.620314	2.11696	0.357504	3.23853	2.34705	0.357504	1.27495	3.05393	2.63136	0.357504
L2/3_P12	0	1.14476	0	0.356512	2.38433	0	1.66457	0.618789	2.53093	0.998186	1.48766	1.27258	3.21835	2.89776	1.58002
L2/3_P12	0	0.640667	0	1.3065	1.98571	0.640667	1.98571	1.02801	2.60775	1.85418	0.640667	1.7027	2.78881	1.85418	0
L2/3_P12	0.88865	0.88865	0	0.88865	0.88865	2.09915	1.35162	0.88865	2.63092	0	0	1.66686	0	1.35162	0
L2/3_P12	0	0.760377	0.760377	2.05854	2.8301	1.48552	1.48552	0	1.71494	1.48552	1.18728	1.71494	2.31379	2.68574	1.90142
L2/3_P12	0	0	0	1.05707	1.89218	0	0	0	2.77405	1.05707	1.55938	1.55938	1.55938	1.05707	0
L2/3_P12	0	0	0	0	2.23753	0	1.22127	0	2.23753	2.35764	1.75492	1.52328	3.16628	0.786521	2.35764
L2/3_P12	0	0	0	0	1.51165	0.633157	1.84075	1.0178	2.45123	1.0178	0	0.633157	1.0178	1.68968	0
L2/3_P12	0	1.09808	0	1.09808	1.6088	0	1.09808	0	2.94368	0	1.09808	1.94522	3.04376	1.94522	2.19651
L2/3_P12	0.668354	1.06542	0	2.15271	2.15271	0	0	0	2.72558	1.56947	1.06542	0	2.43897	1.34887	0
L2/3_P12	0.883747	0	0	1.34545	2.25336	0	2.76692	0.536479	0.883747	0.883747	0.536479	1.14101	1.89909	0.536479	0.536479
L2/3_P12	0	0	0.374041	2.1646	2.54894	0	1.42916	0.374041	2.90344	1.79002	1.18417	1.42916	2.30975	2.21536	1.42916
L2/3_P12	0	1.26352	0.612995	0.990249	1.26352	0.990249	0	0	3.17139	0.990249	0.612995	1.47792	1.26352	2.04996	0
L2/3_P12	1.32825	0	0.654829	1.87929	1.87929	0	2.3271	1.04719	2.41349	2.41349	1.32825	2.56668	2.23252	0.654829	1.87929
L2/3_P12	0.748298	1.69628	0.442568	2.03867	1.33065	0.442568	1.5886	0.442568	3.12286	1.69628	1.46792	1.33065	1.96343	1.17149	0
L2/3_P12	0	0	1.01723	1.01723	1.51096	0	1.84001	1.01723	2.2852	1.51096	2.2852	1.01723	1.01723	1.51096	0
L2/3_P12	0	1.05787	0	2.50808	1.34034	0	0	0	3.27272	2.02562	1.05787	1.56034	2.24718	0	0.662747
L2/3_P12	0	0	0.817585	1.26131	0	0.817585	1.26131	0	3.11375	1.26131	0	1.99131	0.817585	2.28799	0.817585
L2/3_P12	0.415915	0	0	0.935022	2.16749	0.415915	2.37949	1.40965	2.76989	0.415915	1.40965	1.27502	3.24868	3.5997	1.40965
L2/3_P12	0.864976	0	0	0	1.87177	2.22459	0	1.6341	3.56597	1.6341	2.48487	1.32173	2.48487	4.16274	0
L2/3_P12	0	0	0	0	0	0	0	0	3.02941	0	0	0	0	3.69809	0
L2/3_P12	0	0	0	0	3.21237	0	0	0	0	0	0	0	2.5587	2.5587	3.21237
L2/3_P12	0	0	0	0	2.5402	0	0	0	2.5402	0	0	0	0	2.5402	0
L2/3_P12	0.950372	0.950372	0	1.75094	1.75094	0	1.42872	0.584078	2.27487	1.75094	1.21788	0.584078	1.75094	1.21788	1.75094
L2/3_P12	0	0	0	0	2.71833	0	2.27324	1.45081	2.91352	0.736614	2.15431	1.67811	2.71833	3.93353	2.15431
L2/3_P12	0	0.715365	0	0	2.98612	1.12813	1.82852	0	2.67993	1.41944	1.41944	1.82852	2.60559	3.53916	2.60559
L2/3_P12	0.875171	0	0	0.530418	2.65979	0	3.05822	1.33463	3.21035	0.875171	1.77453	1.88664	2.99024	4.07873	2.31208
L2/3_P12	0	0	1.0165	0	2.6551	1.29343	2.71523	2.08618	3.31246	1.0165	1.83905	1.97023	3.591	3.591	2.6551
L2/3_P12	0	0.736047	0	0	2.47458	1.15541	1.86227	0.736047	3.37688	1.44997	2.01836	1.67722	3.12471	3.44855	2.71732
L2/3_P12	0.966375	0	0	0.595644	1.90202	0.595644	1.44852	0.595644	3.38429	2.5176	1.62354	1.23623	2.84978	3.89259	2.75083
L2/3_P12	0	0.74965	0.443486	0	2.23772	0.443486	3.14953	1.17326	3.49084	1.17326	2.1109	1.46989	3.43846	4.02989	1.79561
L2/3_P12	0.585332	0.585332	0.235227	1.65692	2.30425	0.235227	1.60502	0.425524	2.69396	1.60502	1.55027	1.43087	2.79614	2.55984	1.65692
L2/3_P12	0	0	0	0	2.85462	0	1.58865	1.20545	3.28545	1.20545	0.939557	1.58865	3.42159	4.19677	2.47754
L2/3_P12	0.567121	0	1.19075	1.19075	2.87864	0	1.19075	0.926783	3.07297	1.57193	0.567121	1.39939	2.45827	3.32185	1.71903
L2/3_P12	1.05953	0.663979	0	0	2.88843	0	1.89537	1.05953	2.77758	1.34222	2.02783	1.56235	1.89537	2.71718	2.24945
L2/3_P12	0	1.63438	1.11944	1.63438	2.59367	0	2.42619	0	2.42619	2.2249	1.97261	1.11944	3.24873	2.59367	2.42619
L2/3_P12	0.600508	0.600508	0.600508	0.973083	2.02609	0.600508	2.22251	1.45679	2.95005	1.45679	1.63222	2.12911	2.65104	3.61668	0.600508
L2/3_P12	0.595608	0.595608	0.595608	0	3.09863	0.595608	2.64092	1.77237	2.98189	2.01664	2.21281	0.966325	3.23569	3.23569	2.01664
L2/3_P12	0	1.82531	0	0	2.86115	0	1.67471	1.49735	2.81026	1.28159	1.95617	1.82531	2.90958	3.83098	2.75663
L2/3_P12	0	1.57018	0	0	2.7388	0	2.51951	0.566165	3.23349	0.925448	1.95897	1.57018	2.579	2.95886	1.39773
L2/3_P12	1.45616	0	0.972572	0	2.94928	0	2.85919	0	2.22177	0	0	2.38586	3.42117	3.85127	2.65027
L2/3_P12	0	0	0	0	2.34346	0.716059	1.64585	0	2.34346	1.42047	1.82966	1.42047	2.60685	3.65503	1.82966
L2/3_P12	0	0	0	1.49708	2.90925	0	0.768349	0	2.7745	1.91413	1.19767	1.72719	2.69964	0	1.72719
L2/3_P12	0	0	0	0.858735	3.23802	0	2.05424	0	3.18316	1.62541	1.86264	2.05424	2.35339	3.63032	2.68114
L2/3_P12	0	0	0	0	2.71777	0	2.48514	1.74318	3.20183	0.944619	2.60821	1.74318	3.3222	3.65646	2.71777
L2/3_P12	0	0	0	0	2.02977	1.46004	0.742913	1.16443	2.98239	1.46004	2.02977	1.46004	2.79903	3.73232	1.16443
L2/3_P12	0	0	0	0	1.75611	0	0.787303	0.787303	3.00367	1.75611	0	1.75611	3.16766	4.08892	2.10227
L2/3_P12	0	0	0	0	3.0976	0	1.9518	0.920421	3.0976	2.30877	1.71038	1.71038	3.33883	3.7324	2.44862
L2/3_P12	1.23097	0	0	0	3.58784	0	1.76628	0.794018	1.23097	1.23097	2.47741	1.23097	3.85155	0.794018	3.51842
L2/3_P12	0	0	0	0	2.4571	1.29957	2.56532	1.60976	1.29957	1.60976	2.4571	2.19758	3.27122	3.32061	3.21926
L2/3_P12	0	0.513507	0	0.513507	2.7578	0	2.40398	0.513507	3.17047	1.61479	1.74011	1.47149	2.12615	2.46285	1.61479
L2/3_P12	0	0	1.06436	0	2.35089	0	3.20831	0	2.5172	1.06436	1.90165	2.4375	3.56052	4.13863	2.84149
L2/3_P12	0	0.636617	0.636617	0	2.66383	0	3.2551	0	2.88544	1.51739	1.84695	2.3787	3.55027	3.94612	2.0944
L2/3_P12	0	0	0	0	2.49843	0	2.63376	1.01618	2.71476	0.462188	1.74053	0.462188	3.43285	4.30211	1.92796
L2/3_P12	0	0.661066	0	1.33778	2.64731	0	2.13946	0.661066	1.33778	2.24408	0	1.7377	3.26938	1.7377	2.02261
L2/3_P12	0	0	0	1.98336	3.26073	0	1.20901	0.942654	3.19875	1.41914	1.74053	2.1786	2.90332	2.94539	2.60523
L2/3_P12	0	0	0	0	2.19751	0	0.955708	0.587929	3.25068	2.10442	1.60969	1.88734	2.96558	3.00599	2.28267
L2/3_P12	0.908856	0.554311	0	0	2.80672	0	2.12911	1.17007	3.17651	1.54835	0.554311	1.17007	2.66259	3.87965	1.93527
L2/3_P12	0	0	0.855379	1.62073	1.62073	0	1.62073	0	2.46963	2.46963	0.855379	1.85771	2.67571	2.84649	0.855379
L2/3_P12	0	0	0	0.876315	2.95629	0.531226	2.08071	0.531226	3.1836	2.08071	0.531226	1.50521	2.38086	3.54526	2.61141
L2/3_P12	0	0.462188	0	0	2.89252	0.462188	1.20901	1.3706	3.01499	1.01618	1.63175	2.34187	3.0434	4.26977	2.49843
L2/3_P12	0	0	0	0.303096	3.65141	0.535376	2.357	0.535376	2.78649	1.01893	1.9978	1.24655	3.96444	1.84224	3.84314
L2/3_P12	0.594077	0.964211	0	0.964211	2.37363	1.44584	2.57797	0.594077	2.37363	1.62073	1.76954	1.62073	3.35292	1.76954	3.13143
L2/3_P12	0	0	0	0	2.76122	0	2.43128	1.54858	2.12937	0.909033	1.69484	1.93553	3.65814	4.18149	3.07947
L2/3_P12	1.09937	0	0	0.511279	2.83428	0.511279	1.09937	1.09937	2.51335	1.30011	1.09937	1.46721	2.61601	1.61035	1.94688
L2/3_P12	0	0	0	0.711542	2.2297	0	0	0.711542	2.74212	1.12306	1.12306	1.41376	2.74212	0.711542	2.80681
L2/3_P12	0.76637	0	0.76637	0	2.20426	0.76637	2.52728	0.76637	2.6962	0.76637	2.06834	1.91098	2.6962	2.20426	1.49421
L2/3_P12	0	0	0	0	2.50273	0	1.02766	0.640412	2.89303	2.76032	1.30611	1.92165	2.91759	1.70226	2.63979
L2/3_P12	0	0.786651	0	1.52346	2.23775	0	1.22144	0	2.65016	1.22144	1.52346	2.23775	3.21569	2.73127	3.16651
L2/3_P12	0	0	0.730927	0.730927	2.63362	0	2.46556	0.730927	2.70812	1.14868	1.14868	1.85396	2.77746	2.00983	1.66922
L2/3_P12	0	0.624052	0.624052	0	2.43341	0.624052	1.00538	0	2.63885	1.82436	0	0.624052	2.86009	0.624052	2.50668
L2/3_P12	0	0	0	0	3.24869	0	1.48494	1.27005	1.8119	2.34089	1.27005	1.66173	4.04905	4.29814	2.98472
L2/3_P12	0	0	0.484692	1.97917	2.7706	0	1.25125	0	2.06184	2.39597	1.25125	2.39597	3.23173	2.60072	1.41546
L2/3_P12	0	1.55918	1.41806	0	2.34059	0.486013	2.39909	0	3.21009	0.486013	1.89197	1.98213	2.88464	4.20037	2.06484
L2/3_P12	0	0	1.06598	0	1.3495	0.668771	2.25827	0.668771	3.35352	1.3495	1.57015	1.7508	2.43975	2.84382	2.25827
L2/3_P12	0	2.06901	0	0	2.06901	0	2.38706	1.09068	3.51478	0.687201	1.37736	1.09068	2.38706	0	1.37736
L2/3_P12	0	0	0	0	1.89423	0.960711	2.79293	1.61619	2.84115	2.3685	1.89423	1.61619	3.45498	4.28776	2.00878
L2/3_P12	0	0	0	0	3.10652	0	2.39427	0.884957	3.28136	2.09364	2.6251	1.90084	3.43012	2.97028	2.81251
L2/3_P12	0	0	0	1.17207	2.66528	0	3.23928	2.0394	2.66528	2.29401	2.29401	1.17207	3.23928	3.86706	1.69696
L2/3_P12	0	0.820421	0	0	1.5716	0	2.61846	0	3.32145	0	1.80596	1.5716	3.06074	3.49001	2.70712
L2/3_P12	0	0	1.18091	0	2.50852	0	0	0	2.94752	2.30552	1.70741	1.70741	2.05053	2.94752	1.70741
L2/3_P12	0.612879	0	0	0	2.67634	1.26334	0.612879	1.47772	2.93175	2.41134	1.26334	1.26334	3.09754	2.78645	2.55259
L2/3_P12	0	0	0	0.4585	2.58141	0	1.20201	1.5019	3.51379	1.5019	1.20201	1.91942	3.14003	2.43979	2.74358
L2/3_P12	0	0	0	0.796685	2.37448	0	1.53784	0.796685	3.13232	1.95881	0.796685	1.95881	3.23331	3.40904	1.95881
L2/3_P12	0	0	0	0	2.45918	0.848825	0	0.848825	2.98146	0	1.30123	2.45918	2.33779	2.0392	2.83573
L2/3_P12	0.667798	0.388637	0.388637	0.388637	1.97055	0	1.21635	1.06467	3.18938	2.39556	1.21635	2.1517	3.44674	2.39556	2.92176
L2/3_P12	0	1.83135	0	0	2.74483	0	2.62572	1.62479	3.36588	1.83135	1.01067	2.21427	2.33405	3.23727	2.07816
L2/3_P12	0	0	0	0.634029	2.82929	0.634029	1.97357	1.29625	2.59471	2.45292	0.634029	1.01899	3.57016	4.21049	2.08958
L2/3_P12	0	0	0.660568	0	2.88178	1.05493	0	1.33702	3.0279	1.05493	2.02171	0.660568	2.88178	3.90533	2.88178
L2/3_P12	0	0	0	0.623289	2.26701	1.27959	1.4952	0.623289	3.11911	1.67246	2.26701	1.4952	3.08013	3.64276	2.26701
L2/3_P12	0	0	1.0039	1.49466	2.99663	1.0039	0	1.0039	2.57279	1.49466	2.06884	1.49466	3.22703	3.96778	3.07947
L2/3_P12	0	0	0.585944	0	3.07795	0	1.22085	1.22085	3.11398	1.22085	1.75442	1.88355	2.27866	1.43192	2.49763
L2/3_P12	0	0	0	1.58212	3.09026	0	0.977026	0.439661	2.65692	2.4416	1.58212	1.87515	3.01192	2.16683	2.03159
L2/3_P12	0	0	0	0.596047	2.37761	0	2.69826	1.23686	3.32836	0.596047	1.23686	0.596047	2.64183	3.65031	2.01749
L2/3_P12	0	0	0	0	1.90254	1.90254	0	0.886128	2.97217	2.39608	0.886128	1.90254	3.17017	3.28328	2.62695
L2/3_P12	0.49236	0	0	0	2.35542	0.49236	3.09076	1.06764	3.22583	1.57216	2.29318	1.6962	3.27514	3.0614	1.90591
L2/3_P12	0	0	0.809267	1.0541	3.04167	0	2.20835	1.0541	3.15413	0	1.55578	1.25062	3.63137	1.55578	3.48981
L2/3_P12	0	0	0	0	2.88275	1.33778	1.89027	1.89027	2.50489	0	1.33778	1.33778	3.37093	3.62534	3.37093
L2/3_P12	0	0	0	0	2.16285	0	2.32582	1.40569	3.11566	1.40569	1.72589	1.72589	3.04496	4.08578	1.72589
L2/3_P12	0	0	0.758803	0	2.51424	0	0.758803	1.18523	3.117	1.48323	0	1.18523	2.41783	2.41783	2.68298
L2/3_P12	0.817797	0	0	0.817797	2.92943	0	1.80204	0	2.61411	1.26158	0.817797	1.99164	3.26995	2.85943	2.40911
L2/3_P12	0	0.617605	0.617605	0	2.56208	0	2.56208	0.617605	3.45825	2.05871	1.81269	1.48567	2.34174	3.18101	2.256
L2/3_P12	0	0.823565	0	0	2.00054	1.26898	1.57605	0	2.62366	0	1.57605	1.26898	3.73566	3.87761	3.23055
L2/3_P12	0	1.5523	0.80682	0	2.49872	0	1.78559	1.05123	3.22665	1.88456	0.80682	2.05723	2.91076	2.97612	0.482664
L2/3_P12	0	1.38813	0	0	2.77488	0	2.5672	0.47092	3.61329	1.948	1.52797	1.2255	2.5672	3.22122	1.75988
L2/3_P12	0	0	0.689567	0	2.47833	0	1.93976	0	2.70136	1.09384	1.38092	1.09384	3.96325	4.18259	2.39138
L2/3_P12	0.813928	0	0	0	2.77764	0.813928	0.813928	0.813928	3.04966	1.5624	0.813928	0.813928	2.77764	3.10749	1.25662
L2/3_P12	0	0	0.67657	0.67657	2.964	0	2.27254	0.67657	1.91732	1.07645	0.67657	1.58278	3.631	0	2.964
L2/3_P12	0.650986	0	0	0	2.4062	0	0	1.32237	3.13629	2.00445	0	2.75232	2.91404	3.80748	2.55929
L2/3_P12	0	0	0	0	3.13325	0	2.24513	0	2.24513	1.47629	1.80253	0	3.20424	0	2.88387
L2/3_P12	0	0.591653	0.591653	0	2.57296	0	2.74248	0.96086	2.29018	1.61639	1.89444	2.00899	3.48038	3.45521	1.89444
L2/3_P12	0	0	0.727095	0	1.14362	0	0	1.14362	2.77052	1.84772	2.2568	2.00342	1.66321	1.43679	2.83532
L2/3_P12	0	0	0	0.687201	1.59991	0.687201	2.29186	0.687201	3.24663	1.93569	2.18663	0.687201	3.42245	3.99562	2.29186
L2/3_P12	0	0.748034	0	0	2.03824	1.69587	2.66404	0.748034	2.73871	1.17115	2.03824	1.17115	3.56948	2.73871	2.66404
L2/3_P12	0	0	0	0	1.95131	1.22823	3.27182	0.791898	3.01167	1.22823	1.95131	0.791898	3.54997	3.17572	2.6591
L2/3_P12	0.729868	0	0.729868	0.729868	2.77554	0	2.00806	0	2.55123	1.66756	1.44088	2.46369	2.84037	2.2616	2.55123
L2/3_P12	0	1.68103	0.738492	0	3.02868	1.15863	1.68103	1.45356	2.02243	0.738492	0.738492	1.15863	2.64712	1.68103	2.7911
L2/3_P12	0	0	0.768287	1.49699	2.61862	0.768287	2.77439	1.19759	2.61862	0.768287	1.19759	1.91403	3.69651	4.26998	2.32714
L2/3_P12	0	1.45928	0.742393	0	2.57342	0	2.16409	0	3.13633	0.742393	2.16409	1.68711	3.52721	3.70462	2.28316
L2/3_P12	0	0	0	1.25276	3.04452	1.25276	1.25276	1.25276	2.3979	1.79176	1.25276	2.14007	2.77259	2.91777	1.25276
L2/3_P12	0	0.954724	0	0	1.43411	0	2.10301	1.88598	2.78381	0.587218	1.60841	1.43411	2.50026	3.0433	1.60841
L2/3_P12	0	0	0	0	3.56447	0	2.29233	0.820279	2.29233	1.26477	1.26477	0.820279	3.40903	0.820279	2.41315
L2/3_P12	1.08715	1.08715	0	0	2.38223	0	1.08715	1.08715	1.93114	2.18191	1.93114	2.18191	2.9281	3.4173	1.93114
L2/3_P12	0	0	0	0.806717	2.91059	0	1.55215	1.55215	3.03729	1.78543	1.78543	1.55215	2.76547	3.25079	2.39099
L2/3_P12	0.811904	0	0.811904	0	2.50713	0	2.91943	0	3.04619	0	1.55953	2.14161	2.27884	3.65236	1.98251
L2/3_P12	0	0	0	0	3.40927	0	2.67393	0.753646	1.47572	1.17849	0.753646	1.70455	3.61069	2.81817	3.37137
L2/3_P12	0	1.23959	0	0.597772	2.454	0.597772	2.30245	1.45214	2.3811	0.96931	1.23959	2.12377	2.30245	3.33206	1.62734
L2/3_P12	0	0	0.586651	1.60739	2.78261	0	0.953939	0	1.43314	2.35854	1.60739	2.10189	3.65076	2.43128	2.28009
L2/3_P12	0	0	0	0	2.64826	0.572289	1.19905	0	2.32902	2.25082	2.25082	1.58137	3.57667	3.65955	3.15262
L2/3_P12	0	0	1.59378	0	2.92587	0	0	1.59378	3.4775	2.17982	1.08558	1.59378	2.81477	2.68976	1.08558
L2/3_P12	0	0.440685	0	1.32677	2.57893	0.440685	2.28852	1.16785	2.8367	1.69197	1.58441	2.10402	3.33701	3.80104	2.73424
L2/3_P12	0	0.422078	0	0.945998	2.52994	0	1.13157	0.945998	2.81863	2.57093	1.42329	1.28803	2.78678	2.12247	2.44257
L2/3_P12	0	0	0.745464	1.16778	2.8036	0	2.16928	0.745464	2.28842	1.69188	1.16778	2.28842	3.27604	3.62554	2.16928
L2/3_P12	0	0	0	0.801058	2.96622	0	1.54409	1.77692	2.9009	2.12434	1.96564	0	2.67462	3.41673	2.12434
L2/3_P12	0	0	0.776435	1.20819	3.19762	0.776435	1.50876	0.776435	2.22094	0	1.20819	2.08471	2.92346	3.52235	2.54452
L2/3_P12	0	0	0	0	2.50161	0.621489	1.66931	1.49218	2.50161	2.06605	0.621489	1.81973	3.54403	1.49218	2.85487
L2/3_P12	0	0	0	0	2.77684	0.919014	2.05164	0.919014	3.25279	1.3897	0.919014	1.9498	3.86517	4.34503	2.77684
L2/3_P12	0	0	0	1.91157	2.36143	0	1.57742	1.072	2.79544	1.27022	0.824535	1.91157	3.15335	2.57777	2.42006
L2/3_P12	0	0	0.700988	0	2.09312	0	2.72264	1.10905	3.23388	2.09312	1.95931	2.09312	3.27312	3.94714	2.49924
L2/3_P12	0	0	0	0	2.66079	0.792891	1.22951	0.792891	2.74196	1.76458	1.76458	1.95287	3.47983	3.27356	3.07113
L2/3_P12	0	0	0	0	1.84868	1.51899	0	0	2.29445	1.51899	1.51899	1.02382	3.32349	2.45983	2.0962
L2/3_P12	0	0	0	0	2.40268	0	2.72402	1.64647	2.77752	1.79615	0.608532	0.608532	2.40268	3.58864	2.14471
L2/3_P12	0	0	0.516353	0	1.95772	0	2.20947	0.516353	3.30909	0.855184	2.34781	1.95772	2.99199	3.64217	2.04886
L2/3_P12	0	1.26007	0	0.610794	2.54839	0.610794	2.24272	0	2.88132	2.14909	1.80028	2.24272	3.13067	3.82035	2.40719
L2/3_P12	0	0.552802	0	0	3.26178	0.552802	2.12599	0.906738	1.37434	0.906738	1.37434	1.93224	3.51086	2.12599	3.65439
L2/3_P12	0	0	0	0	2.82148	0.605228	2.03514	0	2.53713	1.64062	2.03514	0.979581	3.53418	4.05272	2.60084
L2/3_P12	0	1.02974	0	1.02974	1.98804	0	2.46827	0.641944	2.30276	0	1.02974	0.641944	2.84509	1.7049	2.61025
L2/3_P12	0.303811	1.02067	0	0.725149	2.5145	0	2.25343	0.536508	3.31876	1.51516	0.883789	1.51516	2.64869	2.62325	1.14106
L2/3_P12	0	1.16035	0	1.45549	3.0826	0	2.97675	0.739807	2.27873	1.16035	1.16035	0.739807	3.75256	4.23299	2.38507
L2/3_P12	0.40815	1.39232	0	0	2.53312	0	2.02187	0.697171	3.18575	1.79846	1.8786	1.39232	3.07571	3.05217	1.71132
L2/3_P12	0.77815	0	1.21042	0	3.09982	0	1.92966	0.77815	2.63561	1.74218	2.22377	2.54744	3.37617	2.79158	2.92647
L2/3_P12	0	0	0.716756	1.12997	2.8772	0	1.12997	1.4215	3.57169	0.716756	0.716756	1.98605	3.26372	3.41239	2.68247
L2/3_P12	0	0.82292	0	0	2.29656	0.82292	0.82292	0	3.53239	1.80969	1.26815	1.80969	2.9381	3.17757	2.71128
L2/3_P12	0.470086	0	0	0.470086	2.56515	0	1.22393	0.788577	2.94465	2.17495	1.52623	1.75804	2.4683	0.788577	2.36105
L2/3_P12	0	0.482593	0.806717	1.24734	2.13337	1.24734	2.20426	1.24734	3.50418	2.39099	2.13337	1.97446	2.20426	2.20426	2.13337
L2/3_P12	0.483783	0	0	0	2.97889	0	2.5014	1.67811	3.48836	1.5546	1.78802	2.84358	3.01004	3.57915	2.44905
L2/3_P12	0.413646	0	0.413646	0	3.09128	0.413646	2.03604	1.62896	3.24226	1.72471	1.40461	2.16158	3.53517	3.70004	2.21889
L2/3_P12	0	0	0.793089	0	2.57278	0	3.07147	1.5327	2.66112	0.793089	0.793089	1.22977	3.36159	3.99359	2.36853
L2/3_P12	0	0	0	0.925356	2.31615	0	2.57886	0.925356	3.23334	0	0.925356	2.15337	2.95871	3.81022	2.78672
L2/3_P12	0	0	0	0	2.98309	1.05601	3.12998	1.41702	3.18319	1.25272	1.41702	1.05601	2.60263	4.04737	2.33934
L2/3_P12	0	0	0	0	2.77196	0	2.13948	0.605833	2.39729	1.25229	0.980413	0.980413	2.66197	2.60207	1.92124
L2/3_P12	0	0.863545	0	0	2.22239	0.863545	0	0	2.59107	1.86968	1.86968	0.863545	2.48261	2.48261	0.863545
L2/3_P12	0	0.585485	0.585485	0	2.67619	0	2.49668	1.22012	2.49668	1.60529	1.997	1.997	2.96035	3.74679	2.19262
L2/3_P12	0	0	0	0	2.51525	1.18599	0.564164	0.564164	2.78251	1.71341	2.05691	1.56651	3.4915	3.78883	2.51525
L2/3_P12	0	0	0.892716	0	1.67246	0	0	0	2.63733	2.1052	0.892716	1.35674	2.26701	1.67246	2.26701
L2/3_P12	0	0.775106	0.460844	0.775106	3.09444	0.460844	2.15297	1.50684	3.35041	1.73753	1.50684	1.20646	3.26472	2.95219	2.49509
L2/3_P12	0	0	0	0.845777	2.83071	0	0	0	2.74904	0.509761	1.94363	1.73241	2.94192	4.20207	2.86917
L2/3_P12	0	0	0	0	2.04504	0.752161	1.88827	0	3.44306	0.752161	1.17655	1.88827	3.24551	3.74947	2.18054
L2/3_P12	0	0	0	0	2.22545	0.77917	2.71839	1.21174	2.08914	0	1.93128	1.93128	3.59429	4.2736	2.63736
L2/3_P12	0	0	0.890339	0	1.66919	0	2.2634	0	2.2634	0	1.35375	2.40258	3.23519	2.2634	2.2634
L2/3_P12	0	0	0	0	2.38359	0	2.38359	0.802211	3.14193	1.54573	0	0.802211	1.54573	3.66726	2.26314
L2/3_P12	0	0.948672	0	0	2.49122	0	1.99185	1.42661	3.53304	0	1.42661	1.99185	2.35077	2.82273	1.42661
L2/3_P12	0	0	0.633282	0	2.08819	1.2951	1.2951	1.2951	2.92722	0.633282	2.28623	1.2951	3.10058	2.59323	2.71737
L2/3_P12	0	0	0	1.10223	2.20204	0	2.20204	1.61377	2.08418	1.79627	2.40282	2.20204	3.33743	1.79627	2.94957
L2/3_P12	0	0	0	0.886548	2.62761	0	1.90314	0	2.81506	0.886548	1.90314	1.90314	2.72572	4.28133	2.62761
L2/3_P12	0	1.62727	1.31551	0	1.86459	1.31551	1.31551	0	2.92977	0	1.31551	0.86007	3.00005	4.04123	2.5855
L2/3_P12	0	0	0.456604	0	1.00654	0	3.41818	0.456604	3.18421	0.456604	2.07247	2.14279	3.54284	3.85643	2.61969
L2/3_P12	0	0	1.06948	0	2.59825	0.671381	2.59825	1.06948	3.25349	1.9083	1.57438	1.57438	3.09343	3.51262	2.44463
L2/3_P12	0	0	0	0	2.59549	0.936245	2.47256	0.936245	3.18866	1.41118	1.41118	0	3.51328	3.86097	2.16928
L2/3_P12	0	0	0	0.583167	2.9133	0.583167	2.09499	0	3.41092	1.74924	0	1.87823	2.86936	4.22383	2.35142
L2/3_P12	0	0.803775	0	0	2.67921	0.803775	0.803775	0	2.49367	1.96988	0	1.78101	2.76048	1.78101	2.83565
L2/3_P12	0	0	0	0.569077	2.8829	0.569077	1.72273	1.96474	2.96524	1.85104	1.96474	2.15945	3.50251	3.00399	1.85104
L2/3_P12	0	0.798249	0	1.23643	2.06973	0	2.11985	0.595772	3.37067	0.595772	0.798249	1.54008	3.38456	3.87613	1.34821
L2/3_P12	0	1.24399	0	0.804116	2.55999	0	2.12922	1.24399	3.30838	1.24399	1.63232	2.07904	3.67062	4.13235	2.45967
L2/3_P12	0	0.867171	0.524778	1.12176	1.76312	0	2.29969	1.12176	2.36661	0.867171	0.867171	1.97557	2.82565	3.55002	2.29969
L2/3_P12	0.335163	1.09556	0	1.68266	2.27826	0.335163	1.09556	0.95269	2.59101	1.52247	1.33162	1.33162	2.91882	2.31825	1.43159
L2/3_P12	0	0	0	1.09179	2.62955	0.688037	2.55549	0.688037	2.29337	1.09179	1.93713	1.78323	3.24825	2.07048	2.69849
L2/3_P12	0	0.71826	0	0	2.87997	0.71826	1.98858	1.64932	2.81917	1.83327	2.53048	1.98858	3.54465	4.09181	2.81917
L2/3_P12	0	0	0.632247	0	2.71531	0	1.6881	0	2.52283	2.19015	1.9703	2.08625	2.71531	2.97136	2.77204
L2/3_P12	0.500305	0	0	1.08102	2.09697	0	1.28007	1.08102	3.19344	1.44601	0.500305	1.28007	2.88367	2.63795	0
L2/3_P12	0	0	0	2.02871	1.68693	0	0.742278	0.742278	2.57321	1.68693	1.68693	1.45911	2.57321	2.1639	1.68693
L2/3_P12	0.6945	0	0	0	2.64157	0	2.71057	0	2.83576	0	1.38832	1.6116	3.18064	3.71621	2.48739
L2/3_P12	0	0	0	0.566989	3.10739	0	1.9606	1.19054	3.23532	2.23991	1.57169	1.9606	1.71878	3.40094	1.71878
L2/3_P12	0	0	0	0	2.45236	0	2.25051	0	2.88955	1.99734	1.13884	1.99734	1.99734	1.65752	2.45236
L2/3_P12	0	0	0.676831	0.394617	2.11109	0	2.11109	1.36172	3.60556	0.896679	1.47858	1.36172	2.53462	2.64355	1.76442
L2/3_P12	0	0	0	0.708074	2.97254	0	2.10542	0.934177	3.14185	1.63322	1.11847	1.97136	3.66645	3.49446	2.10542
L2/3_P12	0.479034	0	0	0	3.16704	0	2.49	1.66801	2.32412	2.04894	0.801566	2.32412	3.02842	2.86744	1.77768
L2/3_P12	0	0	0	0	2.31623	1.03939	2.31623	2.11745	2.9588	0	1.53794	1.8691	3.40916	3.52326	2.62412
L2/3_P12	0	1.13963	2.13295	0.72407	1.99835	0	1.43233	0	3.46014	2.25155	0	2.13295	2.13295	3.31674	1.43233
L2/3_P12	0	0	0	0	2.58479	0.929233	0.929233	1.40245	3.11156	0	0.929233	1.40245	3.94303	3.11156	2.58479
L2/3_P12	0	0	0.361224	1.82793	2.57888	0.361224	2.57888	1.28385	3.51546	2.0746	1.67726	2.12781	2.73162	3.65977	1.95885
L2/3_P12	0	0.807267	0.807267	0.807267	3.09604	0.807267	1.24805	1.24805	2.97689	0	0.807267	1.24805	3.61123	4.18315	1.97531
L2/3_P12	0	0	0.547925	0.899886	3.03017	0.547925	2.41727	0.899886	2.64858	2.35	1.5365	2.11585	3.03017	1.80954	2.99429
L2/3_P12	0	0.946448	0	0	1.98872	0.946448	2.72056	0.946448	2.99165	1.42385	1.98872	1.42385	3.1386	3.65937	2.18411
L2/3_P12	0	0	0	0	3.22323	0	2.44649	0.919014	3.25279	0.919014	1.9498	0.919014	2.94874	3.61533	2.62525
L2/3_P12	0.496149	0	0	0	3.41935	0	1.27244	1.07403	2.97702	2.08769	1.70415	2.08769	3.3981	3.95873	2.79833
L2/3_P12	0	0.323817	0	0	2.74284	0.568031	1.30203	1.30203	3.20715	2.015	1.40098	1.40098	3.32387	3.6985	1.78694
L2/3_P12	0	0.974776	0	0	1.63441	0.974776	1.78368	0.601737	3.14771	2.13151	1.45888	1.63441	2.7635	3.50213	2.38908
L2/3_P12	0	0	0	0	3.30229	0	2.50289	1.25071	2.98043	1.25071	1.97853	1.97853	2.7699	2.13753	0
L2/3_P12	0	0	0	0	2.05314	0	1.80734	0.992541	2.88931	1.48073	2.05314	0	2.79011	4.01347	0.992541
L2/3_P12	0	0.383328	0.383328	0.383328	2.64479	0.383328	2.57613	1.20471	3.2305	0.659755	1.64951	2.29011	3.2488	3.98507	2.33633
L2/3_P12	0	0.642584	0	1.03061	2.6115	0	2.89737	1.30946	2.84636	1.30946	1.03061	1.8576	3.26724	4.34012	1.03061
L2/3_P12	0	0	0	0	2.60925	0	1.89687	1.68753	2.98988	1.56374	1.68753	1.06068	3.72049	3.92644	2.45964
L2/3_P12	0.911518	0	0	0	3.21123	0.911518	0	0	2.43507	2.29542	2.13304	1.38032	3.08344	3.26948	2.93689
L2/3_P12	0	0	0.750386	0	2.40337	0	2.58746	0.750386	3.32603	1.69951	1.69951	0.750386	3.43981	4.00105	1.17423
L2/3_P12	0	0.519038	0.519038	0	2.9983	0	2.287	0	2.68158	1.48207	1.96343	1.6258	3.21142	3.88422	1.86304
L2/3_P12	0	0.540668	0	0.540668	2.63252	0	2.46448	1.66826	3.46065	0.889663	1.7951	1.52296	3.34116	3.6638	0.889663
L2/3_P12	0	0	0	0.517172	2.57953	0	0	1.47851	3.1792	2.05063	0.856352	1.85914	3.53183	3.92081	2.41226
L2/3_P12	0	0	0	0	2.72201	0	2.37676	0.635613	2.66184	1.69394	1.84515	1.51572	3.25305	4.01058	2.52943
L2/3_P12	0	0	0	0	2.66684	0.533548	2.16959	1.1362	1.78083	1.65438	1.50958	2.31891	3.8158	0.879602	2.76029
L2/3_P12	0	0	0	0	1.82476	0	1.1251	1.64114	3.33387	2.23238	1.41604	1.64114	2.11406	3.37029	2.33818
L2/3_P12	0	0	0	0	2.55031	0	0.945773	0.945773	2.66624	1.2126	2.09021	2.41914	3.35197	3.95472	2.90815
L2/3_P12	0	1.03183	1.31084	0.643483	2.61325	0	1.70756	0.643483	3.36716	2.21133	1.03183	1.31084	1.8592	2.94769	0.643483
L2/3_P12	0	1.30467	0.63948	0.63948	2.72968	0	1.0264	1.52213	3.11315	0.63948	1.70064	1.0264	2.66948	3.2947	1.85207
L2/3_P12	0	0	0.614979	0	2.33658	0.992969	2.4155	0.992969	3.45272	2.15716	2.05373	1.80791	4.19601	4.32765	2.4155
L2/3_P12	0	0	0	0	2.39166	0.743607	1.689	0	3.42734	1.16534	1.16534	1.16534	1.689	2.80027	1.8745
L2/3_P12	0.914644	0	0	0.914644	2.56241	0.914644	2.13764	0.914644	2.67159	0	2.56241	0	3.60825	3.38174	2.77001
L2/3_P12	0	1.13971	0	0	2.13304	0	0.724125	0.724125	2.54099	0	1.65855	2.35767	1.99844	3.23661	1.65855
L2/3_P12	0	0	0	0	1.66826	0	0	0	2.55202	2.1436	1.44154	1.85296	3.01373	3.47185	2.36852
L2/3_P12	0	0	0.695909	0	2.08427	0.695909	1.79636	0	3.37262	0.695909	1.61385	1.61385	2.7132	4.16431	2.30755
L2/3_P12	0	0.790909	0.47169	0.47169	2.52183	0.790909	1.38966	1.22695	3.14845	1.86009	1.86009	1.94976	3.19889	4.09542	2.52183
L2/3_P12	0	0	0	0	1.59598	0	1.59598	0.684754	3.11938	1.93148	1.77773	1.37368	2.75679	2.75679	1.93148
L2/3_P12	0	0	0.504169	0.837774	2.18237	0	0.837774	0.837774	3.0286	1.59608	0.837774	2.02235	2.02235	1.08749	2.49695
L2/3_P12	0	0.454073	0	1.49252	2.61328	0.7652	1.82009	0.454073	2.87168	1.49252	1.49252	1.35417	2.52527	3.97591	2.52527
L2/3_P12	0	0	0.631999	0.631999	2.92463	0	1.01622	0	2.08579	1.50972	1.50972	1.96985	3.51484	3.76828	3.56596
L2/3_P12	0	0	0.673729	0	2.3623	0	1.35702	1.35702	3.0072	0.673729	1.57819	1.35702	3.59942	3.29441	3.0072
L2/3_P12	0.796953	0.796953	0	0.796953	2.89385	0	1.23476	0	2.89385	1.77072	2.37492	0.796953	2.37492	3.95486	1.95923
L2/3_P12	0	0.799977	0	0	2.6728	0	1.23866	0	2.96436	1.54254	1.77528	1.77528	3.18983	4.00591	2.37991
L2/3_P12	0	0.687938	0	0.687938	2.7628	0	2.62936	0.687938	2.55531	1.09166	1.60109	1.78306	1.09166	2.18795	1.93696
L2/3_P12	0	0	0	0	2.86645	0	2.03207	0	2.28643	1.69008	1.16625	2.39286	3.23118	2.9849	3.27391
L2/3_P12	0.413646	0	0	0	2.76363	0.413646	0.705393	0.930968	2.4646	1.72471	1.11491	1.89244	3.40792	4.1671	3.28152
L2/3_P12	0.882707	0	0	0	2.25178	0	2.62154	0	2.80891	0	1.89758	1.65867	2.89088	2.5128	2.09028
L2/3_P12	0.796819	0	0	0	2.57906	0	2.25437	0.796819	2.95892	1.23458	2.25437	1.77052	2.82377	2.25437	1.23458
L2/3_P12	0	0	1.04941	0	2.87378	0.656477	2.49616	0	2.63847	2.13107	1.8822	2.13107	2.97347	3.83884	2.49616
L2/3_P12	0	0	0	0	2.94505	0	2.30316	0.642157	3.36446	1.85684	1.70527	0	3.03556	3.84864	2.73497
L2/3_P12	0	2.00198	0	0	2.42	0	2.94077	1.27017	3.23215	2.00198	1.27017	2.52786	2.71391	4.09291	1.81204
L2/3_P12	0.587147	0.587147	0.954626	0	3.00431	0	1.43399	0	3.04315	1.75667	0	1.22276	3.15136	3.60952	2.9218
L2/3_P12	0	0	0	0	2.78653	0	0.896071	1.2634	3.23028	1.2634	1.15529	1.60691	2.44341	2.06525	2.11019
L2/3_P12	0.89915	0	0.547403	0.547403	3.83261	0	2.99311	0.547403	1.53553	0	1.53553	2.69776	3.49848	2.87703	3.62268
L2/3_P12	0	0	0.450876	0.760513	2.64637	0.617632	1.66253	0.885509	2.94155	2.25605	1.09658	1.71515	2.51719	3.47608	1.41907
L2/3_P12	0	0	0	0	1.6642	0	1.90339	0	3.38584	1.6642	2.39699	2.51908	1.6642	3.52118	2.51908
L2/3_P12	0	0	0.490021	0	2.70215	0.490021	2.40853	1.42594	3.48485	1.06369	1.90079	2.15039	3.52289	3.48485	2.07391
L2/3_P12	0	0	0.777514	0	2.44967	0	2.22272	0	2.63452	1.20959	2.34262	1.51032	3.45244	3.82188	2.79047
L2/3_P12	0	0	0	0	1.81151	0	2.16096	1.57686	3.06706	2.16096	1.57686	1.81151	2.71331	3.37274	2.41942
L2/3_P12	0	0	0	0.541358	2.58111	0	2.5252	0.890636	2.58111	1.35412	2.10211	1.35412	3.77004	3.87971	2.46599
L2/3_P12	0	0	0	0	2.65249	0.601215	1.63348	1.458	2.9075	2.30933	1.91255	1.63348	2.99371	3.61821	2.46098
L2/3_P12	0	0	0	0	2.9181	0	2.04551	0.852976	2.57411	1.61738	1.85418	1.3065	2.98834	3.92839	2.76082
L2/3_P12	0.81702	0	0	0	2.78284	0	2.14972	0.81702	3.11279	1.26059	1.26059	2.40784	3.26861	1.99043	2.14972
L2/3_P12	0	0	0	0.87775	2.44592	0.532239	3.24243	0.87775	3.39492	2.2442	1.99125	1.13405	1.89039	2.80095	2.16678
L2/3_P12	0	0	0.414917	0.414917	2.16489	0.93324	1.27291	0.414917	3.20499	2.03929	1.11743	1.81522	2.66517	3.44491	1.63197
L2/3_P12	0	0	0	0.558312	2.81554	0	2.04504	0.558312	2.29984	0.558312	2.29984	1.38401	3.5011	3.80922	3.01753
L2/3_P12	0	1.28002	0	0	2.80822	0	1.28002	0.832198	2.54044	1.28002	1.58823	1.58823	2.3114	0	2.01381
L2/3_P12	0	0.564295	0	2.23434	2.575	0	0.922835	0.564295	0.564295	0	0.922835	1.95525	2.91446	2.73475	3.39491
L2/3_P12	0	0	0	0	2.44474	0	1.01327	1.01327	3.84202	1.20581	1.36719	1.50612	2.78541	3.80365	2.78541
L2/3_P12	0	0	0	0.56931	1.57593	0	1.19427	1.19427	3.24046	2.0673	1.19427	1.96521	2.7456	3.43124	2.32284
L2/3_P12	0.521447	0	0.521447	0.521447	3.10092	0	2.29233	0.862436	2.3592	0	1.48666	1.63057	3.13126	3.10092	2.29233
L2/3_P12	0.456117	0	0	0	2.80966	0.456117	2.53041	1.35833	3.33801	2.20729	1.91388	1.72695	2.90898	3.31727	2.14161
L2/3_P12	0	0	0	0.869659	2.78791	0	2.37049	0	2.60083	1.64061	1.76667	1.32766	2.1545	3.14318	2.65098
L2/3_P12	0	0	0	0	2.77869	0.386493	2.02885	0.881877	3.31132	1.96481	1.82292	2.29902	3.14308	3.88471	2.29902
L2/3_P12	0	0.47383	0	1.86489	1.95464	0	1.03617	0	2.74388	1.53403	1.53403	1.23097	2.37007	2.85449	1.76628
L2/3_P12	0	1.06598	0	0	2.15347	0	2.03639	0.668771	3.28465	1.90375	2.03639	1.06598	2.25827	3.50743	2.25827
L2/3_P12	0	0	0	0	2.47583	0.773322	1.86343	1.08008	3.05528	0.773322	1.6637	2.40817	4.02261	4.24077	3.07344
L2/3_P12	0	0	0	0	2.53354	0	2.86612	0	2.99843	1.24855	1.91678	1.24855	3.18619	3.62303	2.46552
L2/3_P12	0	0	0	0	2.92513	0	2.92513	1.6881	2.02996	0.743029	2.02996	2.39065	2.79924	0.743029	2.9826
L2/3_P12	1.12813	0	0.528639	0.872649	2.37516	0	1.12813	0.528639	2.87463	2.07521	1.88297	1.88297	3.02069	3.55918	1.50032
L2/3_P12	0	0	0	0.673399	2.95787	0.673399	2.04462	1.35652	2.95787	0.673399	0.673399	1.35652	3.18061	3.45785	1.91181
L2/3_P12	0.789331	0	0	0	2.24214	0.789331	2.24214	0	2.88071	1.22491	0.789331	1.94728	3.39606	4.84578	2.46957
L2/3_P12	0	0	0.685242	0	2.69324	0	1.08806	1.37441	3.24284	1.77855	0	1.37441	2.92941	2.69324	2.75771
L2/3_P12	0	0	0	0	2.02967	0	0.975651	0	3.03662	1.45996	1.45996	1.78485	1.78485	2.53133	2.22619
L2/3_P12	0.752457	0	1.17694	0	2.40693	2.18103	0.752457	1.47399	2.81606	0.752457	0.752457	2.50324	2.59109	2.30035	2.67184
L2/3_P12	0	1.0995	0	0	1.94705	0	1.0995	0.51136	3.10735	1.30025	1.94705	1.0995	1.84695	2.79446	0.84806
L2/3_P12	0	0	0	1.09081	2.32479	0	2.44602	1.45733	2.50153	1.60006	1.60006	1.29077	3.33272	4.33223	2.1868
L2/3_P12	0	0.880965	0.880965	0	2.88808	0	1.34194	0.880965	2.80611	1.65626	1.34194	1.65626	1.65626	3.03424	1.34194
L2/3_P12	0	1.31461	0	0	2.35438	0.859363	2.58437	0	3.23906	0.859363	0.859363	1.31461	1.86356	3.3876	0.859363
L2/3_P12	0	0	0.597367	1.23895	2.52112	0	2.38028	0.968752	3.38799	1.62662	2.12297	1.45145	2.94345	3.2069	1.23895
L2/3_P12	0	0	0.357065	0	2.21413	0.61964	1.14602	0.61964	3.09228	1.38727	1.14602	1.74404	1.74404	3.75245	2.00646
L2/3_P12	0	0	0	1.09318	2.70043	0	2.82553	1.09318	1.60291	0	1.09318	1.60291	2.9367	3.75322	2.70043
L2/3_P12	0	0.30658	0.540893	0.540893	2.43399	0.30658	1.25601	1.14823	3.35429	2.92207	1.14823	1.14823	3.06572	4.24169	2.22481
L2/3_P12	0	0.797891	0.797891	0	2.66927	0	2.48388	1.96069	3.02206	0.797891	1.23597	1.53956	2.48388	3.28233	2.37647
L2/3_P12	0.751095	0	0	0.751095	2.17875	0	2.74413	0	3.19891	0.751095	1.70061	1.17515	2.93964	3.15215	2.50088
L2/3_P12	0	0	0.631751	0	2.2833	0.631751	2.65419	1.68723	3.09746	1.50931	1.50931	1.96939	3.46046	4.29366	2.52186
L2/3_P12	0.473373	0	0	0.793355	3.12652	1.23011	1.86386	0	2.31065	2.31065	1.76528	2.03593	3.83741	4.09982	3.31918
L2/3_P12	0	0	0	0	2.42384	0	1.59324	0.904165	3.15862	0.683052	0.398747	2.17921	3.83029	2.12218	1.08513
L2/3_P12	0	0	0.62516	0.62516	3.26529	0.834134	1.59096	0.834134	3.38987	1.2825	1.39622	2.01678	2.81144	3.16049	2.57715
L2/3_P12	0.743723	0.743723	0.743723	0	2.48803	1.46123	1.46123	0.743723	3.18548	1.16549	1.16549	1.87468	2.16634	3.42756	1.68917
L2/3_P12	0	0	0	0	3.35245	0	2.47082	0.685486	3.07637	1.93274	2.18356	1.37478	2.62478	4.09575	2.6937
L2/3_P12	0.775106	0	0	0	2.71137	0.775106	1.20646	1.20646	2.44559	1.73753	1.73753	1.73753	3.41018	3.84293	2.54225
L2/3_P12	0	0.451674	0	2.316	2.68802	0	1.48741	0.761683	2.3708	2.64841	1.48741	1.71695	3.24065	2.19646	2.06068
L2/3_P12	0	1.6111	0	0	2.36274	0	2.19908	0	3.04651	0.588713	0.956793	2.00328	1.22525	2.00328	0.956793
L2/3_P12	0	0	0.488191	0	3.28855	0.488191	2.28352	1.0606	3.35662	1.89676	2.21722	1.68743	3.42035	3.96287	1.89676
L2/3_P12	0	0	0	0	2.59598	0	2.30511	0.755257	2.7515	1.47807	1.70704	2.18573	2.59598	3.58277	0
L2/3_P12	0	0.620573	0	0.620573	2.42656	0	1.49065	1.00063	2.69191	1.81807	2.34755	1.81807	3.70277	4.24563	2.69191
L2/3_P12	0	0	0	0	2.31667	0.762079	1.1895	0.762079	3.01683	0.762079	1.1895	1.1895	2.06132	0.762079	2.60786
L2/3_P12	0	0	1.10155	0	2.71217	0	2.56902	2.20115	2.94862	0	1.61297	1.61297	3.61521	4.01166	2.4019
L2/3_P12	0	0.56554	0.56554	0.56554	2.45493	1.18821	0.924575	0.924575	2.7855	0.924575	1.84416	1.39664	2.99623	4.19561	2.63381
L2/3_P12	0	0	0	0	1.5365	1.03821	2.74684	1.03821	2.11585	0	0	1.86756	3.34506	3.98714	2.11585
L2/3_P12	0	0	0.454346	0	2.37745	0	2.47886	1.35473	3.64765	2.20298	1.90975	1.61462	2.47886	3.64765	2.57093
L2/3_P12	0	0	0	0	2.27904	0	2.08117	1.50562	3.01003	2.08117	0	1.50562	1.50562	2.7099	1.50562
L2/3_P12	0	1.78156	0	1.24402	2.30807	0	1.45692	1.45692	3.14527	1.78156	1.63235	1.45692	0.973186	2.4597	1.78156
L2/3_P12	0	0.351723	0	0	2.24393	1.13384	0.351723	1.13384	2.9728	2.1982	1.26104	1.86867	3.41792	3.47172	2.48151
L2/3_P12	0.546268	1.53342	0.546268	0	1.53342	0	1.67911	1.36282	2.69524	1.36282	1.67911	1.157	2.53598	2.02038	2.02038
L2/3_P12	0.756815	0.756815	0.756815	0	2.6795	0.756815	2.0527	1.48034	3.06183	1.70945	2.18833	1.70945	2.6795	3.6165	2.30775
L2/3_P12	0	1.5548	0	0.659349	2.57535	0	1.33516	0.659349	3.26596	1.05329	1.5548	0.659349	2.76861	3.33479	2.01952
L2/3_P12	0	0	0	1.32304	2.86385	0	1.87328	0	2.3648	1.63554	2.3648	2.22619	2.06522	2.59501	2.48651
L2/3_P12	0	0	0	0.735056	3.29785	0.966375	1.86066	0.433599	3.29785	1.44852	1.56853	2.08647	3.23577	4.19989	3.14651
L2/3_P12	0	0	0.638804	0	2.6041	0	2.09847	1.30363	3.41802	1.69947	1.52101	1.02548	3.29332	4.20725	2.53566
L2/3_P12	0	0	0.873096	0	1.332	0.873096	1.332	0.873096	3.14884	1.64537	0.873096	1.332	2.6063	3.78926	1.332
L2/3_P12	0	0	0.956398	0	3.36869	0.588427	2.88056	0	3.63371	0.956398	1.88829	2.19851	3.67517	4.35556	2.73571
L2/3_P12	0	0	0	0	2.73272	0	1.9444	0	2.65161	1.52468	2.23914	1.22253	3.39281	4.02719	1.9444
L2/3_P12	0.726543	0	0	0	1.1429	0	2.70022	0.726543	2.36192	2.0025	1.1429	2.54531	3.46479	3.15386	2.70022
L2/3_P12	0	0	0.82688	0	2.53176	0.82688	2.00564	0	3.18433	1.27322	0.82688	0.82688	2.16528	3.67846	1.81559
L2/3_P12	0	0	0	0	2.89357	0.884372	0	0.884372	2.72226	1.34623	0.884372	0	3.10557	3.77606	2.62417
L2/3_P12	0	0.675336	0	0	2.67454	0.675336	2.04806	0	3.67852	1.91518	1.76189	1.35946	3.14363	3.52045	2.16534
L2/3_P12	0	0.527697	0	0	2.37307	0	2.15701	0	3.31094	0.871313	1.6429	1.76903	3.0185	2.70139	1.32975
L2/3_P12	0	0	0	0	2.68163	0	0	0.615487	3.06402	1.48211	0.993664	2.15814	2.68163	2.93713	2.15814
L2/3_P12	0	1.26195	0	0.611989	2.5508	0.611989	1.26195	0.611989	3.36229	0.611989	2.67453	2.04805	2.40957	2.88379	1.26195
L2/3_P12	0	0.491792	0	0	2.86313	0	1.80532	0.491792	2.78784	0.819994	1.90467	2.0779	3.24939	3.46969	2.57029
L2/3_P12	0	0	0	0	2.21404	0	1.77352	1.44951	3.2991	1.44951	1.44951	0	3.46511	2.94105	2.37798
L2/3_P12	0	0	0	0	2.41575	0	2.41575	0.898891	3.12909	1.92096	1.3645	2.11437	2.53805	2.27637	1.92096
L2/3_P12	0	1.35007	0.669143	1.06648	2.99829	0	2.7271	0	2.44045	0.669143	1.06648	1.35007	3.0447	0.669143	2.84453
L2/3_P12	0	0	0.721832	0	2.53688	0	2.88654	1.13668	3.45593	1.42902	1.13668	1.83912	3.45593	3.35037	1.99459
L2/3_P12	0	0	0	0	2.87325	0	2.57577	0	2.57577	0	2.15041	1.71435	2.87325	3.62232	2.31314
L2/3_P12	0	0.45599	0	0	2.57508	0.768008	2.26862	0.45599	3.29576	1.91358	1.72666	1.49658	2.80933	3.1826	1.72666
L2/3_P12	0	0	0	0	3.17464	0	0.737808	0.737808	3.26197	1.67997	1.67997	2.6459	3.26197	2.72047	2.78987
L2/3_P12	0	0.603496	0.346599	0	2.56597	0.346599	1.24861	0.807703	2.74076	1.97599	2.08471	2.18276	2.42977	2.59731	1.91685
L2/3_P12	0	0	0	0	1.80035	0.816667	1.26013	1.56629	2.28652	0.816667	0.816667	1.26013	3.40279	3.91711	2.51499
L2/3_P12	0	0.460714	0	1.36763	1.92455	0.774917	2.21843	1.20622	2.78596	1.36763	1.73724	1.50657	3.21861	3.40984	2.71104
L2/3_P12	0	0	0	0	3.22261	0	2.68042	1.24448	3.51875	1.04849	1.88099	1.78209	3.09125	3.8036	2.63715
L2/3_P12	0	0	0	1.12489	2.74464	0	1.12489	0	1.97957	0	1.12489	1.64088	3.5345	2.87011	2.43355
L2/3_P12	0	0	0	0	2.82572	0.632247	1.51013	0.632247	1.83912	1.51013	1.6881	1.83912	3.90199	1.51013	3.43342
L2/3_P12	0	0	0	0	2.83271	1.14173	3.35754	0	3.1968	2.00102	2.13567	0.725662	2.95093	3.67325	2.54373
L2/3_P12	0	1.1079	0	0	2.41054	1.1079	1.1079	1.1079	1.1079	1.62057	2.20959	1.95783	3.23222	2.20959	3.05776
L2/3_P12	0	2.14782	0	0.815822	2.61083	0	1.98858	1.25905	0.815822	1.25905	2.14782	0.815822	2.78083	2.40589	1.79909
L2/3_P12	0	0	0	0	2.86258	0.916531	1.70508	0	2.67452	1.70508	2.44271	1.38659	3.38478	3.52675	2.30295
L2/3_P12	0	1.47416	0.752576	0	2.04572	0	2.18123	1.17709	3.82643	2.30055	1.88893	1.17709	3.10579	3.87418	1.7029
L2/3_P12	0	0	0	0	3.06174	0	1.88008	1.04779	3.06174	2.01219	1.04779	2.12887	2.81758	0	2.56754
L2/3_P12	0	1.11542	0.520947	0	2.53541	0.520947	0	1.31761	3.26934	0.520947	0.520947	0.861725	3.13008	3.65323	2.35808
L2/3_P12	0	0.460369	0	1.20556	2.2176	0.774412	2.15183	0.774412	3.2856	1.62779	1.92375	1.92375	3.09321	3.91425	1.20556
L2/3_P12	0.512484	0.512484	0	0	2.75541	0.512484	1.73801	1.46952	2.94836	0.512484	1.61275	2.20091	2.7971	2.20091	2.7971
L2/3_P12	0	0	0	0	2.40026	0	2.48729	1.38825	3.047	1.61152	2.56735	2.08172	3.22138	3.52889	1.79393
L2/3_P12	0	0	0	0.796551	2.48164	0	1.03915	1.23424	3.01974	1.9586	1.53765	2.5313	2.82331	1.66062	2.25394
L2/3_P12	0	0	0	1.05941	2.34404	0	2.1446	1.05941	2.98803	1.05941	1.89521	1.5622	2.88825	4.20414	0
L2/3_P12	0	0.817561	0.817561	1.56755	2.48182	0.351823	2.51646	0.988286	3.1505	1.56755	1.13407	1.56755	2.78375	3.57167	1.65184
L2/3_P12	0	0	0	0	1.90202	0.595644	2.1196	0.966375	3.23577	0.966375	1.90202	1.44852	2.01671	3.60617	2.5176
L2/3_P12	0.83566	0	0	0	2.43805	0	2.7324	0.83566	2.64357	1.28445	2.17906	2.01912	3.66058	3.66058	2.01912
L2/3_P12	0	0.401946	0.687864	0	2.79341	0	2.51599	0.687864	3.32199	2.29306	1.93684	2.13072	3.01035	3.57322	2.07018
L2/3_P12	0	0	0	0	2.78646	0	1.98355	1.52213	3.22599	1.70064	2.09973	1.70064	3.18977	2.60542	1.70064
L2/3_P12	0	0	0	0	2.72282	0.73912	2.56764	1.45448	3.41905	1.15945	1.45448	2.02347	3.77665	3.97999	2.47997
L2/3_P12	0.60606	0	0	0	1.79162	0.60606	2.03674	0.60606	2.91761	1.64209	1.46621	1.92167	2.60254	3.82848	1.25264
L2/3_P12	0.765693	0	0	0.765693	2.69502	0	1.49323	0	2.96567	1.19422	1.72311	1.49323	2.4296	2.06723	2.83947
L2/3_P12	0.6918	1.38427	0	1.09682	2.63655	0	1.09682	0.6918	2.88783	1.9436	0.6918	2.19483	1.9436	2.94188	1.09682
L2/3_P12	0	0	0	0	2.42933	0	0.830259	1.27755	2.88037	1.0787	1.44333	0.830259	2.88037	3.10681	2.42933
L2/3_P12	0	0	0	0.923796	2.57647	0	2.68577	0	3.53847	1.95661	1.39567	1.95661	3.16895	3.73787	2.45375
L2/3_P12	0	0	0	0	3.02625	0.562243	2.90995	0.562243	3.33811	1.39089	2.62671	1.56298	2.90995	3.02625	1.83772
L2/3_P12	0	1.38896	0	0	1.70766	0	2.1432	0	2.1432	0	1.38896	1.38896	2.67746	3.43743	2.86555
L2/3_P12	0	0.550928	0	0	2.70554	0.904106	2.28425	0.904106	3.00104	0.904106	1.37104	0.550928	2.8849	3.87185	3.25753
L2/3_P12	0.882042	0	0	0	3.37815	0	2.08929	0	1.3433	0	0	1.65775	3.89464	2.80784	3.83528
L2/3_P12	0.984647	0	0	0	2.47651	0	2.66827	0.984647	3.63472	1.79685	1.64715	1.92702	3.61234	4.39013	2.5446
L2/3_P12	0.633531	0	0	0.633531	2.71787	0	2.97396	1.29548	2.97396	0	1.97266	1.51227	3.77147	4.15547	1.69033
L2/3_P12	0	0.462907	0.778118	0	2.54739	0	2.89436	1.21037	3.41557	1.74213	1.51119	1.51119	2.54739	3.83576	1.92961
L2/3_P12	0	0	0	0	2.76116	0.760741	2.05913	0	2.68637	1.48605	1.48605	0	3.12048	3.86565	1.902
L2/3_P12	0	0	0.944331	0	3.13529	0.944331	2.81606	0.944331	1.98573	1.42122	2.48471	1.74279	2.48471	3.77091	2.34436
L2/3_P12	0	0	0.511814	0	2.56723	0.511814	2.03903	1.10026	3.39241	1.46824	1.94803	1.46824	3.4989	4.25568	1.84791
L2/3_P12	0	0.61141	0	1.47525	2.72991	0	1.26104	0.988074	3.23663	2.24393	1.80141	1.93169	2.67335	3.49757	1.47525
L2/3_P12	0	0	0	0.529958	2.55573	0	2.70653	1.64734	3.05715	1.7736	1.50281	2.23925	3.43563	4.14628	2.79575
L2/3_P12	0.379806	0	0.654407	0.379806	2.52972	0	2.3263	1.32761	2.86972	1.19695	2.01063	1.80533	2.63448	3.87378	2.07065
L2/3_P12	0.798764	0	0	1.23709	2.96227	0	1.23709	1.23709	3.02358	0.798764	2.25754	1.77345	2.37791	2.25754	3.08134
L2/3_P12	0	0	0.938513	0	2.70842	0	1.97751	1.414	2.8071	1.414	1.414	0.938513	3.05543	3.2542	1.414
L2/3_P12	1.09675	0	0	1.09675	3.04186	0	2.39535	0	2.56237	1.09675	1.94351	1.6072	2.70544	3.66084	1.94351
L2/3_P12	0	0	0	0	2.18635	0	2.99405	0.947994	3.14102	0	2.91158	0.947994	3.48464	3.81231	0
L2/3_P12	0	0	0	0	1.43986	0	1.43986	1.43986	2.20279	1.76304	1.76304	1.43986	2.20279	2.50718	1.43986
L2/3_P12	0	0	0	0.66485	2.4324	0	2.71886	1.34354	3.44088	1.56377	2.14635	1.34354	2.4324	4.17754	2.34583
L2/3_P12	0	0	0.525936	0.868815	1.87738	0	1.87738	1.32659	2.49094	1.12367	1.32659	2.43191	1.87738	3.47016	2.06944
L2/3_P12	0	0	0	0	2.16414	0	2.16414	0	1.57971	2.36405	1.91403	1.57971	2.53057	2.90914	0
L2/3_P12	0	0.563414	0.563414	0	2.38293	0.563414	2.68238	0	3.16546	1.84001	1.84001	2.38293	1.84001	3.46645	1.18478
L2/3_P12	0.547218	0	0.547218	0	2.27637	0	2.19865	1.3645	2.95548	2.47877	2.02233	1.92096	2.69735	4.06982	2.19865
L2/3_P12	0.914285	0	0	0.914285	2.67104	1.38379	0.914285	0.914285	2.76945	2.13712	0.914285	1.70201	3.01724	1.94304	2.56186
L2/3_P12	0	0	0.898977	0	2.83486	0.898977	0	1.68106	2.91696	1.15865	0.898977	1.80826	2.4789	2.34862	2.41588
L2/3_P12	0.822204	0	0	1.26724	2.86685	0.822204	2.15791	0	3.56781	0.822204	2.52409	2.15791	2.29542	3.97586	1.80862
L2/3_P12	0	0.855262	0	1.1079	2.34793	0	0	0.855262	3.28421	1.1079	1.1079	0	3.25855	4.32227	2.46945
L2/3_P12	0	1.1316	0	0	3.18249	0	2.34687	0.717991	2.87948	1.98813	1.6489	2.44262	1.98813	2.75394	2.44262
L2/3_P12	0	0	0.395281	0.395281	2.64544	0.395281	0.897884	0.677832	3.511	1.98821	0.677832	1.48015	2.99108	2.64544	3.10599
L2/3_P12	0	0	0	1.19614	3.38294	0.570478	2.96829	0.570478	1.72538	1.19614	1.85376	1.85376	4.03205	1.85376	3.63541
L2/3_P12	0	0.420708	0.715926	0	3.08747	0	1.64564	1.12887	2.96044	2.34322	1.12887	1.98465	3.61334	4.02391	2.75016
L2/3_P12	0.856937	0	0	0	1.62291	0.856937	2.84904	1.31153	2.84904	1.31153	1.62291	0.856937	3.18017	3.18017	1.62291
L2/3_P12	0.561497	0	0.561497	1.83627	2.82252	0	1.94967	1.38958	1.94967	1.70834	1.38958	2.62511	3.5947	3.28136	1.56161
L2/3_P12	0	0	0	0.910984	2.29461	0	2.43426	1.93832	3.012	1.93832	1.37966	2.13225	2.55677	2.76428	1.6975
L2/3_P12	0	0	0	0	1.97119	1.11833	1.97119	1.11833	2.42468	1.11833	1.63305	1.11833	2.22343	3.32419	3.39572
L2/3_P12	0.632082	0	0	1.68781	2.65485	0.632082	1.83882	1.01633	2.08594	0.632082	1.01633	1.29324	2.82538	3.13715	2.77171
L2/3_P12	0	0	0	2.13424	2.64181	0.482973	2.20514	0.482973	3.03823	2.64181	1.78626	1.88525	3.38645	3.4276	1.41207
L2/3_P12	0	0	0.909298	0	1.93591	0.909298	2.12977	0	2.55417	1.93591	1.37755	1.93591	3.37311	3.51502	2.43169
L2/3_P12	0	1.81884	0	0	2.13536	0	2.47681	0.453528	3.37139	2.13536	1.49136	1.00121	2.5239	2.20099	1.61283
L2/3_P12	0	0.859638	0.51948	0	2.1392	0.51948	2.96482	0.859638	3.26586	1.31496	2.6826	1.96436	3.06501	2.92906	2.85346
L2/3_P12	0	0	0.60991	0	2.72684	0.60991	3.05241	0.986015	3.3579	2.14738	1.47272	1.92889	2.92561	3.44201	2.78036
L2/3_P12	0.546881	0	0	0.898416	2.74452	0	2.41502	1.3639	2.34776	1.92028	2.02164	1.92028	3.65967	4.19731	2.99194
L2/3_P12	0	0.582642	0	0	2.27196	0	2.09395	1.21559	3.74052	2.99465	1.60016	1.99144	2.77412	3.70224	1.60016
L2/3_P12	0	0.498066	0.498066	1.07726	3.10471	1.44165	3.07534	1.27596	2.58514	0.82902	2.58514	1.81877	3.40283	4.16298	2.30633
L2/3_P12	0.700988	1.39803	0	0	1.62195	0	1.95931	0	3.05941	1.62195	1.62195	1.39803	2.57938	3.57053	1.95931
L2/3_P12	0	0	0	0.929883	2.79375	0	0	0.929883	2.79375	0	1.40326	1.72324	3.04189	2.46296	3.29886
L2/3_P12	0	0	0	0	2.58505	0	3.10268	0.597514	2.94376	0.968955	1.7759	1.90556	3.17357	4.06443	3.02637
L2/3_P12	0	0	0	0	2.97509	0	2.38348	0.738891	3.02941	1.68166	1.15915	1.86688	3.17663	3.00262	2.64783
L2/3_P12	0	0	0	0	2.89934	0.440586	2.95852	1.46365	3.21107	2.03384	2.16913	1.58419	3.31686	3.75001	1.46365
L2/3_P12	0	0	0.514587	0	2.12852	0.852667	1.30611	1.47356	3.08472	1.85373	1.95395	1.85373	2.84204	3.58333	2.76032
L2/3_P12	0	0	0	0	2.40879	0	1.54334	1.32446	3.01166	2.1235	0	1.32446	2.81186	2.00692	1.87492
L2/3_P12	0	0	0	0	2.75119	0.681794	2.17695	0.681794	3.15618	2.37716	2.17695	1.77276	2.61787	3.47437	2.54389
L2/3_P12	0	0	0	1.47438	1.80047	0.445575	1.59528	0	2.71036	1.17729	1.33683	1.59528	2.63275	3.3303	1.17729
L2/3_P12	0	0	0	0	2.06082	0	0	0	1.71709	2.06082	1.18911	2.06082	3.17143	3.17143	2.51937
L2/3_P12	0.486689	0	0.486689	0	2.55812	0.486689	2.6508	0.486689	3.18619	1.05805	1.89346	2.34217	3.39579	3.71656	2.34217
L2/3_P12	0.789922	0.789922	0	0	2.73688	0	2.24311	0	2.65574	0	1.52816	1.94821	2.47056	2.56743	0.789922
L2/3_P12	0	0.680636	0.680636	0	2.749	0	2.54173	1.36747	2.749	1.77082	1.0819	1.77082	3.19472	1.36747	2.86661
L2/3_P12	0	0.650767	0	0.650767	2.62743	0	1.32203	0	2.96219	2.12059	1.0417	0	2.86255	3.62914	2.40578
L2/3_P12	1.23007	0	0.264425	1.46545	2.72301	0.92164	1.76523	0.793321	2.72301	2.64015	1.71204	1.46545	2.95287	3.5866	1.59632
L2/3_P12	0	0	0.595352	0	2.9392	0	2.80092	0.965972	3.32687	1.23576	1.62302	2.2123	1.90146	3.41089	2.69681
L2/3_P12	0	0	0	0	2.93943	0	1.85184	0.639353	2.93943	0.639353	2.20357	1.52192	3.50343	4.01837	2.46326
L2/3_P12	0	0.484046	1.05357	0.808818	2.72919	0.484046	2.13671	0	3.34623	1.55514	2.13671	2.33596	3.23011	3.30139	2.50203
L2/3_P12	0	1.13632	0.72156	0.424497	3.34986	0.424497	2.35316	0.950291	2.44897	0.72156	1.75083	1.91942	3.33113	3.09797	2.99761
L2/3_P12	0	0	0	0.817196	3.36076	0	2.40813	0.817196	1.99071	0.817196	2.15	2.07352	4.12194	2.22104	3.50362
L2/3_P12	0	0	0	0	2.75066	0.846765	1.84504	1.84504	3.10519	0	1.84504	2.33453	4.08786	3.26994	2.66172
L2/3_P12	0	0.446668	0.446668	0.446668	3.00297	0.754331	2.18418	1.17939	3.22736	1.97325	2.30354	1.89175	3.03054	3.81737	2.5514
L2/3_P12	0	0.649672	0	1.53894	2.91145	0	1.32035	1.04022	2.6253	0.649672	1.71821	0.649672	1.71821	3.62691	0
L2/3_P12	0	0.622407	0	0.622407	2.69561	0	1.67092	0	3.19097	1.95216	1.95216	1.00314	3.35442	3.44104	1.82139
L2/3_P12	0	0	0	0.747741	2.66352	0	2.44808	0.747741	3.34107	2.49504	1.32987	1.58776	2.90359	4.60505	1.58776
L2/3_P12	0	1.35792	0	0.893654	2.73699	0	1.35792	2.1066	2.9843	0.893654	2.26843	2.1066	2.26843	3.12063	2.52991
L2/3_P12	0	0.943611	0	0	2.41592	0.579206	2.34329	0.943611	2.9048	1.42033	1.87062	1.59394	2.86089	2.94687	2.08711
L2/3_P12	0	0	0	0	2.52571	0	2.36875	0.473282	2.9527	1.22994	1.39284	1.65571	3.25097	3.68226	1.86366
L2/3_P12	0	0	0	0	2.87282	0.454514	2.20339	0.765846	2.83974	1.19442	1.61499	1.91015	3.24814	3.10414	2.47929
L2/3_P12	0	0	0	0	2.43318	0	2.93492	0.910273	2.1312	0.910273	0.910273	1.69653	3.37468	4.10099	2.43318
L2/3_P12	0.708545	0	0	0	2.66747	0	1.81729	1.11909	3.20736	1.63396	1.81729	1.63396	3.58505	3.9618	2.33013
L2/3_P12	0.640243	0	0	0	2.67098	0	0.640243	1.30585	3.29626	1.30585	0	1.52339	3.36056	3.19132	2.38567
L2/3_P12	0	0	0	0.958971	2.62988	0.958971	1.76251	0	1.76251	2.00634	1.76251	1.76251	2.20222	2.92848	1.43937
L2/3_P12	0	0	0	0	1.98519	0.943947	1.98519	0	3.32114	0	0.943947	0.943947	2.18048	3.65539	1.42075
L2/3_P12	0.41908	0	0	0	2.17571	0	1.98055	0.713501	3.27743	2.11479	1.64181	2.11479	2.84126	3.17408	1.82546
L2/3_P12	0	0	0.351573	0	2.88212	0.81709	1.72887	0.81709	3.16759	1.86824	1.47486	1.26068	2.70156	3.99054	2.3693
L2/3_P12	0	0	0.381757	0.381757	2.84897	0.657372	3.9715	1.44786	3.51274	1.64552	1.95205	2.18634	3.87017	4.41098	2.41831
L2/3_P12	0	0	0.82292	0	1.99955	0	1.57514	0.82292	3.06499	1.26815	0.82292	0.82292	2.62259	3.8221	1.99955
L2/3_P12	0	0	0.509682	1.2972	2.79052	0	1.94346	0.845663	3.00954	2.26612	1.0967	0.845663	2.33279	3.84735	1.0967
L2/3_P12	0	0	0	0	2.93785	0	1.58636	0.937803	2.9782	1.86257	1.58636	1.86257	3.22257	3.58277	3.01698
L2/3_P12	0	1.20605	0	1.20605	1.20605	0	0	0	1.73705	1.73705	1.20605	1.20605	3.09388	1.20605	2.71082
L2/3_P12	0	0	0	0.604191	2.56738	0.347049	1.24971	0.808553	3.18774	2.84378	1.63878	2.08605	2.86764	1.12312	2.3554
L2/3_P12	0	0.837812	0	0	2.02241	0	1.83182	0.837812	3.30417	1.28719	1.59613	1.28719	2.54958	3.48036	2.02241
L2/3_P12	0	0.514154	0	0	2.84103	0	3.14344	1.10415	2.98681	1.61608	1.47273	2.27613	3.32823	3.75368	2.20461
L2/3_P12	0	0.796551	0.796551	0	2.48164	0.796551	2.11713	0	3.3248	0	1.9586	1.77011	3.4483	4.32136	1.53765
L2/3_P12	0.425726	1.43132	0.425726	1.9972	2.91848	0	2.76378	0	2.91848	1.75376	1.75376	1.75376	3.02703	3.31546	2.13177
L2/3_P12	0	0	0	1.40744	3.41154	0	2.70033	0	2.46803	1.40744	2.46803	2.16489	3.18391	3.46118	2.59091
L2/3_P12	0.33556	0	0	0	2.14894	0.33556	0.786716	0.586368	2.96224	1.75521	1.82187	2.10133	3.44371	4.13999	2.562
L2/3_P12	0.376334	0	0	0	3.22754	0.649126	2.7775	0.376334	3.29751	1.31951	2.11757	1.93732	3.29751	3.85334	2.36044
L2/3_P12	1.09019	0.505784	0	0	2.44517	0	1.09019	0.840087	2.93246	1.2901	1.72419	1.45662	1.83518	0.840087	2.60324
L2/3_P12	0	0	0	0	2.65121	0	1.20127	0.935916	2.47206	1.85995	0.935916	0	3.77534	2.47206	2.70444
L2/3_P12	0	0.857718	0	0.857718	2.9259	0	2.0527	0	1.624	0	1.624	1.31253	3.38484	0.857718	3.42982
L2/3_P12	0.661565	0	0	0	2.14037	0.661565	2.71253	1.33854	3.15733	0	1.05628	1.05628	2.64827	3.76589	2.0235
L2/3_P12	0	1.57929	0.571148	0.571148	2.58962	0.571148	2.16366	1.72665	3.00852	1.57929	2.07099	2.58962	2.84353	2.74955	1.19722
L2/3_P12	0	0.614394	0.614394	0	2.88874	0	3.36735	0.614394	3.24289	0.992167	1.65683	2.24975	3.82804	3.71067	2.41434
L2/3_P12	0	0	0	0	2.80505	0	0.937189	0	2.33377	2.17065	2.17065	0.937189	2.59692	3.51478	2.17065
L2/3_P12	0	0	0.618591	0	2.6279	0	2.56405	0.997916	2.49585	0.618591	2.34367	1.27227	2.1641	3.25165	2.56405
L2/3_P12	0	1.3798	0	0	3.03627	0.688825	1.78455	1.3798	3.32385	2.69997	1.93849	0.688825	3.2875	4.16586	0.688825
L2/3_P12	0	0	0	0	2.62279	1.14072	0	1.14072	3.00376	1.65976	1.99973	0	3.27896	3.10415	2.62279
L2/3_P12	0	0.544378	0.544378	0.894893	2.73895	1.15392	2.19265	0.894893	2.19265	1.35947	0.894893	2.27031	2.94908	3.94444	1.35947
L2/3_P12	0	0.865454	0	0.865454	2.06438	0	2.22533	2.22533	2.93858	2.06438	1.63476	0	1.63476	3.44278	1.87247
L2/3_P12	0	0	0	0	2.84917	0	1.54724	0.553712	3.31887	2.03566	1.1691	1.54724	3.6754	4.10949	2.75963
L2/3_P12	0	0	0	0	2.93652	0	2.29506	1.09304	2.88247	0	1.38003	1.60275	3.08306	3.70541	2.63129
L2/3_P12	1.00401	1.67204	0.623048	0	2.85805	1.00401	2.5047	0	2.57295	1.27921	0.623048	1.27921	3.26092	1.27921	2.90647
L2/3_P12	0.781797	0	0	0	2.4569	0	2.09339	1.21515	3.05172	0.781797	2.09339	1.93542	3.10625	3.63091	2.34977
L2/3_P12	0.994147	0	0.615839	0	2.93786	0.615839	2.49037	1.26797	3.17733	1.26797	2.25256	0.994147	3.21221	4.14533	1.93996
L2/3_P12	0	0	0.974519	0	2.52966	0	3.03489	0	3.36896	2.02809	0.974519	2.86214	3.4242	3.78185	2.02809
L2/3_P12	0	0	0	0	2.84866	1.31124	0.856702	0	2.7669	2.3502	1.31124	2.3502	3.42811	4.01124	2.21182
L2/3_P12	1.15601	0	1.15601	0	2.78751	0	1.67793	0	2.563	1.863	2.47537	2.01912	2.563	3.79649	3.54809
L2/3_P12	0	1.2477	0	2.59612	1.2477	0.806992	1.78585	0	2.84113	1.78585	0.806992	0	1.97488	0.806992	1.2477
L2/3_P12	0	0	0	0	2.78012	0.8154	1.56449	1.79846	2.78012	1.25851	1.98793	2.5129	2.4052	2.85538	2.92537
L2/3_P12	0	0	0	0	2.75576	1.54399	1.54399	1.04437	2.12423	1.04437	2.32318	1.54399	3.13981	1.04437	3.41661
L2/3_P12	0	0	0	0	2.51424	0.758803	1.48323	0.758803	3.06539	1.18523	2.05596	0.758803	3.06539	1.48323	2.75775
L2/3_P12	0	0	0	0	2.30962	1.12921	2.43939	1.98508	3.33974	1.64605	1.33262	1.33262	3.28901	4.21926	1.64605
L2/3_P12	0	0	0	0	2.37877	0	1.33437	0.874967	3.02447	0.874967	1.33437	0.874967	3.36647	1.64796	2.07869
L2/3_P12	0.676094	2.27168	0	0.676094	3.26273	1.3606	1.3606	0	3.14511	1.07581	1.58201	1.9165	2.36667	4.04373	1.3606
L2/3_P12	0	0	0	0	1.31282	0	2.67987	1.62432	3.28871	1.62432	2.21375	2.05305	2.05305	2.92629	2.21375
L2/3_P12	0	0	0	0	1.82648	0	2.27074	0	2.91089	1.49842	1.82648	2.07308	4.00473	3.71255	2.27074
L2/3_P12	0	0	0	0	2.44876	0	1.39157	0	2.68069	2.14627	1.7105	0.920511	3.16373	3.44079	1.39157
L2/3_P12	0	0	0	0	2.28652	0	2.61223	1.26013	3.05434	0.816667	0.816667	1.56629	3.69265	3.86554	2.28652
L2/3_P12	0	0	0.901664	1.36798	2.65136	0	2.11848	0.901664	2.28056	0	1.68475	2.28056	3.19537	0.901664	3.19537
L2/3_P12	0	0	0	0.992541	2.88931	0	2.25028	0.992541	2.79011	0	2.05314	1.80734	3.45206	4.04369	2.88931
L2/3_P12	0	0	0	0.481811	3.03534	0	2.05528	1.04978	2.90865	2.49668	1.88267	1.24589	2.76355	3.50219	2.26862
L2/3_P12	0	0	0	0	2.73253	0.640922	1.52452	0	2.38698	0.640922	2.30081	1.70314	3.33031	4.09905	2.30081
L2/3_P12	0.948188	0	0.948188	0	1.42601	0	2.18663	0.948188	2.91188	1.42601	0.948188	1.99117	1.42601	2.49049	1.748
L2/3_P12	0	0	0	0	2.66796	0.534044	0.534044	1.13701	2.4499	2.56486	1.13701	1.3411	3.78543	2.9256	3.09894
L2/3_P12	0	0	0	2.29979	2.67125	0	2.00264	0	2.90708	1.27073	1.81269	1.27073	2.29979	2.47609	0
L2/3_P12	0	0	0.457689	0	3.00339	0	1.20047	1.36151	2.84791	2.27277	1.50018	2.33085	2.27277	0.457689	2.81369
L2/3_P12	0	0	0.725002	0	1.99991	0	2.25317	1.4337	3.05541	1.99991	2.25317	1.14086	2.62299	3.91158	2.45508
L2/3_P12	0.372378	0	0.372378	0	2.21061	0	2.25889	1.03131	2.94692	1.52811	1.31025	2.39115	3.03745	3.38183	2.64506
L2/3_P12	1.16196	0	0	0.549314	2.02664	1.16196	1.3682	1.3682	3.48059	2.42027	0.549314	1.68499	2.79566	3.0333	2.35298
L2/3_P12	0	0.485388	0	0	2.81061	0	2.06342	1.05585	3.12975	1.05585	1.6815	1.89059	2.50524	4.19877	2.33912
L2/3_P12	1.10933	0	0.701193	1.62228	2.90552	0	1.80513	1.39834	1.95966	1.95966	2.21148	1.95966	3.15083	2.09348	1.62228
L2/3_P12	0.540878	0	0	0.540878	2.402	0	1.35327	1.14821	3.31593	1.14821	0.889959	1.66867	3.11465	2.58005	2.26282
L2/3_P12	0	0.463891	0	0	2.63802	0	1.93188	0.463891	3.73115	1.63545	0	1.84249	3.64246	4.3758	2.89686
L2/3_P12	0.332631	0	0.332631	1.42481	3.8023	0.332631	1.74669	0.581805	1.5155	0.332631	2.04236	2.27026	3.23739	0.581805	3.97202
L2/3_P12	0	0.445353	0	0	2.9995	0.752398	2.18093	0.986982	2.67173	1.88865	1.17686	1.4739	2.81596	3.15451	3.17817
L2/3_P12	0	0	0	0	2.3016	0	1.94497	1.70385	3.33114	0	2.04674	1.70385	3.08999	3.48017	2.56393
L2/3_P12	0	0.990302	0	0	2.05004	0.990302	2.5529	0.990302	2.97617	1.47798	2.67665	2.05004	2.41164	2.67665	1.80437
L2/3_P12	0	0.870506	0.870506	1.87984	1.87984	0	1.64178	0	2.78928	0.870506	1.87984	2.2331	2.94683	2.37181	1.32873
L2/3_P12	0	0	0	0.78861	2.46836	0	1.22397	0.78861	2.87946	1.75809	0.78861	1.52628	2.46836	4.22272	2.46836
L2/3_P12	0	0	0.607541	0.607541	2.92069	0.607541	1.46871	0	2.4007	0.98276	1.46871	2.23635	3.73671	3.38171	2.4007
L2/3_P12	0.774602	0	0	0	3.03905	1.20581	2.08173	1.73676	2.21791	0	1.50612	2.08173	3.44722	3.70796	3.2412
L2/3_P12	0	0.688308	0.402241	0	1.9376	0.688308	2.66512	0.91048	3.62814	1.8636	1.09215	1.37903	2.88121	3.6149	0.91048
L2/3_P12	0	0.803469	0	0	2.49316	0.480348	2.19903	0.803469	3.37981	1.40688	1.40688	0.803469	3.14411	3.44091	2.05194
L2/3_P12	0	0.610563	0	0.610563	2.67163	0	1.47382	0.610563	3.1663	2.32788	1.65007	0	2.61169	3.59296	1.79986
L2/3_P12	0	0.648407	0	0	3.4376	0	2.68699	1.53686	3.09047	1.53686	2.40129	1.53686	3.4376	3.13113	2.11625
L2/3_P12	0	0	0.828984	0	1.81872	0.828984	2.16859	1.27592	2.00888	2.00888	1.5837	1.5837	2.6326	0	2.87823
L2/3_P12	0	0.760802	0.760802	0	2.83085	1.9021	0.760802	0	3.56104	1.18784	2.05923	0.760802	3.01455	3.59291	2.60564
L2/3_P12	0	0	0	0	2.72248	0	1.42541	0.947704	1.99049	0.947704	1.42541	2.48977	2.82125	2.34934	2.82125
L2/3_P12	0	0.582084	0	0	3.12318	0.582084	2.3492	0.781454	3.39539	2.09284	1.93488	2.55307	2.66903	3.48402	2.58334
L2/3_P12	0.604851	0	0	0	2.60007	0	2.76994	0.604851	3.00134	0.979062	1.7894	1.7894	3.00134	3.89583	2.39532
L2/3_P12	0.566923	0	0.566923	0.566923	2.68996	0.926506	2.52112	1.39905	3.03657	1.71865	1.84685	1.84685	3.56466	4.18724	2.74044
L2/3_P12	0	0.553901	0	0	2.97045	0	3.07827	0	3.17559	2.29055	1.69381	2.49324	3.42104	3.79912	1.54759
L2/3_P12	0	0	0	0	2.98388	0.893398	2.4073	1.3576	2.4073	1.6734	1.3576	2.26805	2.4073	2.4073	3.05437
L2/3_P12	0	0.662246	0	0	3.15868	1.0572	2.02472	0.662246	3.1978	1.73971	1.89234	1.33958	2.34098	2.93618	1.73971
L2/3_P12	0	0	0.883206	0	2.7204	1.34476	2.96745	0	3.77412	2.09102	2.25254	1.65936	2.89169	3.63455	2.62233
L2/3_P12	0.514073	0.851934	0.514073	1.47257	2.12739	0	1.30518	0.851934	3.0835	1.47257	2.20443	1.85265	2.51975	3.56322	2.57243
L2/3_P12	0	0	0	0	2.78783	0	3.14769	0	3.19683	2.08399	1.73888	1.20761	3.28842	3.52155	2.08399
L2/3_P12	0	0	0	0	2.8842	1.40383	1.72387	0	2.69588	1.40383	1.72387	1.96593	3.24127	3.97412	1.40383
L2/3_P12	0	0	0	0	2.78534	0	2.78534	0	2.49737	2.09134	2.20932	2.41026	3.30893	3.53956	2.78534
L2/3_P12	0.697273	0	0	0	2.20455	0.697273	1.95297	1.10411	3.18595	1.10411	0.697273	2.57255	2.57255	3.37525	1.61603
L2/3_P12	0	0	0	1.19128	2.69109	0	2.39142	1.39997	2.58175	1.71965	1.84788	1.57253	3.66838	2.63792	2.39142
L2/3_P12	0	0.976836	0	1.46142	2.31335	0	0.603234	0.976836	2.65664	2.39208	0.603234	2.31335	3.03843	2.03132	1.91636
L2/3_P12	0.410614	0	0.410614	0	2.90489	1.39784	1.51605	0.92554	3.08271	0.700861	1.26376	0.700861	3.17172	3.71629	2.26505
L2/3_P12	0	0	0	0.955019	3.28014	0	2.00079	0.955019	2.73362	0.955019	1.43448	1.43448	3.28014	3.89104	2.19651
L2/3_P12	0	0	0.479175	1.24097	2.54003	1.04529	1.66831	1.04529	2.1963	2.38286	1.5451	1.04529	3.24219	1.40455	1.40455
L2/3_P12	0	0	0	0	2.33424	0	3.29188	1.12215	3.36608	1.12215	2.11023	1.8211	3.21172	4.16169	2.74086
L2/3_P12	0	0	0	0	2.66038	0	2.03481	0.66789	2.66038	1.34817	1.7493	1.56871	2.7247	3.63902	1.7493
L2/3_P12	0	0	0	1.78173	2.97172	0.804253	2.12944	1.24417	2.38694	1.54864	0.804253	1.54864	3.14546	3.19726	1.97062
L2/3_P12	0	0	0	0	1.80742	0	0.614706	0.992594	2.79018	0	2.33604	1.65738	3.39685	2.68005	2.05321
L2/3_P12	0	1.20221	0.458607	0.458607	2.3331	0	2.48952	1.20221	3.44225	1.91967	1.73253	1.73253	2.74385	2.74385	2.21333
L2/3_P12	1.1187	0.522925	0	0.522925	3.10439	0	2.063	1.32117	2.2956	1.87113	1.1187	2.14669	3.41901	1.32117	3.10439
L2/3_P12	0.689764	0	0	1.0941	2.7345	0.403211	2.85581	0.403211	3.34337	1.24793	1.60402	1.9401	2.5587	3.28931	2.07351
L2/3_P12	0	0.526815	0	1.97986	2.07132	0	2.23241	0.870062	3.20193	0.870062	1.12512	1.8792	3.01646	3.22976	2.65163
L2/3_P12	0	0	0	0	1.93148	0	0	0	3.07496	1.69098	0	0.906211	3.51	3.90545	1.93148
L2/3_P12	0	0	0	1.36711	2.65027	0.900969	2.41894	1.6838	2.27951	0	2.11745	1.6838	2.92014	3.62567	1.36711
L2/3_P12	0	0	0	0	2.72951	0.639396	2.46334	0	3.67629	1.52199	1.30454	1.52199	3.38949	3.35883	2.53682
L2/3_P12	0	0	0	0	2.43257	0	2.76254	1.17125	3.04615	0.909874	1.82359	1.93673	3.34829	3.58002	1.93673
L2/3_P12	0	0	0	0	2.32852	0	2.87203	1.54864	2.32852	0	1.54864	2.49446	3.77525	3.35996	1.54864
L2/3_P12	0	0.51235	0.51235	0	2.91232	0.51235	2.33881	0.849475	3.57792	1.61248	2.20061	0.849475	2.04019	3.41593	2.12361
L2/3_P12	0	0	0	0	2.71217	1.10155	1.94969	0	2.20115	2.20115	2.71217	1.94969	3.50078	3.30008	2.56902
L2/3_P12	0	0	0	0	1.86667	0.861488	1.62925	1.31731	2.77468	1.62925	1.62925	1.62925	1.31731	3.86004	1.62925
L2/3_P12	0	0	0	0	2.52013	0.887387	1.66512	0.887387	2.52013	0.887387	1.35003	1.66512	2.62893	3.28534	3.43413
L2/3_P12	1.10808	0.855418	0	0.516516	2.99238	1.10808	2.20983	1.47725	3.05802	1.10808	1.74628	2.13274	1.85777	2.34818	1.10808
L2/3_P12	0	0	0	1.79293	2.19847	0	1.79293	0.693848	2.70936	1.38735	2.39917	1.61056	2.39917	1.79293	0.693848
L2/3_P12	0	0	1.21133	0	2.60828	0	2.26652	1.74325	3.65654	1.42164	2.18152	0.944667	2.86252	3.69632	2.26652
L2/3_P12	1.10249	0	0	0.69606	2.08453	1.10249	1.39066	1.10249	2.77804	0.69606	0.69606	1.61409	3.14106	3.30144	2.30782
L2/3_P12	0	0	0	0.630434	3.05418	0.630434	2.82207	1.50712	2.51927	0	1.83586	1.68494	3.5116	3.72346	2.873
L2/3_P12	0	0	0	0	2.85852	1.14542	1.35024	1.79212	2.25917	2.1816	1.35024	1.52016	3.45718	0.887555	2.97448
L2/3_P12	0	0	0	0	1.2222	1.52431	1.2222	0.787238	3.50639	0	1.94399	1.52431	2.65116	3.35125	2.10217
L2/3_P12	0	1.1157	0	0	2.85725	0	1.1157	0	2.73189	1.62991	1.1157	1.62991	3.39195	3.32043	2.21994
L2/3_P12	0	0.587609	0.587609	0	2.36049	0.587609	2.28202	1.60912	3.49612	1.75753	1.88673	1.22349	2.6243	4.21025	2.43325
L2/3_P12	1.41153	0.936528	0	0	2.33279	0	1.9747	0.936528	3.05232	1.41153	2.33279	1.73224	2.59592	1.73224	0.936528
L2/3_P12	0	0	0	0	3.13552	0	1.36951	0	0.902884	2.42187	2.42187	1.9267	2.92319	1.68642	3.13552
L2/3_P12	0	0	0	0	1.50032	0	2.70354	0	3.30039	0	2.27293	2.27293	2.91319	3.16295	2.27293
L2/3_P12	0	0	0	0	2.84128	0	1.85305	1.30552	3.42054	1.30552	2.20485	0.852204	2.34312	3.05269	1.85305
L2/3_P12	0	0.488653	0.488653	0	2.8555	0	2.65553	1.6884	3.13785	1.98804	1.89778	1.42325	3.3356	4.16887	2.40531
L2/3_P12	0	1.0528	0	0	2.01888	0.658988	1.88662	1.0528	2.82484	1.73416	1.55421	0.658988	2.42136	2.70755	2.01888
L2/3_P12	0	0	0	0	2.45722	0	2.15445	1.39853	3.23451	0.926092	1.39853	1.39853	3.10659	3.03592	1.71809
L2/3_P12	0.671521	0	0	0	2.35822	0	1.75545	0.671521	2.79211	2.04128	2.35822	2.26332	1.75545	2.90306	1.06967
L2/3_P12	0	0.494322	0	0.494322	3.12409	0	2.4186	0.494322	3.00477	1.70032	2.16017	1.91021	3.39358	3.45602	2.4186
L2/3_P12	0	0	0	0	2.87783	0	0.98491	0.98491	3.26437	1.47136	1.7972	0.98491	2.23942	2.96802	1.7972
L2/3_P12	0	0	0	0	2.94924	0	1.70889	1.18216	2.82316	2.51018	2.0521	1.70889	3.16185	3.5531	1.70889
L2/3_P12	0	0	0.642969	0	2.89813	0	0.642969	0.642969	2.79337	2.47025	2.1062	1.03113	2.1062	2.3909	1.31005
L2/3_P12	0.655942	0	0	0	2.87273	0	1.88126	1.04869	3.2229	1.04869	1.54923	2.49514	3.45283	3.5372	2.49514
L2/3_P12	0	0	0.810652	0	3.10186	0	2.13963	0	3.15652	2.13963	1.25241	1.25241	2.9173	3.71308	2.60223
L2/3_P12	0.784119	0	0	0	1.93908	0.784119	2.72692	0.784119	2.64584	1.75127	2.23359	1.21816	2.99811	3.72512	2.46081
L2/3_P12	0	0	0	0.740552	2.92066	1.16133	3.03243	1.16133	2.65078	0.740552	0.740552	2.02585	3.03243	3.89736	2.65078
L2/3_P12	0	0	0	1.7688	2.6823	0	2.6823	1.36565	2.61344	1.92229	1.7688	2.17272	2.80724	2.86431	2.27777
L2/3_P12	0	0	0	0	2.62245	0.586722	1.60752	0.954037	3.18405	1.75587	0.954037	1.43326	3.07962	3.90567	3.07962
L2/3_P12	0	0	0.625949	0	2.7594	0.625949	2.43714	1.28372	3.42037	1.49964	1.49964	1.9587	3.36178	4.24465	1.67711
L2/3_P12	0.578208	1.73995	0.578208	0	2.26293	0	2.34124	1.20852	3.09724	1.73995	1.59213	1.73995	2.08512	2.17797	0.578208
L2/3_P12	0	0	0	1.05347	1.05347	0	0.659484	1.05347	2.01977	1.05347	1.55502	0	3.15321	3.76168	2.13657
L2/3_P12	0	0	0	0	2.6858	0	2.78983	0.590071	3.34427	0.958673	2.4383	2.3655	3.31549	4.2157	2.20179
L2/3_P12	0	1.2508	0	0	2.98055	1.55598	2.91517	0	2.2748	1.2508	1.2508	1.97863	2.91517	2.91517	2.2748
L2/3_P12	0	0	0.859363	0	2.68215	1.62629	2.05518	1.86356	2.85301	1.31461	2.05518	0.859363	2.21593	3.3405	2.05518
L2/3_P12	0	0.87456	0	1.6474	3.08955	0	1.6474	0.87456	2.79582	1.88575	1.88575	2.50001	2.95343	3.26426	1.88575
L2/3_P12	0	0	0	0	2.84565	2.01291	1.44516	0	2.63692	0	1.7688	1.44516	2.37282	3.55668	2.37282
L2/3_P12	0	0	0	0	2.94205	0.576973	2.81017	0	3.05855	1.73763	0.940507	1.20655	2.33869	3.3157	1.20655
L2/3_P12	0	0	1.04587	0	2.6976	0	1.32676	1.32676	3.18111	1.32676	1.32676	1.04587	3.05892	3.89167	1.87757
L2/3_P12	0	0.615761	0.615761	1.80933	2.41705	0	1.26785	1.26785	2.6222	0.99404	0	2.05521	3.24575	0.99404	2.9377
L2/3_P12	0	0	0.811486	0	2.60362	1.25348	2.3988	0	3.25906	1.55893	1.25348	1.98186	2.50644	2.9841	1.55893
L2/3_P12	0	0	0	1.64109	2.39661	0	2.03565	0	2.46962	1.25175	1.9206	1.25175	3.34854	3.34854	1.46525
L2/3_P12	0	1.36813	0	0	2.32262	0.34945	2.57493	0.813089	3.55195	0.983258	1.36813	1.795	2.85147	4.05849	2.69486
L2/3_P12	0	0	0	0	2.04563	0	2.04563	0	2.94219	2.04563	1.70281	1.70281	2.04563	3.4072	1.17701
L2/3_P12	0.416125	0.709095	0	0	2.38005	0	2.66848	1.11982	3.09825	1.11982	1.27547	1.9731	3.09825	3.66841	2.2254
L2/3_P12	0	0	0	1.71834	2.15472	0	2.06215	0.566758	3.17289	2.15472	1.39876	1.96014	3.56429	4.25407	1.57126
L2/3_P12	0	0.71826	0.71826	0	2.4431	0	2.12298	0	3.09183	1.64932	2.12298	1.98858	2.61083	3.34365	2.24144
L2/3_P12	0.593062	0.593062	0	1.61891	2.84435	0	1.61891	0	1.89712	2.63565	0	1.89712	2.84435	1.89712	2.69205
L2/3_P12	0	0	0	1.07524	2.85709	0	1.35996	1.07524	2.53244	1.58132	1.35996	1.35996	3.60326	2.96226	2.60635
L2/3_P12	0	0	0	0.892461	2.7351	0.892461	0	1.35642	3.1187	1.67211	1.67211	0	2.10482	2.26662	1.67211
L2/3_P12	0	0	0	1.66068	2.72193	0	1.89969	0.536774	2.969	1.51565	2.00071	2.00071	3.65469	3.99427	2.17649
L2/3_P12	0	0.567915	0.567915	0.927891	2.31994	0	2.39239	0.567915	3.00145	1.72053	0.927891	1.57338	3.10943	4.02625	2.15708
L2/3_P12	0	0	0	1.35829	2.63927	0	2.40815	0.893952	2.47113	2.19124	0.543711	2.0151	3.02064	3.48997	2.0151
L2/3_P12	0	0	0	0.815682	3.05265	0	2.28493	0.815682	2.99126	0	1.79888	1.56489	3.55647	3.75194	1.98836
L2/3_P12	0.599692	0.971958	0	0.971958	2.38497	0	1.90968	1.45541	3.06986	2.12752	1.24262	1.77991	2.58952	3.06986	1.90968
L2/3_P12	0	0	1.07441	0	2.60519	0	2.73839	1.07441	3.223	0	2.16482	1.35903	3.14308	3.95315	2.36475
L2/3_P12	0	0	0	1.48014	3.02106	0.99206	2.41419	0.614316	2.33528	1.48014	2.2496	2.41419	3.13802	3.24272	1.26559
L2/3_P12	0	0	0	0.664529	2.14577	0	2.34524	1.34305	3.03568	1.34305	1.89634	2.02881	3.16318	3.20231	2.14577
L2/3_P12	0	1.5474	0	2.01139	2.12805	0	1.04719	1.04719	2.81671	2.12805	1.32825	1.87929	2.81671	2.56668	1.32825
L2/3_P12	0	0	0.92766	0	2.58239	0	3.17508	1.40049	3.35041	0.92766	1.96211	1.96211	2.15674	3.62929	2.69174
L2/3_P12	0	0.667243	0.667243	0.667243	1.90108	0.667243	1.56766	0	2.1507	0	1.06392	1.34718	2.5904	2.78388	1.56766
L2/3_P12	0	0	0	0	2.33416	0.772464	2.53773	0.772464	2.97764	0	1.92066	0.772464	2.07826	2.07826	1.92066
L2/3_P12	0	0	0	0	2.58261	0	2.88851	0.947124	2.9927	1.42469	2.18509	1.93421	3.17325	3.65025	2.38548
L2/3_P12	0	0	0	0	2.20941	1.10776	2.20941	0	2.5776	0	1.62041	2.41035	3.50979	3.82005	2.20941
L2/3_P12	0	0	0	0	2.8507	1.11103	2.21375	0	3.38523	0	2.8507	2.41479	2.5821	3.57339	1.62432
L2/3_P12	0	0	0	0	1.7761	1.23936	2.75495	1.23936	3.02661	2.12348	2.12348	2.12348	1.7761	2.58527	0
L2/3_P12	0	0.584956	0	0	2.42779	0.584956	2.67508	1.21928	2.95922	1.21928	1.75258	1.75258	2.99962	3.07582	1.43023
L2/3_P12	0	0	0	1.49394	2.52696	0	0	0	3.3547	1.19486	1.49394	0.766185	3.87563	4.50888	1.49394
L2/3_P12	0	0	0	0	2.77971	0	3.08109	1.06101	2.89057	1.06101	2.5125	1.56414	2.34626	2.14677	2.34626
L2/3_P12	0	0	0	0	2.02722	1.16241	0.549593	0.90223	3.03393	1.16241	1.81284	1.36869	3.22581	2.70259	1.81284
L2/3_P12	0	0	0.681842	0	2.46408	0	1.08351	0	3.34535	1.59129	0	0.681842	3.47446	3.61545	2.46408
L2/3_P12	0	0.43469	0	0	2.47567	1.15623	2.37961	0.43469	3.51658	1.15623	1.15623	1.57099	2.56331	3.19511	1.15623
L2/3_P12	0	0	0	1.57105	1.57105	1.06673	1.06673	0	2.7879	0	1.57105	2.66312	2.7879	3.84461	1.06673
L2/3_P12	0	0	0	0	2.53951	0.875811	1.73508	1.05353	3.13315	2.7086	1.73508	1.81423	3.55782	3.78325	2.28969
L2/3_P12	0	0.624092	0	0	2.75566	1.28084	1.82444	1.28084	2.699	1.28084	2.07096	1.28084	2.86017	3.54949	2.26856
L2/3_P12	0	0.813718	0.813718	0	2.51013	0	1.79594	1.25635	3.39767	1.25635	1.5621	0.813718	3.47838	3.6875	2.77729
L2/3_P12	0.629409	0.629409	0	0	3.00978	0	2.08094	0.629409	3.05209	1.83402	2.27881	1.2891	2.82001	3.09268	2.36476
L2/3_P12	0	0	1.15803	1.15803	2.9161	0	2.02167	0	1.86549	1.15803	1.86549	1.86549	3.26239	4.32073	2.9161
L2/3_P12	0	0	0.557513	0.913346	2.66958	0.557513	2.04342	1.38261	2.50101	0.913346	0.557513	1.82846	3.40475	3.84001	2.29816
L2/3_P12	0	0	0	0.795883	3.27882	0.795883	1.53669	0	1.95755	1.7691	0.795883	1.7691	3.01859	1.53669	3.13092
L2/3_P12	0	0	0.60697	0	3.35167	0	1.79329	1.25407	3.19361	0.981977	1.25407	2.14169	2.87341	3.75521	2.54066
L2/3_P12	0	1.26528	0.991793	0.614122	2.24922	0	2.0521	0	3.02066	0.991793	2.48694	2.0521	2.48694	2.0521	1.65635
L2/3_P12	0.761835	0.322616	0	0.322616	2.97838	0.566149	1.57015	0.566149	2.27797	1.3977	1.06598	2.06092	3.41169	2.76308	2.73877
L2/3_P12	0	0	0	0	2.01629	0	2.01629	0	3.02195	0	1.44814	0	3.5131	3.29738	3.41104
L2/3_P12	0	0.309111	0	0	3.22955	0.895621	1.15477	0.309111	3.05795	1.74201	1.36039	0.895621	3.07483	4.40396	2.89171
L2/3_P12	0	0.858775	0	0	2.81199	0	1.11199	0.518873	2.99792	1.31387	2.21502	2.28663	3.57478	2.9634	2.21502
L2/3_P12	0	1.93509	0	0	2.67705	0	2.05041	0.990568	3.27304	0.613228	0.990568	1.80472	2.48515	2.48515	0
L2/3_P12	0	0.647277	0.647277	0	2.31286	0	2.55212	0	3.0882	0.647277	1.03697	2.31286	2.62065	3.37486	1.7141
L2/3_P12	0.543893	0	0	0	2.34133	1.15313	1.80153	0	3.68952	1.15313	1.52899	1.15313	2.94799	3.12153	1.52899
L2/3_P12	0	0	0	0.570144	2.32457	0	1.85311	1.57745	3.32856	0.930999	1.19561	0.570144	2.16162	1.72475	0.930999
L2/3_P12	0	0	0	0	0	0	2.07775	0	3.28156	1.20262	1.20262	2.33363	3.28156	3.28156	2.33363
L2/3_P12	0	0	0.755018	0	2.67634	1.18028	1.47772	0	2.88562	1.70667	0.755018	2.04974	3.37387	4.22915	2.82061
L2/3_P12	0.890932	0	0	0	1.90948	0.890932	2.2643	1.67001	3.39276	0.890932	1.35449	1.90948	2.97992	4.38274	2.2643
L2/3_P12	0	0	0	0	2.08422	0	1.8917	0	2.50644	0.878654	0.878654	2.50644	1.8917	2.8024	2.08422
L2/3_P12	0	0	0	0	2.50994	0	3.37624	0.880882	2.7167	0	2.61865	1.34183	3.21973	2.88794	1.65615
L2/3_P12	0	0	0	0.448358	2.8238	0.448358	1.70945	1.18263	3.18616	2.18833	1.34252	1.60144	3.37714	3.41505	1.34252
L2/3_P12	0	0.7582	0.7582	0	2.82625	0	2.75669	0	3.0099	0.7582	2.41679	2.3101	3.21177	3.41757	2.41679
L2/3_P12	0	1.64139	0	0	1.64139	0	1.64139	1.64139	2.43412	2.74523	1.9801	0	2.98217	2.74523	2.43412
L2/3_P12	0	0.979789	0	0.605379	2.53744	0.979789	1.46506	1.25157	3.22392	1.92039	2.1386	2.1386	2.71754	0.605379	1.25157
L2/3_P12	0.757116	0	0.757116	0	2.68002	0	2.82433	0.757116	2.68002	0.757116	0.757116	1.48078	2.30826	3.48735	2.41494
L2/3_P12	0	0	0	0	2.17617	0	2.54308	1.28209	2.54308	0.833815	1.82589	0	3.69044	3.69044	0.833815
L2/3_P12	0	0.843733	0	0.843733	2.65678	0	2.19167	0.843733	3.26483	1.60444	0.843733	1.29474	2.45103	3.67442	1.84057
L2/3_P12	0	0	0	0	1.66843	0	3.50492	0	3.28926	0	1.14801	2.77655	2.00899	3.01393	1.66843
L2/3_P12	0	0.433905	0.735509	1.77316	2.81869	0	2.5184	1.56922	2.47363	1.67638	1.31274	1.67638	3.17042	3.33803	1.56922
[truncated: 30,640 more rows]

## Sheet: Figure 2F
L2/3						L4
Col19a1		Sorcs3		Gabrg3		Col19a1		Sorcs3		Gabrg3
P12	P22	P12	P22	P12	P22	P12	P22	P12	P22	P12	P22
0.027368	0.02591	0.111921	0.088639	0.00481	0.004628	0.035239	0.061437	0.129823	0.116479	0.009232	0.012845
0.021566	0.024261	0.081938	0.080647	0.004831	0.005031	0.032114	0.040326	0.101465	0.112835	0.009262	0.011456
0.019691	0.028129	0.061753	0.098043	0.004827	0.00517	0.02977	0.049867	0.104482	0.128021	0.006857	0.019947
0.026562	0.028615	0.101608	0.096761	0.005467	0.004885	0.025478	0.036048	0.16828	0.108999	0.005762	0.009327
0.020383	0.027015	0.066842	0.090277	0.004835	0.004809	0.030789	0.051075	0.102425	0.113475	0.013319	0.012922
0.020364	0.02873	0.087051	0.100378	0.004872	0.004753	0.030801	0.051558	0.108373	0.114809	0.014371	0.015486
0.017865	0.026	0.055157	0.088868	0.004753	0.004737	0.035172		0.114089	0.126596	0.016948	0.017936
0.027378	0.028284	0.126061	0.096674	0.005	0.004928	0.041406	0.051246	0.105963	0.110557	0.014917	0.011446
0.024945	0.026049	0.087688	0.097564	0.005282	0.005002	0.032491		0.116678	0.131419	0.015629	0.019938
0.021659	0.027738	0.078125	0.098579	0.004876	0.005184	0.034989	0.049065	0.101017	0.118361	0.012851	0.013858
0.025052	0.028807	0.088039	0.102558	0.005313	0.005112	0.034396	0.041715	0.100921	0.117504	0.01364	0.016303
0.019323	0.027949	0.069085	0.097185	0.004744	0.005154	0.033175	0.059038	0.105529	0.129406	0.010039	0.015311
0.024429	0.027623	0.089832	0.09366	0.005155	0.004813	0.042079	0.07579	0.11142	0.123671	0.021647	0.015335
0.022569	0.026956	0.078896	0.091067	0.00484	0.004694	0.034598		0.103051	0.124788	0.012372	0.016333
0.026669	0.029205	0.105682	0.099654	0.005004	0.004749	0.044406	0.048357	0.09829	0.10944	0.018632	0.01127
0.02855	0.028619	0.141594	0.096456	0.004842	0.005141	0.032021	0.035223	0.145496	0.110236	0.015527	0.010648
0.024229	0.02733	0.09188	0.091416	0.004852	0.004757	0.032561	0.046487	0.088086	0.117305	0.021152	0.010975
0.022175	0.022399	0.087452	0.05408	0.004878	0.004398	0.029385	0.051403	0.090092	0.114471	0.01588	0.010383
	0.026768	0.120368	0.092069	0.02511	0.0052	0.027403	0.092834	0.093169	0.12868	0.014711	0.021969
0.023909	0.032368	0.0826	0.104614	0.004818	0.005388	0.035547	0.057116	0.095144	0.154163	0.016365	0.01235
	0.025999	0.10656	0.087414	0.015025	0.00516	0.040022	0.047206	0.096578	0.113772	0.011867	0.012404
0.023553	0.027865	0.085334	0.065035	0.006269	0.004498	0.031545	0.042971	0.1162	0.116268	0.013859	0.013389
0.023053	0.029063	0.086299	0.098486	0.004837	0.004889	0.030278	0.049099	0.112548	0.116267	0.011604	0.016079
0.030346	0.028189	0.151011	0.092837	0.004881	0.004892	0.041451	0.046987	0.098104	0.115515	0.023972	0.017855
0.029187	0.027604	0.111163	0.09489	0.012257	0.005252	0.029983	0.034833	0.105449	0.118068	0.012268	0.011655
0.024348	0.027669	0.087464	0.088954	0.004776	0.004775	0.039227	0.070923	0.117376	0.12553	0.01579	0.014089
0.020913	0.028245	0.084401	0.089633	0.004953	0.005164	0.037168	0.04719	0.101828	0.115942	0.014512	0.013832
0.02449	0.028169	0.090651	0.086962	0.005397	0.004851	0.030982	0.038736	0.188117	0.122125	0.015184	0.014432
0.024324	0.028982	0.088322	0.084246	0.004771	0.004698	0.032871	0.086189	0.109719	0.126414	0.018913	0.017104
0.017224	0.028804	0.053229	0.094733	0.004809	0.004931		0.051018	0.100705	0.117988	0.030935	0.011196
0.031663	0.03015	0.090533	0.104055	0.006086	0.005317	0.033187	0.036617	0.109592	0.106781	0.016527	0.008918
0.024053	0.028262	0.085201	0.092539	0.005236	0.004924	0.025361	0.0461	0.099534	0.12567	0.007223	0.016221
0.026405	0.028576	0.122594	0.093425	0.004815	0.004789	0.034925	0.05076	0.115732	0.129797	0.019082	0.019768
0.024304	0.028009	0.083923	0.094162	0.004768	0.004871	0.03284	0.041949	0.096038	0.113349	0.010296	0.011789
0.023456	0.02996	0.085829	0.098149	0.004849	0.005324	0.04763	0.075105	0.103755	0.117064	0.017022	0.013024
0.024874	0.028907	0.088639	0.089596	0.004774	0.005002	0.033542	0.076097	0.13595	0.142612	0.015994	0.019931
0.022897	0.028221	0.12	0.094857	0.004843	0.00502	0.03519	0.058363	0.096264	0.124801	0.011124	0.018408
0.020619	0.03108	0.066879	0.100537	0.00483	0.00532	0.030055	0.036307	0.097638	0.118852	0.007299	0.013658
0.022157	0.029547	0.079433	0.095699	0.004878	0.005342	0.029895	0.066866	0.103356	0.122488	0.013403	0.012955
0.023335	0.029096	0.083588	0.091855	0.005229	0.004717	0.037578	0.067238	0.116012	0.11914	0.018353	0.016332
0.020659	0.028129	0.073472	0.090502	0.004874	0.00527	0.030932	0.050624	0.0977	0.117651	0.010187	0.010864
0.022591	0.028063	0.076975	0.093366	0.005448	0.004836	0.029835	0.061477	0.115078	0.120832	0.010661	0.013532
0.026827	0.028185	0.100536	0.092798	0.005347	0.005284		0.062482	0.106311	0.116514	0.020429	0.013145
0.023594	0.028837	0.084776	0.090867	0.004705	0.00496	0.035495	0.059028	0.126459	0.129688	0.013638	0.020242
0.028177	0.028543	0.106564	0.091525	0.00517	0.00523	0.03417	0.035676	0.108303	0.100568	0.015551	0.007469
0.025779	0.029918	0.088892	0.09753	0.008701	0.00549	0.038137	0.054997	0.131623	0.113066	0.016971	0.012271
0.020594	0.029504	0.060092	0.093634	0.004833	0.004956		0.0512	0.108796	0.11785	0.027537	0.012121
0.019427	0.028747	0.089352	0.093755	0.004774	0.004782	0.027522	0.081355	0.130359	0.12556	0.009278	0.018381
0.026392	0.028616	0.103387	0.093266	0.004951	0.004914	0.037928		0.12605	0.13891	0.01517	0.018463
0.023433	0.027959	0.084525	0.089488	0.004926	0.004819	0.041236	0.039559	0.109438	0.112738	0.008257	0.01138
0.023456	0.030788	0.085012	0.093071	0.005084	0.004947	0.028324	0.055457	0.106087	0.120091	0.013673	0.017134
0.019018	0.033361	0.052558	0.101543	0.004792	0.005315	0.044285	0.037519	0.096676	0.106755	0.014326	0.009935
0.021882	0.031886	0.086295	0.101827	0.004886	0.005344	0.026884	0.047994	0.095104	0.12146	0.00729	0.016105
0.024662	0.028442	0.079322	0.093978	0.004926	0.00532	0.042129	0.03574	0.125452	0.124147	0.010627	0.012746
0.02327	0.028332	0.07989	0.093882	0.004794	0.004991	0.04183	0.037725	0.091901	0.113655	0.013386	0.008908
	0.02897	0.110278	0.098663	0.011484	0.005991	0.030781		0.111844	0.140991	0.015647	0.018937
0.025466	0.028487	0.113839	0.096168	0.004952	0.005079	0.026196	0.042364	0.09667	0.121072	0.013851	0.016655
0.021795	0.028348	0.075384	0.09283	0.004668	0.005426	0.036414	0.047854	0.103508	0.128459	0.014291	0.019123
0.024622	0.030839	0.08747	0.098658	0.005304	0.005351		0.037909	0.1006	0.109898	0.017566	0.010026
0.025738	0.02967	0.081349	0.095148	0.005358	0.005214	0.032148	0.046266	0.098721	0.119574	0.009819	0.012739
0.024846	0.028444	0.097636	0.096013	0.00545	0.004848	0.031343	0.046261	0.110712	0.113631	0.007896	0.014032
0.037996	0.028386	0.109265	0.101082	0.008021	0.00539	0.029157	0.051774	0.108488	0.127274	0.012861	0.019122
0.02318	0.030179	0.088755	0.101756	0.00624	0.005458	0.031655	0.046426	0.120753	0.113785	0.009796	0.014325
0.019795	0.029603	0.064969	0.101099	0.004793	0.008626	0.044201	0.066329	0.119221	0.119373	0.026124	0.013422
0.020098	0.029451	0.083408	0.093443	0.004806	0.005535	0.038613	0.039961	0.106776	0.109072	0.021137	0.009735
0.02299	0.029933	0.07635	0.093869	0.005397	0.005245	0.032356	0.044714	0.110176	0.116691	0.010757	0.013714
	0.028394	0.091002	0.088477	0.018414	0.005172	0.027952	0.042929	0.119181	0.112289	0.00963	0.011607
0.02382	0.028366	0.08306	0.094064	0.005341	0.005086	0.033987	0.070574	0.120902	0.122148	0.015266	0.013482
0.032101	0.029875	0.078819	0.0961	0.006035	0.005273	0.050034	0.042547	0.114582	0.12291	0.017493	0.01339
0.025527	0.029494	0.116717	0.093848	0.008286	0.005508	0.02871	0.038247	0.11823	0.10859	0.012547	0.01026
0.023754	0.030214	0.083593	0.093573	0.004858	0.005642	0.033154	0.050256	0.091938	0.129678	0.015689	0.019025
0.023071	0.030062	0.082363	0.097	0.004869	0.005518	0.03147	0.081659	0.103092	0.118606	0.018808	0.011096
0.02349	0.028154	0.078546	0.097424	0.005349	0.005474		0.045718	0.107047	0.128278	0.021042	0.014114
0.023352	0.029212	0.082437	0.095619	0.004925	0.005579	0.031631	0.034596	0.111934	0.11029	0.012497	0.011748
0.024149	0.030666	0.070069	0.100294	0.004782	0.005574	0.032723	0.058369	0.093955	0.12799	0.012128	0.014114
0.023347	0.028599	0.078436	0.093684	0.007761	0.00541	0.034469	0.036604	0.109489	0.117323	0.009976	0.013711
0.023401	0.028049	0.076003	0.092786	0.004993	0.005251	0.035128	0.052146	0.112946	0.119536	0.012326	0.014635
0.022273	0.029964	0.092024	0.094968	0.004924	0.005503	0.037361	0.047842	0.122032	0.109098	0.022697	0.011765
0.020449	0.029774	0.078687	0.099181	0.004902	0.005642	0.053536	0.04426	0.099091	0.114193	0.015173	0.012965
	0.029661	0.106058	0.096309		0.005561	0.041113	0.042212	0.11625	0.119745	0.013322	0.012952
0.025047	0.029605	0.107455	0.095885	0.009129	0.005512	0.033265	0.047137	0.102333	0.117512	0.022595	0.015095
0.021382	0.028771	0.073626	0.101012	0.00485	0.005945	0.035856	0.104194	0.0956	0.128173	0.007532	0.011537
0.02229	0.03014	0.07893	0.097702	0.004844	0.005609	0.02711	0.042198	0.116534	0.117997	0.015167	0.012673
0.021496	0.030036	0.07184	0.101104	0.004803	0.005521	0.03648	0.04865	0.107533	0.125877	0.009682	0.013158
0.035092	0.030068	0.117527	0.095812	0.006997	0.005831	0.051444	0.054376	0.136071	0.122365	0.018398	0.013883
0.021962	0.040646	0.073801	0.097415	0.00498	0.006865	0.042842	0.051427	0.115185	0.119509	0.026903	0.012709
0.021958	0.0299	0.072603	0.09334	0.004761	0.005641	0.029549	0.060395	0.12147	0.115181	0.007534	0.009607
0.021315	0.030566	0.08131	0.100774	0.005544	0.005702	0.034835	0.065067	0.118896	0.121702	0.013785	0.013241
0.023528	0.031919	0.090583	0.105814	0.005059	0.005547	0.027743	0.046773	0.118832	0.115575	0.008054	0.009773
0.019373	0.030708	0.070767	0.094914	0.004859	0.006186	0.036964	0.058879	0.104443	0.131219	0.013907	0.017882
0.023886	0.044516	0.074488	0.099677	0.008341	0.007817	0.040664	0.049552	0.130408	0.120229	0.007698	0.013454
0.021075	0.030317	0.073021	0.092535	0.004994	0.007063	0.032049	0.056207	0.120515	0.120595	0.017308	0.012638
0.024405	0.030196	0.079241	0.098142	0.006009	0.005599	0.027011	0.074826	0.115507	0.119966	0.011894	0.01174
0.01986	0.028643	0.067228	0.099538	0.004841	0.005623	0.035872	0.044363	0.162055	0.126348	0.020673	0.015156
0.023565	0.03608	0.080679	0.096269	0.005706	0.008199	0.031119	0.041954	0.106963	0.118893	0.012277	0.015377
0.02178	0.03398	0.078221	0.093781	0.004963	0.006469	0.039451	0.035831	0.140218	0.111947	0.006372	0.009662
0.020123	0.029527	0.069434	0.1042	0.005197	0.005709	0.046765	0.05185	0.131414	0.115813	0.012978	0.010637
0.025368	0.030985	0.123966	0.101739	0.00806	0.005597	0.030204	0.055609	0.125131	0.128832	0.007281	0.021786
0.022246	0.02822	0.078838	0.092831	0.004732	0.005536	0.034111	0.053978	0.098286	0.129286	0.007614	0.016247
0.023069	0.039707	0.074487	0.097149	0.006102	0.009319	0.038031	0.03786	0.117535	0.115218	0.011515	0.011331
0.022825	0.031016	0.084012	0.101322	0.005747	0.005862	0.036676	0.046732	0.119063	0.132954	0.008347	0.0202
0.027801	0.030115		0.097525	0.005833	0.008174	0.026832	0.034478	0.108	0.100768	0.011096	0.007316
0.026802	0.030518	0.088701	0.094735	0.010774	0.006108	0.033209	0.066486	0.165772	0.139373	0.008382	0.018869
0.024677	0.029719	0.105542	0.1259	0.005255	0.006212	0.041254	0.073422	0.136306	0.134861	0.010623	0.013972
0.023331	0.034013	0.079371	0.104159	0.005505	0.009478	0.030926	0.035704	0.130592	0.113545	0.012891	0.008241
0.021319	0.033309	0.077204	0.105637	0.005139	0.014151		0.055045	0.19356	0.122204	0.018677	0.014964
0.025767	0.030556	0.071571	0.100266	0.006269	0.006042	0.051475	0.044467	0.104771	0.120691	0.009347	0.01429
0.039028	0.028717	0.120845	0.096127	0.008595	0.006105	0.044664	0.067456	0.154767	0.12076	0.010689	0.013509
0.022518	0.030575	0.071741	0.100097	0.007834	0.00648		0.064861	0.108843	0.126046	0.012535	0.01623
0.021717	0.031138	0.076604	0.098469	0.004873	0.006156		0.05158	0.223805	0.134293	0.02126	0.020109
0.022187	0.034264	0.082736	0.092701	0.004929	0.006772	0.041277	0.046636	0.122985	0.127546	0.008553	0.018639
0.019347	0.036944	0.070422	0.110772	0.004899	0.013081	0.038176	0.054118	0.11915	0.127387	0.01705	0.015625
0.022425	0.030368	0.091587	0.103173	0.007923	0.006282	0.032205	0.093355	0.137016	0.129189	0.013338	0.015613
0.024082	0.030362	0.081099	0.100692	0.009198	0.006339	0.035095	0.040447	0.134844	0.110132	0.013055	0.008652
0.026029	0.029049	0.084377	0.092712	0.01036	0.006384	0.03377	0.066633	0.137467	0.129145	0.011445	0.016874
0.019976	0.030045	0.07677	0.102175	0.005036	0.005956	0.030973	0.04239	0.143789	0.113978	0.011177	0.010436
0.02078	0.034726	0.074472	0.094381	0.005026	0.006379	0.053649	0.041365	0.132004	0.117783	0.010493	0.010559
0.022734	0.030724	0.07444	0.100898	0.009813	0.005848	0.049767	0.087352	0.099317	0.127262	0.013139	0.014472
0.03753	0.034035	0.091338	0.101638	0.008658	0.006864	0.027588	0.041741	0.104545	0.118551	0.006161	0.011671
0.031114	0.039804	0.091452	0.098899	0.020798	0.007614	0.028583	0.062374	0.102942	0.137331	0.008402	0.014406
0.033147	0.031945	0.09034	0.099059	0.014065	0.006684	0.035212	0.056323	0.109743	0.136531	0.00927	0.019623
0.025935	0.035815	0.084144	0.096638	0.01723	0.007236	0.029	0.033768	0.121396	0.166793	0.005913	0.016593
0.021957	0.032504	0.078739	0.095563	0.004819	0.006336	0.034953	0.059051	0.108546	0.144745	0.008769	0.021984
0.020018	0.057028	0.070627	0.110134	0.004851	0.01479	0.035867	0.047593	0.117001	0.122189	0.026862	0.014851
0.026722	0.033575	0.085852	0.09565	0.012176	0.008602	0.03251	0.038117	0.110896	0.104967	0.005571	0.01398
0.025947	0.034646	0.091574	0.108539	0.00973	0.015528	0.032	0.034614	0.123508	0.130937	0.015782	0.024464
0.030491	0.032288	0.090443	0.10526	0.006355	0.010274	0.03585	0.039275	0.121824	0.116116	0.015415	0.012833
0.02396	0.031491	0.069086	0.11659	0.004761	0.010448	0.037236	0.049879	0.164834	0.113648	0.015817	0.023349
0.034701	0.040577	0.090208	0.108727	0.01883	0.012081	0.045475	0.046035	0.154883	0.10607	0.019912	0.015815
0.034157	0.034692	0.08844	0.104665	0.017204	0.009563	0.042972	0.031698	0.145626	0.122266	0.013769	0.013964
0.025257	0.030706	0.098802	0.100611	0.007535	0.006747		0.050463	0.209412	0.116329	0.014978	0.02259
0.028625	0.031913	0.086371	0.104404	0.015848	0.010287	0.030848	0.031403	0.152536	0.125573	0.009031	0.015863
0.024947	0.038134	0.076899	0.100192	0.019513	0.007074	0.032894	0.049089	0.133558	0.148809	0.012037	0.017198
0.023206	0.033646	0.102683	0.098616	0.00893	0.007936	0.049789	0.043421	0.118719	0.117664	0.015861	0.019698
0.025864	0.036458	0.082998	0.112717	0.013253	0.01377	0.029806	0.055697	0.140106	0.139501	0.009853	0.016521
0.037086	0.033862	0.105978	0.099497	0.020007	0.007189		0.044942	0.158648	0.109082	0.014598	0.014373
0.022582	0.048572	0.084248	0.127878	0.004986		0.032785	0.056059	0.117057	0.115602	0.006727	0.008735
0.02229	0.039286	0.081248	0.129992	0.004998	0.012979	0.044624	0.063466	0.136085	0.135928	0.012207	0.016343
0.0232	0.03419	0.092277	0.092562	0.014591	0.006843	0.035458	0.026682	0.172149	0.096763	0.018255	0.009073
0.02316	0.031631	0.073035	0.106836	0.009328	0.011994	0.038795	0.067606	0.149017	0.118619	0.010643	0.013115
0.022336		0.075071	0.112281	0.011012	0.012526	0.029291	0.052687	0.096708	0.135135	0.010841	0.018227
0.027214	0.029829		0.108145	0.009562	0.011073	0.042499	0.049504	0.138599	0.137346	0.019297	0.019413
0.029554	0.030972	0.099051	0.10081	0.016801	0.006282		0.051111	0.14775	0.122488	0.013525	0.030522
0.028408	0.031891	0.106569	0.108323	0.009423	0.011278	0.029406	0.043181	0.128947	0.11821	0.011243	0.017856
0.024993	0.031286	0.072068	0.105198	0.005601	0.007116	0.025613	0.046387	0.094038	0.126115	0.006223	0.014512
0.02549	0.048546	0.07334	0.12174	0.014727	0.015671		0.04631	0.160364	0.122504	0.027799	0.016627
0.02416	0.033598	0.076252	0.094532	0.011927	0.006917		0.039933	0.13986	0.184981	0.025954	0.019904
0.035784	0.032613	0.086416	0.102001	0.024427	0.007238	0.033829	0.035116	0.117619	0.13771	0.016855	0.010748
0.023722	0.042267	0.0819	0.107664	0.00555	0.009347	0.035018	0.070869	0.129488	0.154825	0.006855	0.021222
0.028412	0.040784	0.086675	0.106281	0.008704	0.00964		0.033813	0.112008	0.119216	0.018875	0.008618
0.02332	0.055467	0.09211	0.115428	0.008509	0.011079	0.034505	0.03928	0.107996	0.130136	0.011604	0.015116
0.024006	0.03486	0.085807	0.097606	0.01536	0.011302	0.041965	0.039131	0.20339	0.105922	0.011982	0.012418
0.027655		0.095404	0.120577	0.012888	0.015266	0.031839	0.049664	0.090681	0.107783	0.015601	0.012324
0.035763	0.050465	0.090317	0.114164	0.013674	0.010086	0.030653	0.033381	0.110965	0.110029	0.016684	0.011311
0.033816	0.032148	0.126276	0.112945	0.009593	0.011656		0.048659	0.16956	0.134954	0.035589	0.016
0.027477	0.046389	0.087865	0.113084	0.0181	0.013133	0.053371	0.042598	0.172838	0.130827	0.016954	0.02379
0.030626	0.031118		0.100995	0.013055	0.007344	0.030587	0.076096	0.112077	0.131271	0.007583	0.024516
	0.034359	0.09976	0.124847	0.024781	0.01414	0.039885	0.041622	0.15849	0.112233	0.00934	0.009544
0.02883	0.036407	0.108294	0.110337	0.014176	0.00856	0.031884	0.041828	0.135273	0.132488	0.008673	0.021708
0.02904	0.058364	0.076719	0.114248	0.011981	0.015272	0.030574	0.080258	0.121104	0.142934	0.007962	0.025882
0.028194	0.034674	0.088108	0.101439	0.011617	0.009635	0.046923	0.062315	0.139602	0.140372	0.013802	0.013859
0.025163	0.060934	0.091248	0.12657	0.009013		0.032441	0.040041	0.096577	0.123317	0.01573	0.013115
0.022657	0.062987	0.084531	0.134207	0.006089		0.021614	0.060669	0.071804	0.155791	0.006991	0.022011
0.034672	0.032995		0.10734	0.015338	0.012676	0.032688	0.08941	0.087548	0.102368	0.009354	0.01208
0.033267	0.052471	0.110765	0.114003	0.007331	0.014127	0.024037	0.083801	0.077783	0.148509	0.007178	0.018625
0.027136		0.087928	0.128644	0.024719		0.031515	0.036498	0.097563	0.114842	0.012567	0.010209
0.034863	0.037838	0.095921	0.111765	0.013277	0.009455	0.035936	0.043628	0.085892	0.126457	0.024151	0.016447
0.033313	0.036279	0.096893	0.123661	0.006606		0.033473	0.040633	0.088016	0.111096	0.007775	0.014136
0.031182	0.028455	0.075986	0.138628	0.015235	0.005193	0.044007	0.067158	0.070566	0.117181	0.016465	0.019919
0.028489	0.031437	0.096366	0.151121	0.019114	0.005357	0.026392	0.039003	0.136792	0.117058	0.008615	0.017378
0.037925	0.030312	0.087636	0.14071	0.016499	0.005331		0.088119		0.109351	0.01157	0.020502
0.030089	0.023969	0.081844	0.111017	0.017666	0.005129		0.038299	0.110898	0.126821	0.011931	0.017365
0.027955	0.031172	0.084403	0.160369	0.007736	0.005209	0.030756		0.070881	0.139501	0.011262	0.021079
0.025465	0.025962	0.093719	0.121632	0.012282	0.005169	0.031867	0.032937	0.128779	0.110269	0.013002	0.013325
0.025911	0.029331	0.082481	0.140953	0.012342	0.005275	0.028376	0.036051	0.076638	0.110367	0.013543	0.011286
	0.029748	0.101158	0.131813	0.01706	0.005148	0.030007	0.060963	0.077102	0.132998	0.010295	0.023243
0.032841	0.029945	0.104712	0.141117	0.018173	0.005422	0.02954	0.064194	0.074728	0.132268	0.013158	0.02217
0.026623	0.030579	0.083141	0.142364	0.018713	0.005289	0.023406	0.028479	0.072587	0.102625	0.008846	0.008771
0.024332	0.029921	0.088651	0.132289	0.015458	0.00524	0.02837	0.052057	0.067721	0.127234	0.012259	0.018629
0.030585	0.029526	0.128748	0.132215	0.007139	0.005343	0.025021	0.080137	0.070987	0.125406	0.009727	0.022738
0.029624	0.031297	0.100955	0.149916	0.020298	0.005197	0.0276	0.035591	0.111042	0.112572	0.008858	0.016606
0.02826	0.029909	0.094651	0.122844	0.012619	0.00561	0.029447	0.054106	0.095172	0.126738	0.007764	0.010711
0.03041	0.028846	0.098227	0.12428	0.015719	0.005316	0.034118	0.090583	0.088987	0.119315	0.013095	0.029665
0.033722	0.028853	0.095042	0.124707	0.016179	0.005498		0.037654		0.110038	0.017233	0.014566
0.028171	0.029486	0.083648	0.116884	0.012224	0.004724	0.027865	0.030844	0.065663	0.102052	0.011209	0.009735
0.02855	0.028573	0.078903	0.109647	0.017859	0.005508		0.044494	0.078623	0.116649	0.012439	0.011761
0.027741	0.028775	0.098533	0.118004		0.005652	0.0391	0.032835	0.121227	0.107538	0.013896	0.010859
0.030127	0.029344	0.115511	0.121786	0.007064	0.005792	0.029084	0.046209	0.080396	0.120886	0.01111	0.016517
0.0257	0.031687	0.119825	0.136829	0.009647	0.005302	0.021982	0.030561	0.066064	0.111146	0.008594	0.011984
	0.029889	0.110566	0.132525		0.005462	0.023263	0.066866	0.074459	0.125895	0.011097	0.01759
0.034399	0.028341	0.110009	0.116546	0.018331	0.005621	0.027118	0.049125	0.143611	0.130973	0.009509	0.016733
0.033159	0.029428	0.086935	0.12141	0.0087	0.005352	0.026737	0.025274	0.101179	0.090662	0.009601	0.006601
0.02703	0.030276	0.120289	0.131315	0.024757	0.00539	0.037758	0.038892	0.071328	0.114718	0.016964	0.010971
0.028962	0.028557	0.135513	0.116019	0.015468	0.005398	0.035483	0.060818	0.149673	0.106128	0.007929	0.012811
	0.027647	0.099042	0.116354	0.008379	0.00543	0.026556	0.038243	0.088019	0.095684	0.00852	0.010431
0.028972	0.028135	0.100373	0.106912	0.020691	0.005802	0.033515	0.034967	0.063614	0.12242	0.017434	0.017264
0.029646	0.030427	0.100279	0.133481	0.017255	0.005277	0.027797	0.04244	0.121182	0.120165	0.006919	0.017295
0.041717	0.029511	0.097705	0.13116	0.012735	0.005598	0.023189	0.05065	0.07983	0.131814	0.01054	0.01736
0.036494	0.027587	0.088175	0.117107	0.006334	0.005491	0.038316	0.030408	0.16699	0.102675	0.019503	0.008888
0.040319	0.028912	0.089166	0.123337	0.025384	0.00576	0.022259	0.061309	0.072987	0.1265	0.005626	0.017773
0.024745	0.028368	0.078901	0.114864	0.012735	0.005537	0.029915	0.044384	0.196552	0.111111	0.016203	0.013406
0.028264	0.028107	0.081815	0.119957	0.006606	0.007458	0.024339	0.036918	0.071018	0.103797	0.016894	0.010914
0.032047	0.027769	0.115726	0.109595	0.010485	0.005846	0.023678	0.046326	0.08547	0.120504	0.009133	0.013108
0.034878	0.027517	0.0883	0.108254		0.005828	0.026322	0.043668	0.178118	0.111595	0.007653	0.021152
0.032584	0.028962		0.117905	0.013688	0.00478	0.027724	0.071043	0.115274	0.135603	0.009827	0.023423
0.028091	0.02755	0.106608	0.110763	0.015389	0.005538	0.043921	0.039837	0.082785	0.118027	0.012822	0.019622
0.031776	0.030114	0.098303	0.128951	0.016418	0.005325	0.027252	0.033312	0.085445	0.107596	0.012049	0.015134
0.032151	0.029973	0.084289	0.130071	0.011947	0.005593	0.027492	0.067128	0.117744	0.133048	0.01777	0.018394
0.026988	0.0267	0.087401	0.104396	0.006698	0.00553	0.029999	0.035062	0.074892	0.123263	0.007964	0.019808
0.038003	0.029441	0.101037	0.122079	0.013397	0.005569	0.025839	0.09226	0.110581	0.114818	0.0116	0.023507
0.026377	0.029544	0.080076	0.117976	0.015109	0.005563	0.028987	0.038998	0.075922	0.123943	0.010323	0.012293
0.027134	0.028344	0.0971	0.114995	0.007868	0.00763	0.029517	0.027721	0.080723	0.105236	0.015519	0.013014
0.028962	0.028332	0.161317	0.117484	0.014885	0.005355	0.032982	0.075784	0.077055	0.131602	0.021409	0.023074
0.029926	0.029943	0.084278	0.127955	0.014005	0.005375	0.026366	0.041042	0.107955	0.127655	0.00869	0.019303
	0.029569	0.103195	0.127674	0.022074	0.005498	0.027283	0.037465	0.067375	0.109279	0.006457	0.014824
0.033215	0.028857	0.099482	0.117006		0.005773	0.030293	0.060764	0.063011	0.140975	0.009123	0.020632
	0.031296	0.106161	0.131587	0.008824	0.005538	0.024731	0.083518	0.069462	0.123039	0.015679	0.01555
0.023146	0.029521	0.095753	0.11636	0.004991	0.005995	0.028366	0.028474	0.068162	0.110006	0.014093	0.010394
0.018359	0.030486	0.062583	0.124118	0.004637	0.005625	0.02664	0.040317	0.089743	0.1281	0.007835	0.02447
0.021356	0.03018	0.07481	0.123408	0.005269	0.005616		0.060468	0.081836	0.115104	0.015513	0.016265
0.018293	0.028306	0.086333	0.105248	0.004955	0.004713	0.032406	0.048554	0.087833	0.134735	0.014091	0.017196
0.016756	0.030551	0.049209	0.11414	0.004663	0.00973	0.027315	0.064251	0.081004	0.138689	0.015446	0.015866
0.019402	0.026587	0.062723	0.105515	0.005236	0.009038	0.021429	0.030846	0.107739	0.119757	0.008584	0.019695
0.019187	0.032215	0.071261	0.134624	0.004878	0.005525	0.023196	0.083224	0.103679	0.126445	0.010544	0.018279
0.020846	0.02878	0.077558	0.112472	0.005141	0.005437	0.031379	0.030103	0.105237	0.116364	0.010157	0.009834
0.019326	0.028799	0.068136	0.121413	0.005074	0.006323	0.031214	0.037054	0.077147	0.117329	0.013734	0.020266
0.019794	0.030318	0.076468	0.121249	0.004906	0.005608	0.025652	0.054569	0.077625	0.115252	0.015304	0.021486
0.019085	0.027703	0.071188	0.109263	0.004991	0.006037	0.029444	0.034669	0.079785	0.121011	0.006041	0.014508
0.019921	0.027333	0.071749	0.107076	0.005143	0.006179	0.030127	0.032281	0.0974	0.113101	0.009053	0.009962
0.01638	0.029082	0.051209	0.116321	0.004831	0.005523	0.02297	0.05029	0.095485	0.099667	0.007669	0.015797
0.020234	0.030034	0.079725	0.111764	0.004988	0.010511	0.025928	0.029497	0.06278	0.09794	0.016946	0.008196
0.019028	0.028736	0.065282	0.119707	0.004826	0.008642	0.028021	0.030872	0.083119	0.098118	0.008791	0.007269
0.017484	0.02988	0.057205	0.12183	0.004869	0.005791	0.026485	0.065941	0.068082	0.109898	0.006967	0.01991
0.020128	0.029266	0.069607	0.108023	0.00525	0.005999	0.036373	0.049742	0.085802	0.120531	0.017348	0.013959
	0.028907	0.058791	0.120372	0.018045	0.005879	0.029636	0.034426	0.077865	0.121575	0.017367	0.021905
0.019656	0.027831	0.063807	0.107794	0.005517	0.009184		0.036215	0.075129	0.123824	0.009862	0.013063
0.018781		0.066736	0.123508	0.004963		0.0302	0.067139	0.070989	0.129638	0.01057	0.015409
0.017206	0.030052	0.058068	0.114503	0.004746	0.005676	0.029381	0.045256	0.062158	0.09231	0.007173	0.008903
0.019747	0.029976	0.067833	0.126068	0.00512	0.014213	0.037508	0.073302	0.141992	0.111398	0.010925	0.018421
0.018472	0.030398	0.065951	0.108122	0.004899	0.008778	0.044586	0.04626	0.152656	0.112113	0.017142	0.009576
0.017447	0.029669	0.056882	0.122576	0.00485	0.005774	0.023887	0.03192	0.087672	0.090718	0.009054	0.006158
0.020215	0.02977	0.067735	0.121581	0.005732	0.012675	0.022121	0.047336	0.098395	0.118139	0.007771	0.011947
0.017089	0.031292	0.05142	0.103109	0.004825	0.014149	0.032201	0.057256	0.108105	0.09738	0.013719	0.0124
0.019357	0.029894	0.059401	0.118747	0.00485	0.005789	0.031533	0.094303	0.068647	0.076498	0.013125	0.011173
0.016751	0.030649	0.054354	0.132477	0.004704	0.007954	0.027313	0.028473	0.076882	0.074025	0.01441	0.005246
0.02019	0.031034	0.081438	0.120591	0.005013	0.006256	0.026303	0.042283	0.076028	0.08897	0.008964	0.013524
0.018894	0.031229	0.058465	0.131658	0.005134		0.038551	0.038563	0.164244	0.076887	0.024424	0.011105
0.020377	0.031915	0.076511	0.127657	0.004922		0.025183	0.057668	0.075594	0.126382	0.008053	0.007966
0.019782	0.031319	0.064355	0.119193	0.00523	0.006063	0.030474	0.035862	0.102241	0.097328	0.008465	0.007472
0.019399	0.031256	0.069606	0.118629	0.0051	0.00613	0.031305	0.056681	0.073025	0.14421	0.012258	0.013016
0.020486	0.026725	0.066487	0.108177	0.011029	0.0065	0.024907	0.075805	0.167267	0.121813	0.008144	0.009753
0.021338	0.029693	0.074159	0.111246	0.006034	0.006268	0.038042	0.062241	0.092737	0.172854	0.013531	0.008809
0.019543	0.029294	0.060758	0.11315	0.005238		0.022328	0.040705	0.073316	0.091985	0.007392	0.008405
0.017194	0.032365	0.050868	0.105749	0.004915		0.023437	0.055553	0.081276	0.12043	0.005609	0.013063
0.022406		0.068413	0.123713	0.010687		0.023626	0.047689	0.099739	0.111554	0.007072	0.010196
		0.093656	0.114095	0.017484		0.027072	0.055602	0.092107	0.101443	0.010161	0.01337
0.019028	0.029685	0.059505	0.11547	0.005165	0.009882	0.023871	0.071022	0.076132	0.106863	0.005958	0.015632
0.017968	0.043494	0.052936	0.114417	0.005017		0.029821	0.060627	0.091543	0.1039	0.006352	0.010207
0.019735	0.024678	0.074923	0.097789	0.004979	0.005792	0.027303	0.05861	0.067707	0.156546	0.012405	0.018631
0.018257	0.030347	0.075529	0.129838	0.005017	0.012596	0.033073	0.033878	0.10443	0.083171	0.012225	0.007302
0.019881	0.030557	0.062799	0.125473	0.005263	0.008312	0.039895		0.100506	0.162929	0.012227	0.013053
0.02	0.029023	0.089268	0.120163	0.004995	0.006061	0.027333	0.062072	0.080496	0.11938	0.009612	0.009637
0.020487	0.029805	0.065338	0.114847	0.005238	0.013389	0.025307	0.053142	0.067753	0.110241	0.007337	0.014197
0.018821	0.03438	0.061754	0.123089	0.004958	0.007807	0.029348	0.041739	0.075138	0.115033	0.017655	0.008898
0.016811		0.047965	0.126124	0.004911		0.044148	0.048657	0.115779	0.145504	0.017135	0.011555
0.023611	0.029894	0.0673	0.122608	0.00574	0.015402	0.024245	0.047676	0.091814	0.089625	0.012153	0.00916
0.017424	0.031859	0.054433	0.120031	0.00484	0.01107	0.054103	0.037289	0.076531	0.081109	0.014201	0.008871
0.020917	0.055614	0.069972	0.129774	0.008156		0.038071	0.042575	0.081344	0.095005	0.017646	0.011142
0.019119	0.030934	0.061932	0.130394	0.005221		0.032333	0.056846	0.119247	0.116008	0.010555	0.009595
0.016829	0.045888	0.047566	0.12056	0.004855		0.03235	0.035233	0.109008	0.089694	0.007768	0.008197
0.01914	0.033522	0.080931	0.117619	0.004951	0.011916	0.026269	0.033416	0.07331	0.087194	0.005843	0.005828
0.01779	0.048956	0.058445	0.139598	0.005007		0.033725	0.031081	0.070984	0.081966	0.017045	0.006141
0.018831	0.043263	0.052636	0.115162	0.005258		0.026127	0.049826	0.092672	0.135195	0.011912	0.006809
0.018607	0.035598	0.058155	0.136525	0.00483	0.008937	0.028644	0.045101	0.069673	0.093969	0.016711	0.010508
0.017895	0.044286	0.050625	0.123962	0.004869		0.02766	0.071233	0.090228	0.127996	0.012565	0.014816
0.023725	0.029646	0.050854	0.12135	0.014404		0.026252	0.052489	0.112357	0.10797	0.009345	0.014236
0.017455	0.046058	0.049894	0.132407	0.004945		0.029072	0.046827	0.092532	0.19195	0.009644	0.013446
0.027651		0.143807	0.131253	0.011596		0.031697	0.060376	0.114242	0.242879	0.010345	0.008975
0.028727		0.066414	0.144443	0.009266		0.055475	0.064944	0.156967	0.192579	0.008519	0.011241
0.018613	0.044408	0.057227	0.09888	0.005456	0.013947	0.029873	0.03984	0.074324	0.09551	0.011249	0.007387
0.025343	0.039349		0.137163	0.008575		0.037415	0.040297	0.109487	0.087798	0.02118	0.00775
0.018981	0.025516	0.06245	0.112321	0.005135	0.008115	0.029985	0.043429	0.081727	0.108291	0.012605	0.009163
0.032966	0.043098	0.074481	0.12917	0.01305	0.014355	0.046525	0.038788	0.108489	0.125427	0.018525	0.010542
0.0194	0.034969	0.076542	0.133673	0.00527	0.01538	0.025623	0.029337	0.186691	0.08386	0.008642	0.005442
0.032748	0.028322	0.079952	0.145452	0.018122		0.026075	0.040443	0.086362	0.154449	0.006334	0.011503
0.019835	0.048134	0.059549	0.141291	0.005366		0.027386	0.070329		0.174427	0.016042	0.016055
0.018064	0.055473	0.060437	0.129842	0.00635		0.03573	0.100384	0.074134	0.155396	0.013683	0.018162
0.018816	0.028321	0.077027	0.106555	0.005852	0.014353	0.023976	0.050777	0.086721	0.107375	0.009171	0.012636
	0.04004	0.115677	0.12057	0.005697	0.014204	0.020443	0.042014	0.055804	0.139189	0.005618	0.007027
0.018401	0.055206	0.057423	0.124889	0.004963		0.033981	0.066662	0.143679	0.163231	0.011487	0.010718
0.028037	0.054977	0.154718	0.122296	0.009581			0.034396	0.091638	0.073951	0.010588	0.005568
0.026133	0.037848	0.057429	0.138508	0.012181	0.014686	0.036734	0.033294	0.098236	0.09077	0.006337	0.006064
0.019217	0.032055	0.063585	0.121791	0.004951	0.01147	0.031044	0.05324	0.127388	0.153068	0.011507	0.013072
0.022133	0.033065	0.069342	0.125396	0.007399	0.010412	0.026873	0.03953	0.061855	0.101645	0.010873	0.007078
0.017237	0.033377	0.065722	0.120995	0.005224	0.015814	0.032744	0.049459	0.077452	0.121927	0.009272	0.014796
0.020311	0.031845	0.061295	0.092886	0.005523	0.009917	0.037815	0.035984	0.072852	0.092445	0.012774	0.006758
0.017409	0.045192	0.054807	0.136674	0.004886		0.02187	0.045425	0.056629	0.184042	0.006779	0.007796
0.019794	0.034822	0.061975	0.122603	0.005683		0.026504	0.081381	0.070833	0.101795	0.011835	0.016941
0.024512	0.053071	0.068226	0.129745	0.008129			0.042188	0.084909	0.108098	0.010448	0.007971
0.020201		0.076091	0.189836	0.005296		0.035172	0.046849	0.112439	0.130342	0.009187	0.009534
0.022625	0.054577	0.061511	0.133609	0.008094			0.064802	0.193977	0.126397	0.018506	0.011184
0.021855	0.042878	0.062252	0.133259	0.007512		0.021818	0.092376	0.059782	0.080201	0.008456	0.006524
0.016123	0.037058	0.042489	0.115784	0.004759		0.037471	0.034753	0.11204	0.140092	0.009352	0.009152
0.018333	0.036308	0.052095	0.134474	0.004985		0.025055	0.032658	0.076239	0.08525	0.006479	0.008254
0.019289		0.060682	0.154453	0.005141		0.026413	0.060336	0.097583	0.147095	0.010608	0.009961
0.021082	0.02536	0.061672	0.104418	0.00734	0.005853	0.026756	0.029438	0.08016	0.086	0.008563	0.006685
0.023014	0.048061	0.066918	0.142964	0.006409	0.012478	0.02615	0.034563	0.08416	0.086004	0.007455	0.006888
0.020373	0.04386	0.055299	0.082846	0.019546	0.008969	0.039751	0.032559	0.121274	0.114798	0.010834	0.010197
0.017725	0.028517	0.054106	0.080178	0.005129	0.005367	0.03719	0.05193	0.220463	0.135635	0.02478	0.008543
0.017921	0.027391	0.05724	0.073787	0.00487	0.00499	0.031761	0.038266	0.076304	0.077397	0.009503	0.007653
0.017657	0.028603	0.045165	0.078926	0.01373	0.005227	0.031047	0.057375	0.096709	0.144332	0.007784	0.011057
	0.028526	0.071499	0.073844	0.014091	0.005137	0.030556	0.080233	0.148024	0.14586	0.019744	0.014814
0.021068	0.030372	0.065794	0.082741	0.018264	0.00769	0.032196	0.035948	0.11537	0.136224	0.007056	0.007988
0.019137	0.029878	0.051245	0.084553	0.010847	0.00531	0.041279	0.038151	0.095792	0.121875	0.008807	0.010846
	0.028938	0.094133	0.072936	0.015788	0.005029	0.024824	0.029439	0.056113	0.081403	0.011286	0.007056
0.02057	0.027198	0.088433	0.075199	0.010211	0.005068	0.029211	0.038103	0.06551	0.089299	0.007477	0.008115
0.028386	0.027874	0.083279	0.075963	0.01161	0.005836	0.027263	0.041038	0.078263	0.132889	0.008628	0.007807
0.021908	0.030609	0.070974	0.081344	0.01875	0.005587	0.028146	0.035677	0.084461	0.11593	0.009922	0.007244
	0.02969	0.116437	0.085822	0.008475	0.005221	0.040695	0.067829	0.097869	0.129447	0.014101	0.011001
0.019315	0.030472	0.059432	0.074944	0.005687	0.005429	0.032208	0.040429	0.118764	0.10008	0.011537	0.008411
	0.028451	0.07921	0.086243	0.013875	0.005319	0.024916	0.059096	0.062938	0.11278	0.008622	0.010407
0.018834	0.033615	0.056406	0.076676	0.005362	0.005377		0.036047	0.084407	0.114622	0.011677	0.010081
0.019855	0.060173	0.068276	0.094557	0.005219		0.026054	0.052444	0.075281	0.134278	0.005579	0.011779
0.021617	0.031341	0.059648	0.079676	0.011476	0.005227	0.033166		0.152267	0.1394	0.015126	0.014076
0.023241	0.042177	0.054782	0.085787	0.009419	0.00982	0.03509	0.05668	0.131652	0.152444	0.016722	0.006403
0.02067	0.026761	0.054036	0.069518	0.012543	0.004992	0.024761	0.03291	0.074169	0.105939	0.019307	0.006089
0.032695	0.046093	0.080045	0.088913	0.025176	0.011058	0.02196	0.05133	0.057106	0.104793	0.006661	0.010071
0.020058	0.027588	0.066885	0.070381	0.005063	0.005344	0.023279	0.032018	0.093475	0.137679	0.007527	0.008163
0.022501	0.026771	0.081896	0.074643	0.009734	0.005209		0.026552	0.136062	0.078754	0.014427	0.00519
0.021614	0.025769	0.072176	0.069489	0.018182	0.005098	0.028341	0.032783	0.146462	0.100311	0.010457	0.00664
0.019402	0.03219	0.062933	0.076123	0.005009	0.005192	0.047147	0.048327	0.083483	0.127551	0.012344	0.012429
0.021511	0.028528	0.05122	0.083392	0.009239	0.005293	0.025056	0.039388	0.071333	0.123196	0.007256	0.010285
0.039673	0.033216	0.043399	0.071815	0.009348	0.005033	0.034775	0.048717	0.097221	0.136479	0.008629	0.010908
0.026303	0.028753	0.065965	0.075385	0.019006	0.005109			0.072746	0.141552	0.013904	0.01929
0.021356	0.029402	0.065557	0.075859	0.014467	0.006337	0.031263	0.048483	0.084161	0.132288	0.0111	0.010867
0.017142	0.025729	0.045226	0.067038	0.005269	0.005169	0.041351	0.041583	0.223864	0.166804	0.008971	0.010027
0.029784	0.027942	0.052703	0.07595	0.010857	0.005137	0.028818	0.091729	0.139704	0.161841	0.010932	0.012215
0.019447	0.029276	0.05994	0.076031	0.004976	0.005217	0.041907	0.063138	0.066	0.146373	0.010211	0.015488
0.026468	0.028988		0.073745	0.01087	0.005356	0.026406	0.043257	0.043602	0.087935	0.020388	0.007662
0.020885	0.044975	0.080711	0.07942	0.007588	0.013603	0.031689	0.052227	0.045644	0.071809	0.012378	0.018116
0.019186	0.029498	0.057503	0.080911	0.008188	0.005183	0.047727	0.040566	0.057869	0.119692	0.014088	0.009353
0.02087	0.030245	0.085433	0.072097	0.013494	0.006165	0.024595	0.028886	0.046928	0.081807	0.009171	0.005497
0.021242	0.026757	0.065595	0.075931	0.006098	0.00511	0.027226	0.081529	0.046336	0.123472	0.016835	0.013516
0.022577	0.029717	0.057471	0.076425	0.011222	0.005316	0.03155	0.02911	0.050208	0.087864	0.013742	0.005892
0.018869	0.028832	0.058397	0.073661	0.005005	0.006137	0.024598	0.067711	0.048963	0.112808	0.00865	0.014857
0.027362	0.031765	0.075273	0.080748	0.023615	0.009909	0.023535	0.059255	0.053289	0.184784	0.011855	0.010676
0.020868	0.026033	0.0559	0.072465	0.010925	0.005186	0.023682		0.04385	0.08758	0.009074	0.018105
0.023265	0.029043	0.061756	0.082063	0.012282	0.005204	0.031844	0.059533	0.047365	0.140037	0.015727	0.009437
0.021613	0.028512	0.128923	0.068972	0.012548	0.00535	0.030605	0.046637	0.047291	0.091602	0.018151	0.009622
0.020058	0.03038	0.056756	0.074706	0.01226	0.005233	0.026664	0.07363	0.057309	0.159803	0.022197	0.011725
0.019286	0.029883	0.057913	0.07454	0.005252	0.00547	0.023461	0.063203	0.044912	0.083446	0.007803	0.011287
0.020164	0.026925	0.066484	0.072691	0.005333	0.005164	0.056259	0.059341	0.045968	0.127075	0.011353	0.012497
0.018356	0.028952	0.06483	0.085489	0.005044	0.005324	0.03635	0.050785	0.045788	0.1053	0.017924	0.010986
0.022622	0.027443	0.083082	0.073339	0.01586	0.005002	0.027069	0.050488	0.042604	0.119012	0.012317	0.011519
0.023617	0.028164	0.075063	0.076505	0.006968	0.005304	0.034859	0.077624	0.04356	0.117548	0.016319	0.013296
0.019185	0.028351	0.058595	0.072327	0.006806	0.005377	0.024031	0.062978	0.038988	0.170354	0.00992	0.009255
0.017904	0.028856	0.050984	0.07598	0.00501	0.005268	0.023718	0.057353	0.062201	0.139802	0.007597	0.013114
0.022243	0.028663	0.065369	0.076913	0.007277	0.005224	0.056927	0.045784	0.051354	0.120319	0.011218	0.008413
0.023028	0.025411	0.062288	0.066187	0.006971	0.005058	0.031768	0.053776	0.067978	0.120272	0.009544	0.011717
0.019221	0.030232	0.061604	0.096647	0.007565	0.007711	0.03017	0.0387	0.052946	0.161349	0.010483	0.005715
0.02501	0.026668	0.060429	0.067219	0.011714	0.005136	0.022165	0.040031	0.041898	0.213361	0.006211	0.007644
0.023319	0.028923	0.069099	0.078047	0.010838	0.005456	0.046364	0.048703	0.049921	0.148143	0.013021	0.007659
0.031678	0.028088		0.071164	0.018388	0.005421	0.02764	0.055144	0.049247	0.215414	0.021097	0.017458
0.020731	0.044801		0.084405	0.014707	0.007972	0.032996	0.055554	0.046744	0.217121	0.015062	0.015223
0.020237	0.02764	0.053291	0.07465	0.01479	0.006524	0.033291	0.077244	0.079239	0.21118	0.013059	0.012161
0.023464	0.029413	0.064321	0.081959	0.023268	0.006478	0.027635	0.046716	0.045633	0.146364	0.010111	0.007001
0.026518	0.025875	0.069942	0.071726	0.014337	0.005069	0.025132	0.057072	0.053318	0.189799	0.009625	0.007979
0.027009	0.02633	0.113329	0.069941	0.016939	0.005104	0.031703	0.063258	0.054612	0.210357	0.015438	0.013539
0.024465	0.028673	0.083302	0.080138	0.006952	0.005205	0.045323	0.054954	0.048477	0.156925	0.017057	0.009696
0.019386	0.060387	0.053774	0.098446	0.006485		0.024061	0.050214	0.04528	0.177966	0.006839	0.008289
0.022847	0.030126	0.130945	0.074018	0.015327	0.008052	0.027693	0.049896	0.049738	0.218456	0.009978	0.011697
0.024158	0.028046	0.090398	0.071489	0.007065	0.005756	0.029554	0.041718	0.056797	0.175465	0.009372	0.008626
0.02661	0.027969	0.069064	0.073323	0.006215	0.006146		0.101597	0.063177	0.178055	0.019994	0.01999
0.026722	0.027777	0.06905	0.071345	0.015114	0.005408	0.031591	0.057531	0.090424	0.138381	0.008365	0.01462
0.028053	0.043983	0.079849	0.088212	0.023018	0.008664	0.032224	0.056974	0.068899	0.217067	0.007594	0.007088
0.018893	0.043829	0.058966	0.078407	0.005108	0.009662	0.024058	0.05543	0.050278	0.158327	0.012625	0.007961
0.023847	0.02929	0.074082	0.074164	0.009912	0.005238	0.051645	0.048393	0.05643	0.170779	0.015154	0.008706
0.031892	0.040829	0.063273	0.095794	0.011317	0.012304	0.025479	0.036108	0.048513	0.147675	0.009498	0.005367
0.027198	0.025413	0.160391	0.071001	0.012276	0.005143	0.030584	0.039859	0.088621	0.131723	0.013112	0.005998
0.042137	0.027426	0.152187	0.070259	0.0129	0.005387	0.034512	0.042084	0.051255	0.202619	0.018703	0.007636
0.026787	0.037361	0.077487	0.075595	0.013294	0.012715	0.033993	0.052483	0.050107	0.147944	0.026187	0.011784
0.031174	0.030757	0.077061	0.091684	0.014951	0.006251	0.041107	0.076846	0.058311	0.238607	0.016541	0.012511
0.027652	0.02915	0.108685	0.083609	0.011433	0.005205	0.023784	0.056658	0.048168	0.184463	0.009875	0.010231
0.018816	0.033602	0.052517	0.076203	0.007854	0.007868	0.030732	0.046941	0.053632	0.139711	0.006807	0.00876
0.020685	0.029736	0.056687	0.079886	0.011191	0.005248	0.03596	0.044425	0.06102	0.144437	0.010595	0.007325
0.023848	0.029215	0.080147	0.072078	0.011911	0.005517	0.025787	0.045298	0.046094	0.232068	0.008015	0.006652
0.041586	0.028353	0.094796	0.075976	0.014269	0.005248	0.04198	0.067222	0.078131	0.213267	0.011055	0.013615
0.021349	0.027407	0.065153	0.073179	0.010366	0.005381	0.032155	0.069178	0.0495	0.162098	0.01204	0.009139
0.022701	0.028756	0.068673	0.068555	0.011762	0.00571	0.025571	0.064546	0.041543	0.253459	0.005865	0.007534
0.020327	0.058514	0.064901	0.101404	0.008342		0.028509	0.05091	0.092349	0.175423	0.010841	0.010524
0.029665	0.029283	0.082048	0.072299	0.009584	0.005654	0.025348	0.046906	0.043335	0.206091	0.018041	0.006002
0.024086	0.038849	0.060011	0.104969	0.015993	0.012809	0.028821	0.039801	0.056841	0.14139	0.014367	0.005394
0.027469	0.043974	0.062173	0.09192	0.014917	0.008439	0.025804	0.037626	0.04784	0.133046	0.010486	0.005711
0.024187	0.026979	0.069036	0.06739	0.008185	0.005339	0.027349	0.057179	0.05221	0.127133	0.008538	0.012785
0.021037	0.032449	0.06471	0.099538	0.011776	0.0093	0.032693	0.081365	0.057646	0.223837	0.00714	0.013733
0.021715		0.063274	0.076169	0.014228	0.006203	0.029997	0.042362	0.054346	0.200989	0.016306	0.006813
0.023292	0.030219	0.078499	0.08457	0.013613	0.00595	0.026804	0.048004	0.055306	0.142058	0.011829	0.008188
0.026129	0.029163	0.063417	0.09176	0.020386	0.005695	0.031993	0.043978	0.052001	0.152006	0.016411	0.007548
0.034765	0.037794	0.091652	0.094172	0.017604	0.00722	0.032086	0.057343	0.049451	0.294998	0.007415	0.007501
0.030406	0.026409	0.085665	0.068125	0.010176	0.005195	0.023481	0.050218	0.048896	0.188606	0.011539	0.00783
0.021431	0.042313	0.059123	0.073708	0.008515	0.010174	0.036089	0.071544	0.040247	0.178071	0.008577	0.014032
0.024646	0.027826	0.071873	0.074058	0.012949	0.005399	0.033243	0.053045	0.053429	0.148689	0.015163	0.010896
0.032442	0.035431	0.076649	0.08342	0.01146	0.006028	0.029324	0.046186	0.051016	0.138927	0.023087	0.011661
0.035515	0.045247	0.069876	0.076489	0.016116	0.010507	0.029592	0.040986	0.060547	0.1493	0.015326	0.005811
0.021331	0.055183	0.078194	0.108213	0.008989	0.012961	0.024937	0.052669	0.03879	0.199072	0.006991	0.006469
0.02687	0.03628	0.083911	0.077833	0.01459	0.010036	0.021945	0.038235	0.050335	0.126213	0.006906	0.008665
0.027767	0.034926	0.072794	0.083649	0.013166	0.007713	0.027432	0.051344	0.044656	0.161901	0.00997	0.008643
0.024859		0.073508	0.145012	0.011861	0.015448	0.03403	0.05781	0.052446	0.168992	0.013255	0.008331
0.024519	0.030436	0.076394	0.073492	0.01713	0.005964	0.033496	0.044484	0.050966	0.164322	0.010174	0.008851
0.021964	0.028994	0.069202	0.073383	0.007696	0.005928		0.055627	0.052387	0.173345	0.018241	0.0077
0.028811	0.02826	0.093335	0.07642	0.014988	0.005269	0.035844	0.057839	0.054209	0.153403	0.016413	0.007085
0.025552	0.031179	0.124851	0.078631	0.020349	0.005915	0.022703	0.064082	0.043252	0.221061	0.011489	0.0091
0.024461	0.037918	0.067061	0.172049	0.013372	0.006989	0.030646	0.065819	0.047612	0.177593	0.012008	0.009346
0.019664	0.056534	0.057935	0.075579	0.005492	0.011749	0.042316	0.043966	0.05814	0.163047	0.020943	0.0133
0.022297	0.04711	0.093383	0.08412	0.014625	0.011999	0.024095	0.053351	0.044473	0.144188	0.008337	0.008775
0.02377		0.064578	0.077427	0.011846		0.026051	0.039212	0.046522	0.127408	0.016451	0.005828
0.023169	0.034329	0.06559	0.075935	0.006008	0.009438	0.024391		0.044229	0.18155	0.008405	0.01838
0.037491	0.050924	0.079245	0.140901	0.023056	0.010697	0.03717	0.061328	0.065402	0.217706	0.012365	0.007598
0.020977	0.02745	0.068922	0.075846	0.021781	0.006076	0.036961	0.05395	0.04399	0.221801	0.009699	0.009574
0.022849	0.028379	0.072216	0.072851	0.013999	0.00567	0.024293	0.049014	0.041722	0.179124	0.00604	0.008216
0.031699	0.055327	0.099745	0.118691	0.008393	0.010946	0.028256	0.09348	0.071737	0.235853	0.01207	0.026934
0.02602	0.049763	0.080021	0.088136	0.014519	0.006907	0.04173	0.049851	0.069751	0.179541	0.014143	0.006623
0.023166	0.026737	0.073256	0.095609	0.007984	0.005424	0.025782	0.079939	0.049846	0.257882	0.009677	0.015072
0.021671	0.027568	0.068234	0.076029	0.005332	0.00544		0.038096	0.052718	0.132981	0.013373	0.0065
0.027	0.051808	0.072452	0.082905	0.007504	0.011594	0.055744	0.049001	0.048557	0.226303	0.015759	0.007338
0.020699		0.070632	0.081615	0.005756	0.012773	0.025982	0.053013	0.046627	0.182043	0.016282	0.010481
0.031918	0.050967	0.084188	0.087683	0.013868	0.012537	0.029835	0.058275	0.047219	0.185866	0.01467	0.010021
0.02512	0.046738	0.074591	0.088036	0.008855	0.015041	0.037337	0.058919	0.061188	0.206691	0.012922	0.009606
0.025205	0.029177	0.06576	0.072812	0.009906	0.006534	0.031624	0.088214	0.057722	0.147817	0.020029	0.008012
0.027404	0.055704	0.07581	0.0867	0.014372	0.012065	0.034587	0.048773	0.073201	0.181002	0.012436	0.008874
0.023878	0.040389	0.057929	0.107806		0.006003	0.033601	0.041459	0.048404	0.140114	0.016263	0.008839
0.021334	0.054426	0.069639	0.137685	0.005732	0.008534	0.038556	0.047143	0.070517	0.164398	0.017016	0.007395
0.027577	0.052427	0.069783	0.075913	0.010862		0.025337	0.056189	0.051201	0.216276	0.006008	0.014955
0.023539		0.067347	0.118993	0.020363	0.014726	0.030377	0.056191	0.078207	0.134297	0.016073	0.010565
0.038665	0.054618	0.085963	0.082111	0.021608	0.014646	0.025857	0.048271	0.054117	0.22959	0.007003	0.007601
0.030177	0.050204	0.067199	0.139091	0.013894	0.011476	0.033854	0.062651	0.076859	0.230996	0.010054	0.006808
0.026508	0.057225	0.079296	0.110629	0.011241	0.009278	0.028209	0.05278	0.052364	0.197266	0.013192	0.007986
0.029975	0.045238	0.080533	0.109296	0.021303	0.010859	0.024668	0.060127	0.086175	0.15429	0.025675	0.006369
0.02912	0.030671	0.073849	0.083279	0.012069	0.005494	0.032577	0.072018	0.054461	0.128442	0.008475	0.007611
0.019403	0.042713	0.077031	0.090609	0.005652		0.024914	0.042435	0.055207	0.223761	0.014075	0.010895
0.023673	0.042468	0.065436	0.075423	0.009087	0.015761	0.03905	0.052376	0.0836	0.228583	0.014089	0.009153
0.021719	0.044825	0.066435	0.104087	0.010088	0.011201	0.03858	0.047692	0.120667	0.162562	0.012216	0.009898
0.030297	0.034208	0.066601	0.0824	0.009015	0.006475	0.022621	0.059026	0.061385	0.223538	0.010607	0.010449
0.029259	0.050875	0.073142	0.114743	0.016905		0.024051	0.045075	0.047275	0.16429	0.009098	0.005836
0.027546	0.035358	0.086392	0.080776	0.014312	0.007466	0.029186	0.057462	0.043703	0.172077	0.010056	0.008275
0.033956		0.074649	0.118122	0.017228		0.026273	0.048606	0.054864	0.233726	0.007797	0.006356
0.02463	0.036535	0.067502	0.10321	0.014047	0.012965	0.025781	0.059396	0.052296	0.200259	0.016443	0.007662
0.034122		0.075049	0.146911	0.013205		0.028293	0.059387	0.084148	0.200904	0.008515	0.014206
0.031119	0.05708	0.147546	0.097625	0.011617	0.01417	0.027867	0.075048	0.054545	0.155781	0.011671	0.012102
0.025397	0.035019	0.080341	0.122262	0.01379	0.008307	0.032527	0.060419	0.074681	0.208254	0.011699	0.008841
0.035108	0.027805	0.06783	0.098664		0.007752	0.038402	0.047841	0.048177	0.157058	0.017286	0.007101
0.028101		0.074317	0.082305	0.013763		0.037999	0.063569	0.05166	0.215817	0.006283	0.011791
0.02447	0.038308	0.077488	0.087076	0.005544	0.007098	0.036032	0.048197	0.075898	0.181493	0.01791	0.008597
0.025608		0.06254	0.095391	0.008534	0.008843	0.024834	0.042104	0.050678	0.168894	0.007231	0.007619
0.025385	0.038531	0.095485	0.082615	0.0093	0.013272	0.025349	0.069119	0.055255	0.189133	0.013896	0.010633
0.029802	0.039668	0.076635	0.092469	0.016778	0.011697		0.0647	0.055356	0.210767	0.012448	0.011209
0.023768	0.059169	0.075913	0.094571	0.015595	0.014038	0.036179	0.044437	0.051213	0.181561	0.010686	0.009208
0.026418	0.051694	0.066049	0.148942	0.014992	0.006912		0.041577	0.046559	0.161437	0.008061	0.008014
0.026838	0.047469	0.074931	0.084622	0.01507	0.011752	0.026626	0.056857	0.048564	0.175225	0.011643	0.007135
0.022485		0.061345	0.130047	0.00549		0.040033	0.062051	0.048068	0.252162	0.010203	0.009204
0.022999	0.028511	0.06615	0.082398	0.005598	0.0058	0.028482	0.061153	0.048903	0.147323	0.01108	0.01249
0.019342	0.034705	0.05649	0.15731	0.005232	0.004946		0.052035	0.053089	0.167756	0.012381	0.007378
0.019842	0.021464	0.046311	0.072142	0.005407	0.005097	0.035954	0.076853	0.059745	0.245657	0.018198	0.012596
0.023108	0.019362	0.072032	0.046813	0.005648	0.005007	0.02639	0.067786	0.045446	0.178819	0.010056	0.014107
0.019636	0.026447	0.052756	0.093114	0.005016	0.00513	0.037398	0.055643	0.058868	0.184294	0.01529	0.009657
0.020562	0.024267	0.048131	0.086846	0.005328	0.005167	0.033577	0.080165	0.042251	0.199985	0.011156	0.01124
0.019033	0.030042	0.045015	0.120226	0.005177	0.00529	0.027806	0.039523	0.051461	0.156837	0.011958	0.007239
0.023861	0.021776	0.067008	0.062131	0.005672	0.005048	0.026204	0.046032	0.043153	0.186661	0.008873	0.007412
0.020865	0.026503	0.059313	0.096775	0.005162	0.005154	0.028146	0.052558	0.062144	0.166449	0.010223	0.010803
	0.021979	0.073466	0.064007	0.02286	0.005025	0.039701	0.055648	0.0518	0.197407	0.01563	0.007868
0.022059	0.02626	0.049682	0.096326	0.006522	0.005098	0.036591	0.081005	0.054918	0.20286	0.013368	0.012401
0.023171	0.024312	0.061319	0.079033	0.005637	0.005037	0.022107	0.057492	0.049916	0.162288	0.007564	0.005444
0.020766	0.052936	0.05395	0.164976	0.005298	0.008507	0.040995	0.049776		0.208682	0.008814	0.014039
0.021804	0.041657	0.051853	0.156067	0.005495	0.007805	0.026132	0.056709	0.065796	0.178672	0.005656	0.010305
0.017559	0.028766	0.048337	0.112718	0.004845	0.005225	0.031153	0.064174	0.096956	0.184867	0.005306	0.007046
0.02295	0.042248	0.05885	0.164669	0.005714	0.009797	0.02208	0.07301	0.074931	0.264714	0.005729	0.009866
0.023593	0.035049	0.05433	0.151346	0.005351	0.005333	0.021243	0.075563	0.137969	0.179186	0.006691	0.008585
0.02117	0.038044	0.058417	0.195401	0.005223	0.005103	0.029176	0.049662	0.051911	0.151679	0.010058	0.009935
0.022041	0.038256	0.053055	0.157268	0.005593	0.005209		0.039126	0.196143	0.209354	0.019133	0.006035
0.022667	0.038149	0.059478	0.168131	0.005855	0.005065	0.024663	0.068725	0.071851	0.166343	0.005756	0.012068
0.020883	0.040383	0.047967	0.158307	0.005447	0.005633	0.034226	0.045713	0.086242	0.227275	0.007584	0.009496
0.024822	0.038407	0.065194	0.16012	0.00724	0.005318	0.034597	0.040011	0.193829	0.16208	0.00995	0.007892
0.022538	0.034191	0.047771	0.125907	0.005454	0.005286	0.042889	0.05635	0.193234	0.22365	0.012385	0.009276
0.017392	0.032111	0.041203	0.137376	0.004683	0.005274	0.027572	0.066915	0.066151	0.201125	0.006402	0.012553
0.019106	0.033096	0.050309	0.128209	0.00509	0.005267	0.031483	0.051197	0.054084	0.207924	0.015186	0.00912
0.020871	0.03439	0.051641	0.141102	0.005601	0.004987	0.024157	0.059099	0.070381	0.229753	0.005579	0.011561
0.020806	0.028541	0.045923	0.106602	0.005465	0.005217	0.035413	0.053183	0.091032	0.197823	0.008034	0.011304
0.019558	0.033586	0.041146	0.134105	0.005917	0.005264	0.025229	0.06276	0.109552	0.18054	0.007134	0.010329
0.020762	0.037176	0.047217	0.154089	0.005471	0.005181	0.030838	0.056124	0.066695	0.21366	0.008963	0.006497
0.022898	0.028973	0.052252	0.108192	0.005511	0.005115	0.021093	0.0594	0.056968	0.182419	0.005354	0.007111
0.022227	0.038	0.056725	0.146971	0.012207	0.005505	0.023397	0.066729	0.0689	0.248462	0.005158	0.011745
	0.036566	0.076108	0.149808		0.005215	0.023502	0.060496	0.079031	0.292686	0.007224	0.009281
0.020612	0.034594	0.044346	0.137381	0.00545	0.00533	0.027891	0.0396	0.107597	0.24079	0.005898	0.008186
0.021111	0.035913	0.046611	0.142529	0.006186	0.00528	0.023791	0.065395	0.058101	0.205567	0.00556	0.007848
0.027889	0.04627	0.069937	0.149382	0.023818	0.009238	0.030615	0.045247	0.067645	0.184121	0.014624	0.007666
0.022838	0.036636	0.044232	0.144779	0.007202	0.005247		0.054301	0.060273	0.183988	0.008044	0.014226
0.024102	0.033874	0.060907	0.119894	0.005675	0.005207	0.023751	0.056197	0.079928	0.194443	0.005669	0.010685
0.017307	0.035162	0.041539	0.134956	0.004696	0.00524	0.025437	0.048051	0.225443	0.195481	0.009099	0.00617
0.021312	0.032773	0.047687	0.101424	0.005568	0.005157	0.031487	0.061898	0.10176	0.245194	0.006284	0.010262
0.033371	0.033725	0.075248	0.134175	0.010372	0.005328		0.053052		0.21374	0.012151	0.006439
0.01848	0.036489	0.045793	0.145043	0.005372	0.005168	0.024312	0.054367	0.072867	0.211491	0.007088	0.006186
0.022641	0.035903	0.067237	0.139907	0.006323	0.005285	0.049939	0.081492	0.088149	0.212598	0.008124	0.009254
0.020625	0.035234	0.056004	0.138019	0.005157	0.005219	0.025353	0.052934	0.095289	0.185008	0.00547	0.007115
0.021946	0.035754	0.050288	0.148326	0.005513	0.005548	0.033968	0.06136	0.060965	0.248536	0.008044	0.013982
0.020971	0.035541	0.061371	0.148464	0.006196	0.005351	0.020442	0.05687	0.060963	0.328664	0.005391	0.008266
0.021468	0.03248	0.045219	0.097814	0.005873	0.005234	0.028034	0.059927	0.072663	0.176699	0.006768	0.005607
0.019946	0.039967	0.052098	0.150355	0.005212	0.006294	0.031602	0.048469	0.064894	0.215085	0.007253	0.005698
0.019459	0.037105	0.040441	0.144774	0.005516	0.005156	0.028603	0.060678	0.056493	0.226136	0.008653	0.007974
0.027685	0.036128	0.055184	0.142122	0.019362	0.005074	0.020686	0.05833	0.063523	0.195116	0.005475	0.007759
0.02144		0.048949	0.173909	0.005889	0.008017	0.025266	0.052932	0.072373	0.185241	0.008712	0.008048
0.022944	0.034181	0.045949	0.127905	0.007284	0.005278	0.03194	0.062288	0.088533	0.164496	0.007812	0.013524
0.024952	0.036109	0.048985	0.139935	0.010003	0.005097	0.02577	0.052732	0.072271	0.211733	0.006698	0.009591
0.023634	0.033145	0.058171	0.091712	0.009339	0.005243	0.039682	0.084628	0.089554	0.261078	0.009966	0.008033
0.020556	0.035992	0.041007	0.137815	0.005571	0.005104	0.044765	0.057357	0.080504	0.2143	0.00925	0.011106
0.019152	0.038665	0.046048	0.136072	0.005189	0.006824	0.049727	0.049763	0.080408	0.193605	0.010904	0.006529
0.031377	0.03572	0.048779	0.12313	0.017307	0.005492	0.025606	0.046616	0.070034	0.187852	0.009156	0.00606
0.020972	0.034392	0.04217	0.130094	0.005537	0.005285	0.04093	0.052684	0.214464	0.199491	0.00545	0.008979
0.020575	0.035047	0.041328	0.133582	0.005837	0.005342	0.031022	0.046362	0.09176	0.17902	0.012036	0.008979
0.019439	0.034563	0.056635	0.133089	0.005221	0.005137	0.037827	0.092114	0.096098	0.208675	0.009642	0.015114
0.022687	0.037346	0.045962	0.133618	0.010411	0.007581	0.048095	0.083347	0.077871	0.192296	0.012893	0.011432
0.020082	0.034843	0.038844	0.138408	0.005514	0.005069	0.027586	0.055832	0.102015	0.217202	0.005566	0.00955
0.019808	0.039731	0.041987	0.134117	0.005197	0.00814	0.0292	0.053713	0.050621	0.177739	0.015693	0.00826
	0.034086	0.062639	0.124903	0.015525	0.005602		0.047288	0.16983	0.191086	0.012427	0.00765
0.034313	0.034486	0.04689	0.122907	0.016518	0.005369	0.024028	0.064087	0.065233	0.198521	0.006885	0.009131
0.019183	0.034938	0.042545	0.133214	0.005256	0.005745	0.032277	0.077692		0.182952	0.027737	0.007168
0.021694	0.037985	0.045392	0.131072	0.005673	0.006632	0.046765	0.083431	0.107054	0.218941	0.006443	0.01149
0.02391	0.039131	0.048424	0.133536	0.006106	0.009129	0.03309	0.068323	0.10206	0.2417	0.007724	0.011705
0.021517	0.034613	0.046586	0.129827	0.005665	0.005186	0.03135	0.044415	0.109709	0.177124	0.005581	0.005919
	0.036329	0.048553	0.11508	0.014238	0.005363		0.052553	0.10173	0.21677	0.006217	0.009545
0.023609	0.041835	0.040128	0.137983	0.020264	0.010285	0.040139	0.082461	0.131582	0.203162	0.009555	0.009549
0.022789	0.03426	0.080155	0.096126	0.008199	0.006206		0.068528	0.19608	0.202416	0.010615	0.009022
0.020492	0.034682	0.041818	0.125638	0.005516	0.005226	0.028022	0.060786	0.086371	0.260151	0.005651	0.011862
	0.036529	0.048817	0.131849	0.010659	0.005364	0.021086	0.053473	0.185875	0.19615	0.009587	0.007141
0.018974	0.03615	0.03506	0.136282	0.008919	0.005206	0.023102	0.057683	0.16612	0.192504	0.005994	0.009912
0.023531	0.034307	0.049448	0.124828	0.01443	0.005584	0.032574	0.061704	0.076321	0.201308	0.007093	0.012106
0.028751	0.033252	0.044589	0.120493	0.021463	0.005034	0.021706	0.034259	0.051132	0.168732	0.004719	0.005293
0.035973	0.03373	0.074374	0.129222	0.010411	0.00527	0.02698	0.056937	0.051956	0.211425	0.009775	0.009197
	0.036214	0.062654	0.1217	0.012475	0.005242	0.031929	0.054028	0.09066	0.174901	0.006576	0.008526
0.017852	0.048513	0.036154	0.138896	0.005809	0.006836		0.042416	0.138921	0.166844	0.014822	0.006159
0.025424	0.036353	0.052624	0.122691	0.008303	0.005311	0.026781	0.045485	0.227194	0.200805	0.007177	0.007201
0.023189	0.033063	0.058919	0.1199	0.008303	0.005249	0.038266	0.069642	0.095186	0.235243	0.01026	0.00968
0.020916	0.048014	0.044114	0.147485	0.008258	0.012568	0.02174	0.057273	0.099502	0.181895	0.004924	0.007905
0.031746	0.047789	0.053997	0.150589	0.009431	0.008182	0.026574	0.053121	0.081552	0.214865	0.009004	0.007625
0.0236	0.033315	0.044423	0.120714	0.012621	0.005108	0.023914	0.05023	0.061594	0.219979	0.006555	0.009435
	0.03439	0.050505	0.116665		0.005307	0.025311	0.058066	0.044341	0.201937	0.00971	0.010129
0.019356	0.041163	0.033274	0.212572	0.005467	0.011147	0.038249	0.061987	0.143031	0.25487	0.007482	0.006102
	0.035366	0.060524	0.129966	0.019873	0.005424	0.034777	0.034702	0.071644	0.165168	0.008823	0.005546
0.020775	0.040466	0.039461	0.124939	0.005766	0.008425	0.023184	0.064351	0.091643	0.245631	0.005591	0.008549
0.029813	0.037089	0.054078	0.133422	0.008642	0.005961		0.047057	0.076881	0.188907	0.017245	0.00764
0.022127	0.035135	0.039362	0.129643	0.01242	0.005939	0.041022	0.054043	0.192773	0.226561	0.008221	0.00802
0.036492	0.034313	0.041623	0.115828	0.008322	0.005347	0.027598	0.053889	0.106695	0.218583	0.009633	0.007731
0.016762	0.034752	0.032595	0.12029	0.004968	0.005403	0.033719	0.050633		0.225564	0.009879	0.007651
	0.037817	0.052262	0.108825	0.024309	0.00636	0.039486	0.040529	0.196793	0.192148	0.006373	0.0084
0.021226	0.032853	0.040476	0.121094	0.005857	0.005874	0.031212	0.058266	0.064025	0.296497	0.012828	0.014135
	0.044744	0.046522	0.130644	0.022564	0.009225	0.020927	0.046926	0.049856	0.201186	0.004768	0.005605
0.034165	0.035448	0.048624	0.119794	0.011391	0.005463		0.036109	0.071101	0.156523	0.006553	0.005179
0.022928	0.035165	0.041902	0.121533	0.011685	0.005387	0.022527	0.066303	0.054919	0.198821	0.004761	0.012275
0.027359	0.053304	0.048171	0.141833	0.011095	0.013351	0.02535	0.033465	0.10565	0.159571	0.006911	0.005019
0.020386	0.034756	0.067063	0.130684	0.017688	0.005298	0.027267	0.052934	0.076239	0.200173	0.005596	0.006627
0.023542	0.051774	0.038418	0.141253	0.009686	0.010926	0.042264	0.054929	0.160149	0.180323	0.009528	0.011487
0.029988	0.043194	0.0527	0.17831	0.015517	0.011735		0.041559	0.065696	0.194228	0.011006	0.005603
0.026449		0.0437	0.1422	0.009064		0.029737	0.050408	0.062586	0.195821	0.005276	0.006203
0.021624	0.052841	0.044361	0.135875	0.010845	0.012919	0.030099	0.066826	0.067369	0.253256	0.013342	0.00923
0.033521	0.032125	0.047437	0.088445	0.014877	0.005499	0.029036	0.039282	0.109853	0.161093	0.00597	0.005499
0.026182	0.035572	0.066552	0.123063	0.01501	0.005381		0.039969	0.070946	0.148837	0.030207	0.005607
0.02424	0.056333	0.056352	0.14696	0.010972	0.012747	0.038278	0.057693	0.0885	0.194307	0.010303	0.00548
0.025529	0.055759	0.040291	0.139671	0.008475		0.028547	0.068589	0.09127	0.219536	0.008655	0.0137
0.026711	0.03632	0.050582	0.154354	0.016389	0.008001	0.025675	0.057586	0.097642	0.076072	0.008636	0.012202
0.021665	0.036809	0.04164	0.124842	0.006299	0.005569	0.028397	0.066522	0.053078	0.11162	0.007615	0.010484
0.023243	0.036427	0.045991	0.126109	0.013248	0.005389	0.028527	0.037619	0.084902	0.071676	0.009121	0.006633
0.017904	0.059468	0.040154	0.143527	0.004984		0.039542		0.06013	0.147327	0.005467	0.017839
0.022829	0.046693	0.047988	0.142137	0.011426	0.010016	0.021459	0.081857	0.055069	0.116751	0.005007	0.011631
0.02279	0.03356	0.043814	0.114618	0.01384	0.005297	0.052994	0.05543	0.060518	0.083864	0.007374	0.009888
0.025181	0.053952	0.040785	0.134331	0.007784	0.014463	0.019858	0.046929	0.058571	0.1521	0.005017	0.007216
0.022006	0.042969	0.03665	0.146344	0.019429	0.007501	0.020005	0.061761	0.055632	0.089678	0.004787	0.007932
	0.039265	0.051969	0.117811	0.016642	0.009219	0.036015	0.061634	0.176916	0.10846	0.012656	0.010884
0.02728	0.037561	0.050422	0.123634	0.013151	0.006327	0.047625	0.043259	0.055427	0.087012	0.009761	0.010997
0.020423	0.046666	0.038779	0.184222	0.005907	0.013464		0.033161	0.053617	0.084676	0.005656	0.008285
0.018862	0.036601	0.043098	0.132161	0.005329	0.006192	0.029692	0.037665	0.074328	0.100472	0.006535	0.011435
0.021691	0.036185	0.042767	0.114466	0.006348	0.005716		0.030491	0.085697	0.087098	0.011563	0.005665
0.030184	0.036311	0.050334	0.12807	0.013943	0.00655	0.042137	0.041211	0.082956	0.068956	0.008349	0.00996
0.023219	0.042703	0.057436	0.134613	0.007809	0.006231	0.029407	0.069151	0.08332	0.113832	0.005999	0.011602
0.028998	0.049461	0.053109	0.128114	0.020394	0.008808	0.02583	0.077146	0.101525	0.111398	0.013208	0.009133
0.026273	0.035872	0.049994	0.125624	0.006813	0.006278	0.035377	0.069062	0.147358	0.093959	0.00719	0.01399
0.032327		0.053141	0.162108	0.013633		0.019863	0.06079	0.057333	0.096506	0.005081	0.008443
0.025668		0.048564	0.174167	0.020035	0.011041	0.041758	0.026052	0.1672	0.078022	0.006605	0.005078
0.024221	0.057571	0.046909	0.139265	0.012774	0.01513	0.028718	0.02964	0.083781	0.088641	0.008474	0.007404
0.035614	0.047431	0.073267	0.133076	0.020375	0.010723	0.033377	0.054296	0.06217	0.116279	0.009074	0.012284
0.02915	0.053929	0.05512	0.137946	0.014858	0.014052	0.026608	0.083414	0.115651	0.111342	0.009066	0.015679
	0.05573	0.059282	0.13702	0.023136	0.007826	0.026389	0.039542	0.063445	0.098163	0.005709	0.011498
0.03069		0.040656	0.216371	0.010453	0.011414		0.071998	0.14269	0.108806	0.035674	0.013925
0.023287		0.045854	0.166514	0.008719		0.043016	0.043689	0.158786	0.145234	0.009664	0.00786
0.027606		0.04967	0.166483	0.012879		0.044585	0.038837	0.092495	0.101855	0.00747	0.005942
0.017804	0.045774	0.03529	0.140144	0.005099	0.014555	0.030805		0.138719	0.081868	0.007849	0.014431
0.019074		0.044775	0.211706	0.005219		0.040571	0.052766	0.12168	0.093338	0.010942	0.006986
0.028981	0.046306	0.052542	0.213934	0.017309	0.010113	0.020589	0.043955	0.082474	0.074743	0.005172	0.008982
0.030738	0.048841	0.042353	0.154022	0.006883	0.009932	0.044789	0.091512	0.19081	0.086945	0.006403	0.017583
0.038265		0.05817	0.155528		0.010945	0.028723	0.031767	0.064311	0.081606	0.009236	0.00578
0.027733	0.051182	0.06374	0.139817	0.011237	0.011494	0.040055	0.040975	0.071339	0.07964	0.010085	0.005616
		0.059367	0.18395				0.049391	0.184826	0.08581	0.011826	0.007682
0.041334	0.05376	0.054783	0.145146	0.014906	0.014052	0.042774	0.050813	0.093879	0.164181	0.008275	0.011456
0.025211	0.060991	0.054172	0.171132	0.011591	0.010701	0.023479	0.050277	0.151422	0.100408	0.01009	0.010664
0.027518	0.056206	0.050802	0.183868	0.017601	0.01043	0.048001		0.076662	0.088789	0.016423	0.015609
0.025361	0.048246	0.045327	0.13242	0.00873	0.008532	0.02517	0.067174	0.054743	0.092672	0.011682	0.012823
0.018835		0.035329	0.15375	0.007815		0.035138	0.048115	0.079766	0.148215	0.013564	0.009399
0.032378	0.048002	0.046162	0.170302	0.013953	0.008484		0.033087	0.060167	0.124896	0.021042	0.005978
0.023275		0.045644	0.252371	0.022813		0.02849	0.043703	0.06413	0.106875	0.022845	0.011038
0.025269		0.051123	0.199234	0.007303		0.043033	0.078437	0.044118	0.105358	0.01173	0.015689
0.025448	0.023564	0.051852	0.103356	0.0123	0.004908	0.03937	0.055137	0.091373	0.115471	0.012284	0.006222
0.024758	0.035214	0.045618	0.161472	0.011448	0.004669	0.020539	0.03501	0.058696	0.083441	0.006183	0.006138
	0.032958	0.078019	0.149641	0.017645	0.004582	0.031785	0.046744	0.038411	0.081576	0.010047	0.006096
0.024285	0.022313	0.043278	0.087633	0.006441	0.004965	0.028288	0.028221	0.052825	0.085832	0.012428	0.005776
0.021782	0.024954	0.042451	0.103648	0.007355	0.004826	0.050789	0.036417	0.047029	0.092767	0.016573	0.006148
0.023348	0.019657	0.043731	0.066044	0.008141	0.004892	0.029235	0.066532	0.047063	0.107568	0.010273	0.00651
0.024803	0.024207	0.049146	0.095813	0.00935	0.004527	0.034405	0.063235	0.049179	0.14146	0.015362	0.008095
0.034531	0.024147	0.052704	0.103083	0.013385	0.004945	0.032764	0.059982	0.126593	0.111763	0.01053	0.011037
0.033913	0.02241	0.058436	0.097495	0.015494	0.005009		0.099636	0.076095	0.084729		0.011334
0.027962	0.024823	0.045879	0.102901	0.018482	0.004981	0.03794	0.041066	0.124132	0.074663	0.029682	0.007573
0.03228	0.027042	0.043983	0.119385	0.01371	0.005012	0.0364	0.060181	0.048892	0.087914	0.023676	0.017677
0.035903	0.025114	0.050938	0.100768	0.013463	0.005008	0.039182	0.035646	0.041406	0.077954	0.008139	0.005219
0.040227	0.035032	0.060954	0.14987	0.021781	0.004979	0.046983	0.035256	0.044954	0.075808	0.022238	0.005146
	0.025138	0.049003	0.104375	0.023411	0.00495		0.069701	0.057595	0.11782	0.017877	0.008311
0.026322	0.033538	0.050675	0.141278	0.019713	0.004737	0.038948	0.037724	0.054182	0.080911	0.014005	0.005483
0.025288	0.028673	0.04167	0.118962	0.013718	0.005014	0.031652	0.10708	0.051415	0.135312	0.010258	0.015326
0.022706	0.033965	0.049204	0.14303	0.010998	0.004677	0.028628	0.039274	0.106314	0.086221	0.006819	0.008547
0.023565	0.030038	0.042216	0.127857	0.008977	0.005032	0.043705	0.064857	0.054079	0.080226	0.014723	0.013281
0.026592	0.024175	0.04689	0.096425	0.011423	0.004883	0.035537	0.071974	0.097322	0.090377	0.009351	0.006248
0.026635	0.024742	0.039306	0.093678	0.011348	0.004981	0.021313	0.039523	0.071178	0.169173	0.006454	0.006237
0.029537	0.033174	0.04952	0.137236	0.013462	0.00471	0.038161	0.085059	0.036712	0.100027	0.025729	0.008557
0.024152	0.026244	0.042856	0.11173	0.01145	0.00497		0.03988	0.092073	0.070742	0.013541	0.006267
0.020643	0.023279	0.040335	0.082606	0.008221	0.004908	0.032149	0.060157	0.038945	0.081718	0.009303	0.008617
0.03417	0.032381	0.054116	0.13006	0.019424	0.004862	0.036862	0.037302	0.050811	0.067286	0.011361	0.005413
0.025951	0.033307	0.050148	0.149074	0.012416	0.005036	0.048779	0.056097	0.063305	0.108045	0.030601	0.010646
0.024825	0.023673	0.046805	0.086386	0.012848	0.004965	0.023458	0.025352	0.060508	0.101964	0.007277	0.0059
	0.027619	0.088782	0.12213	0.020218	0.005352	0.024325	0.028042	0.045174	0.078204	0.00604	0.006548
0.036688	0.027574	0.049911	0.107108	0.013974	0.00506	0.032209	0.023301	0.12427	0.06977	0.010479	0.005253
0.022403	0.030927	0.04187	0.125171	0.007384	0.004491		0.033012	0.106762	0.077603	0.009031	0.007236
0.028329	0.031516	0.04687	0.128507	0.01515	0.004805	0.02213	0.024373	0.046625	0.074174	0.008047	0.005009
0.039216	0.027879	0.062349	0.115318	0.019403	0.004828	0.038829	0.07306	0.048643	0.101666	0.019467	0.013128
0.022887	0.032327	0.043887	0.127664	0.009138	0.006307	0.030996	0.079857	0.090405	0.145232	0.008756	0.012523
0.039329	0.025523	0.061192	0.099241	0.015688	0.004983	0.035004	0.066212	0.048153	0.078565	0.010603	0.01419
0.037221	0.040582	0.064475	0.162164	0.015436	0.005847	0.042335	0.05465	0.056944	0.097568	0.017497	0.01062
0.031973	0.033481	0.044956	0.14425	0.012329	0.004926	0.038391	0.073781	0.0768	0.086659	0.017416	0.009863
0.023445	0.029805	0.042954	0.121225	0.014225	0.004568		0.025721	0.100288	0.075497	0.016971	0.005644
0.027777	0.029772	0.051614	0.118941	0.017438	0.005279	0.045556		0.049115	0.080179	0.010613	0.015889
	0.026633	0.058985	0.106951		0.004993	0.024975	0.028002	0.099575	0.068159	0.011557	0.006776
0.030197	0.027977	0.068423	0.122171	0.013185	0.005073	0.034816	0.058583	0.083265	0.094467	0.008809	0.01239
0.031004	0.030214	0.0489	0.134851	0.009864	0.004992	0.027195	0.075315	0.084106	0.072913	0.007529	0.008694
0.027551	0.028232	0.048576	0.113683	0.012635	0.004834	0.034929	0.026201	0.051925	0.07789	0.0139	0.00493
0.032132	0.031025	0.048206	0.138113	0.011156	0.005025		0.038675	0.07231	0.10418	0.019107	0.012804
0.031434	0.031763	0.049695	0.125407	0.016064	0.0048		0.026713	0.166462	0.083345	0.01404	0.006477
0.02656	0.028376	0.051002	0.119029	0.016214	0.004926	0.031696	0.042009	0.053121	0.073059	0.017965	0.008621
0.027424	0.031253	0.049799	0.115839	0.010094	0.005459	0.056261	0.056024	0.185356	0.092391	0.016649	0.012374
	0.031379	0.092222	0.129964	0.018126	0.004832	0.039987	0.041233	0.05044	0.077434	0.010427	0.010307
0.023073	0.029573	0.049821	0.115146	0.008645	0.004482	0.044801	0.09782	0.128876	0.149386	0.016859	0.014093
0.033632	0.029185	0.041379	0.115044	0.017085	0.004776		0.046788	0.077198	0.109356	0.015443	0.008589
0.038618	0.030598	0.055128	0.114332		0.004583	0.044837	0.027772	0.047767	0.070119	0.014572	0.006186
0.030275	0.031698	0.051247	0.136488	0.01991	0.005055		0.073117	0.079201	0.07913	0.023821	0.010099
0.024134	0.032924	0.048431	0.120179	0.023249	0.007018	0.031668	0.084062	0.126303	0.14384	0.016726	0.018898
0.017615	0.044103	0.042088	0.145466	0.004655	0.008752		0.045451	0.061044	0.095274	0.01316	0.011892
0.017193	0.029166	0.039151	0.125867	0.004655	0.004968	0.036151	0.064644	0.058152	0.068308	0.010281	0.012421
0.020086	0.031346	0.045457	0.135017	0.005173	0.005014	0.027355	0.064177	0.109118	0.101349	0.009326	0.013343
0.018236	0.02961	0.037746	0.125426	0.004959	0.004753	0.027207	0.05063	0.081433	0.097343	0.007059	0.010116
0.03727	0.046753	0.144787	0.137866	0.010178	0.007233	0.03264	0.034215	0.042371	0.075318	0.018501	0.005405
0.016963	0.028439	0.034737	0.108678	0.004831	0.004513		0.104156	0.10562	0.139717	0.018471	0.013564
0.022369	0.030483	0.04814	0.131253	0.009389	0.005034	0.030515	0.026417	0.053957	0.064975	0.009253	0.012245
0.020392	0.055015	0.049682	0.130259	0.005004	0.012534		0.056254	0.052398	0.08233	0.023008	0.009631
0.016485	0.030439	0.034062	0.119983	0.004567	0.004817	0.041611		0.05871	0.077292	0.015393	0.015797
0.016405	0.030016	0.037489	0.133477	0.004547	0.005074		0.072367	0.131585	0.096266	0.023739	0.012437
0.01763	0.030253	0.06887	0.122417	0.004811	0.004756		0.039029	0.085582	0.090292	0.010718	0.010103
0.015868	0.028094	0.035794	0.118254	0.004483	0.004929		0.064673	0.066222	0.090675	0.02248	0.010086
0.01599	0.044802	0.04111	0.152515	0.00463	0.006003	0.050905	0.07104	0.109354	0.088826	0.010844	0.012239
0.019445	0.030549	0.044367	0.123996	0.004908	0.005042	0.036301	0.068523	0.067837	0.103435	0.013229	0.013067
0.017909	0.02866	0.036663	0.110367	0.004796	0.004522	0.041375	0.048755	0.109788	0.102315	0.015421	0.006331
0.019721	0.031093	0.045597	0.128797	0.004893	0.00494		0.037811	0.059232	0.084644	0.022128	0.012873
	0.035222	0.065247	0.198724	0.017342	0.00562	0.023264	0.065369	0.058836	0.098572	0.006862	0.006587
0.019295	0.03237	0.042482	0.139331	0.004941	0.00516	0.028344		0.047776	0.106656	0.01014	0.01191
0.017853	0.03257	0.042082	0.135323	0.005131	0.005282	0.054206	0.044538	0.059542	0.082074	0.010819	0.009293
0.018471	0.05341	0.039625	0.12935	0.004874	0.008443	0.021064	0.063228	0.045642	0.114023	0.009222	0.008799
0.019618	0.035615	0.044401	0.131361	0.004913	0.008273		0.056357	0.057105	0.095058	0.016092	0.008705
0.019291	0.029288	0.04442	0.120892	0.004923	0.004913	0.031641	0.041129	0.121892	0.082658	0.007249	0.007966
0.01852	0.031649	0.04068	0.13594	0.004989	0.005049	0.026137		0.117828	0.075924	0.008756	0.012447
	0.033172	0.078772	0.166675	0.00624	0.005515	0.022677	0.023669	0.082428	0.059943	0.011262	0.004884
0.017835	0.037494	0.045876	0.144843	0.005884	0.005158	0.045902	0.103331	0.055022	0.118331	0.008711	0.007407
0.014977	0.032934	0.033729	0.154457	0.004425	0.005353	0.037194	0.080149	0.056721	0.115785	0.012415	0.015517
0.014691	0.028293	0.03006	0.120512	0.004443	0.004885	0.024791	0.052357	0.06183	0.085218	0.006023	0.01319
0.017308	0.031881	0.047693	0.1391	0.004748	0.005093	0.026465	0.05969	0.081384	0.09858	0.007063	0.008736
0.018954	0.032325	0.045763	0.142383	0.004773	0.005352	0.034808	0.027055	0.070132	0.063694	0.017093	0.00524
0.03027	0.041223	0.108252	0.125642	0.009421	0.005431	0.03742	0.047499	0.05507	0.106885	0.015541	0.00903
0.018639	0.052619	0.043265	0.136485	0.00464	0.009663	0.042043		0.04369	0.093892	0.020746	0.014753
0.015431	0.032532	0.035845	0.129908	0.004486	0.005099	0.044037	0.0508	0.10706	0.075727	0.01225	0.009401
0.019335	0.056933	0.043579	0.127428	0.004708	0.009424	0.021483	0.033309	0.04372	0.13081	0.01086	0.018189
0.017967	0.031535	0.036843	0.138793	0.004971	0.006102	0.03631	0.04395	0.059436	0.215263	0.016727	0.008208
0.018602	0.031302	0.037555	0.13971	0.00516	0.005102	0.037822	0.038349	0.073038	0.13656	0.01569	0.007147
	0.030811		0.121609	0.008183	0.004599	0.034398	0.034916	0.04646	0.077974	0.015471	0.017111
0.019204	0.035398	0.043228	0.140789	0.00482	0.006712	0.038547	0.062946	0.092864	0.112583	0.016571	0.019519
0.020731	0.045385	0.093089	0.167287	0.005418	0.006738	0.038687	0.027288	0.133978	0.095087	0.014412	0.005871
0.020927	0.030174	0.045223	0.129679	0.004959	0.005051	0.029326	0.025787	0.041895	0.171523	0.007006	0.008249
0.019724	0.049778	0.050653	0.167285	0.004832	0.005486	0.040691	0.063286	0.13332	0.16588	0.014729	0.025365
0.019044	0.044276	0.043508	0.129538	0.004939	0.010058	0.030743	0.041186	0.183129	0.212696	0.01991	0.009373
0.016098	0.030888	0.039698	0.132357	0.004487	0.005226	0.031187	0.045639	0.076227	0.187979	0.010742	0.014816
0.019528	0.042481	0.042293	0.182389	0.00491	0.00755	0.051586	0.026053	0.143074	0.079164	0.013452	0.005939
0.019757	0.030179	0.045876	0.133705	0.004929	0.004996	0.035073	0.062928	0.101228	0.149178	0.013934	0.024475
0.018116	0.060067	0.042321	0.138712	0.004789	0.009635	0.026426	0.035169	0.079343	0.101003	0.007772	0.007482
0.025287	0.031564	0.051897	0.141292	0.006774	0.005117	0.022745	0.033556	0.046969	0.127408	0.006269	0.014527
0.020383	0.031045	0.07648	0.136921	0.005942	0.005116	0.039622	0.037831	0.066468	0.132234	0.007887	0.014142
0.017209	0.034982	0.035647	0.14634	0.004537	0.005301	0.049404	0.064001	0.055167	0.122964	0.020148	0.021687
0.03075	0.030652	0.087505	0.129289	0.008031	0.004679	0.037055	0.032183	0.048137	0.104916	0.017027	0.008125
0.017843	0.047983	0.033562	0.134153	0.004821	0.009092	0.02393	0.03799	0.090418	0.122246	0.008972	0.012218
0.017503	0.037081	0.039484	0.131123	0.004769	0.006108	0.025341	0.047109	0.068093	0.194025	0.008622	0.01292
0.022241	0.031699	0.042654	0.137087	0.004997	0.005287	0.027695	0.029173	0.067816	0.142495	0.00935	0.007994
0.017281	0.054042	0.031775	0.14567	0.004782	0.009713	0.030753	0.057999	0.087075	0.109852	0.009683	0.016125
0.018688	0.02948	0.066672	0.134645	0.006324	0.00499	0.029294		0.045707	0.138365	0.015291	0.0186
0.021562	0.042172	0.053341	0.147847	0.005011	0.005371	0.027913	0.050482	0.075555	0.092053	0.014131	0.018211
0.019068		0.042302	0.162788	0.004967	0.013955		0.033772	0.043995	0.076438	0.010584	0.011255
0.01805	0.030023	0.03606	0.123007	0.004838	0.006298	0.042897	0.045207	0.183763	0.118413	0.018343	0.016844
0.018884	0.030242	0.039917	0.125159	0.004868	0.004713	0.034251	0.028825	0.046034	0.12717	0.009451	0.007914
0.0173	0.031593	0.034401	0.133106	0.004585	0.00454	0.024138	0.037248	0.043797	0.097665	0.005558	0.006236
0.022482	0.03117	0.160259	0.136266	0.006481	0.005126	0.032905	0.041226	0.064061	0.088528	0.007317	0.018203
0.021672	0.038903	0.051361	0.143823	0.005456	0.007135		0.04864	0.044098	0.084166	0.020844	0.014633
0.018557	0.049874	0.038876	0.146345	0.004897	0.008176	0.021311	0.031712	0.046379	0.101514	0.00573	0.011531
0.022912	0.044585	0.057064	0.139357	0.00524	0.007519	0.025346	0.050641	0.149464	0.125902	0.010739	0.013339
0.019348	0.034118	0.07309	0.140332	0.005268	0.006375	0.034839	0.031816	0.102741	0.135994	0.029562	0.014081
0.015946	0.059906	0.032915	0.149052	0.004586	0.010731	0.028581	0.032696	0.138221	0.081202	0.016293	0.017688
0.019211	0.030392	0.052316	0.134943	0.004863	0.005662		0.032977	0.064208	0.107147	0.013495	0.008583
0.017465	0.037252	0.032643	0.13274	0.004812	0.007254	0.028336	0.08802	0.056421	0.148194	0.00875	0.012716
	0.029252	0.120038	0.122965	0.00793	0.005076	0.050211	0.038913	0.055597	0.126478	0.021662	0.008368
0.017497	0.045403	0.054968	0.155711	0.004654	0.009119	0.040062	0.048465	0.109296	0.090673	0.012256	0.013391
0.02037	0.056956	0.035441	0.149743	0.008213	0.010619	0.041382	0.040341	0.196612	0.190396	0.014069	0.028734
	0.046576	0.135647	0.142761	0.009395	0.006005	0.044226	0.042663	0.105562	0.08124	0.018959	0.02261
0.022932	0.038854	0.053409	0.185715	0.005151	0.005755	0.024514	0.029095	0.075098	0.085321	0.0114	0.009002
0.017824	0.034301	0.036509	0.132726	0.004744	0.005886	0.035863	0.031442	0.067426	0.097204	0.01415	0.018324
0.021929		0.116073	0.147143	0.006266	0.005698	0.032719	0.030667	0.12073	0.103802	0.009559	0.008148
0.023367	0.037881	0.080907	0.180117	0.005103	0.008139	0.029387	0.048419	0.10886	0.140977	0.008036	0.013628
0.02	0.043977	0.0439	0.13732	0.005931	0.005458	0.025603	0.033271	0.05014	0.14161	0.007263	0.010724
0.02361	0.043527	0.053684	0.131118	0.008122	0.006027	0.047236	0.046294	0.070179	0.079904	0.016098	0.022306
0.017094	0.054312	0.031918	0.151218	0.004812	0.007889	0.050517	0.069219	0.053266	0.098294	0.014828	0.024279
0.019883	0.037359	0.041015	0.14593	0.016284	0.006183	0.039711	0.048829	0.117684	0.230829	0.013122	0.008195
0.020212		0.056215	0.150147	0.00605	0.006561	0.027414	0.059778	0.057343	0.117538	0.006747	0.013818
0.020693	0.034052	0.045723	0.148235	0.006522	0.006008	0.041188	0.046454	0.153155	0.198567	0.014402	0.010622
0.015915	0.031462	0.033206	0.1589	0.004608	0.005305		0.048014	0.04804	0.140946	0.014205	0.007608
0.022134	0.054763	0.050698	0.140111	0.005211	0.012692	0.025377	0.040401	0.049265	0.07377	0.011096	0.010502
0.019241	0.035535	0.04008	0.136815	0.005043	0.009052	0.024513	0.052637	0.048726	0.0971	0.006204	0.015946
0.02815	0.036355	0.048083	0.158169	0.008045	0.008346		0.025083	0.087993	0.082469	0.019252	0.005447
0.040684	0.054932	0.102722	0.150315	0.011904	0.010341	0.04111	0.032732	0.063643	0.13377	0.015441	0.007341
0.020965	0.053486	0.046778	0.186652	0.005025	0.008812		0.032839	0.066558	0.076481	0.013987	0.017578
0.016573	0.051637	0.035005	0.223953	0.008842	0.008267	0.047391	0.034118	0.09149	0.109926	0.012176	0.00924
0.02345	0.036807	0.047271	0.145626	0.005099	0.008118	0.033144	0.044041	0.065602	0.133638	0.010171	0.012595
0.018443	0.032206	0.038087	0.138646	0.005007	0.005147	0.031486	0.029588	0.057666	0.08987	0.0208	0.005968
0.018018	0.055317	0.037294	0.155796	0.005545	0.009448	0.031895	0.029232	0.048304	0.09021	0.009923	0.006436
	0.057046	0.053008	0.14321	0.014189	0.008066	0.029503	0.0442	0.060653	0.135086	0.008716	0.016321
0.015739		0.038587	0.183078	0.004629	0.010395	0.026221	0.037596	0.062677	0.217109	0.007639	0.012062
0.019552	0.035306	0.039453	0.141524	0.005033	0.005892	0.02691	0.040114	0.068753	0.10705	0.017929	0.011879
0.021206		0.048953	0.178532	0.010224	0.013617	0.029049	0.054759	0.058607	0.11245	0.010907	0.027286
0.018267	0.040351	0.038996	0.16051	0.00528	0.008025	0.019974	0.024194	0.064828	0.089304	0.020684	0.005668
0.017471	0.04916	0.035004	0.158843	0.004752	0.01064	0.032142	0.059048	0.071703	0.136346	0.024764	0.014208
0.022163	0.045674	0.037226	0.148156	0.012041	0.008625	0.025591	0.033123	0.067872	0.086983	0.012219	0.010344
0.033897	0.060806	0.056771	0.150295	0.006554	0.013959	0.021566	0.035488	0.072969	0.094969	0.008114	0.010193
	0.053846	0.060848	0.173732		0.011338	0.021287	0.023183	0.065384	0.095052	0.020469	0.005614
0.016314	0.042227	0.037377	0.146035	0.005841	0.01215	0.025704	0.04117	0.074111	0.186032	0.025802	0.019141
0.016652	0.050488	0.038029	0.166755	0.01037	0.009729	0.029488	0.032305	0.073913	0.11763	0.027974	0.009985
0.018216	0.042023	0.050063	0.196193	0.007038	0.007317	0.02389	0.030513	0.067597	0.189891	0.014997	0.008146
0.025953	0.042766	0.048621	0.146569	0.008402	0.006446	0.021992	0.042717	0.061584	0.145991	0.012273	0.00969
0.030954	0.023824	0.058121	0.072159	0.01164	0.004897	0.031113	0.03278	0.073563	0.08119	0.02618	0.014225
0.020546	0.024578	0.044677	0.071221	0.00555	0.005132	0.028156	0.035324	0.0669	0.079951	0.015335	0.008674
0.024071	0.023662	0.059011	0.069962	0.009559	0.005164	0.025105	0.021534	0.062863	0.072219	0.008938	0.005049
0.031516	0.025798	0.054765	0.076947	0.012905	0.005047	0.025423	0.069749	0.067711	0.154577	0.019031	0.010112
0.027942	0.025922	0.050235	0.069674	0.007128	0.005027	0.019727	0.042179	0.068532	0.110706	0.016135	0.009015
0.02564	0.023354	0.054865	0.081915	0.016947	0.004865	0.033351	0.036746	0.067714	0.162079	0.025725	0.009913
0.030307	0.024668	0.049424	0.070552	0.013028	0.004965	0.026655	0.053465	0.070559	0.16561	0.020786	0.008835
0.017401	0.024721	0.073712	0.067175	0.01061	0.005013	0.022108	0.060234	0.080433	0.127204	0.029465	0.014068
0.024655	0.023481	0.045309	0.063753	0.015666	0.00501	0.024714	0.054946	0.065611	0.122035	0.011444	0.018509
0.026109	0.024671	0.046467	0.073421	0.009221	0.005272	0.027021	0.038169	0.06123	0.088864	0.015421	0.007897
0.033237	0.025833	0.054235	0.070299	0.010694	0.004962	0.036138	0.026072	0.064649	0.082725	0.015473	0.005003
0.023779	0.027535	0.043522	0.079264	0.010316	0.005275	0.02325	0.043889	0.061105	0.087537	0.009392	0.013926
0.028371	0.02431	0.053661	0.065826	0.008012	0.005077	0.033526	0.05037	0.068923	0.192235	0.021461	0.016516
0.022353	0.026048	0.063861	0.074999	0.009124	0.00563	0.037261	0.028969	0.065047	0.10229	0.013238	0.012449
0.034187	0.03566	0.048777	0.075177	0.011421	0.007831	0.035069	0.043458	0.063178	0.131816	0.017107	0.010992
0.026967	0.024003	0.072351	0.082712	0.01475	0.005051	0.020376	0.033228	0.07537	0.082959	0.019762	0.012903
0.022747	0.023042	0.054306	0.073613	0.005838	0.004668	0.026276	0.035795	0.061766	0.108914	0.008434	0.009936
	0.025929	0.060826	0.075863	0.006694	0.005405	0.02856	0.052253	0.068757	0.165951	0.024631	0.007606
0.0254	0.025721	0.049692	0.074208	0.012554	0.005108	0.022	0.03288	0.057814	0.115248	0.008504	0.008008
0.039774	0.025375	0.062438	0.067166	0.009534	0.005058	0.025692	0.048861	0.071767	0.11004	0.015104	0.013893
0.024801	0.025048	0.046778	0.06917	0.013072	0.005096	0.031535	0.040651	0.070711	0.10988	0.017117	0.010732
0.025417	0.024175	0.049087	0.071628	0.006447	0.004971	0.024541	0.043502	0.070428	0.103898	0.014888	0.022427
0.024815	0.024025	0.063216	0.064863	0.007818	0.00497	0.026451	0.026337	0.065253	0.09504	0.009867	0.006044
0.025414	0.026534	0.050274	0.074681	0.012291	0.005003	0.023396	0.045326	0.076006	0.118297	0.009864	0.016293
0.025413	0.030996	0.06461	0.071689	0.00847	0.006523	0.049746	0.036572	0.083694	0.133252	0.026866	0.008799
0.037459	0.0278	0.05604	0.059787	0.015782	0.00503	0.028474	0.040119	0.069767	0.129076	0.021527	0.007251
0.033164	0.023417	0.059398	0.061525	0.009154	0.005165	0.023066	0.101761	0.069811	0.176368	0.017794
0.036607	0.05148	0.077558	0.08626	0.007737	0.010798	0.03212	0.040821	0.06672	0.159203	0.017318	0.011438
0.020381	0.023189	0.053294	0.064595	0.006399	0.004976	0.028179	0.026649	0.066115	0.120749	0.013047	0.010576
0.021328	0.037408	0.055766	0.078523	0.008995	0.009934	0.046624	0.032414	0.066853	0.103697	0.018995	0.015653
0.020688	0.023177	0.045591	0.056966	0.00768	0.005004	0.034835	0.040052	0.07231	0.200345	0.024556	0.016154
0.021658	0.024152	0.041787	0.065818	0.006918	0.005311	0.028461	0.047512	0.070991	0.108808	0.0164	0.015152
0.026374	0.025938	0.072013	0.073018	0.014888	0.005393	0.023798	0.029012	0.067141	0.145631	0.011941	0.006527
0.04068	0.022342	0.095897	0.080202	0.00929	0.005545	0.023272	0.043964	0.068725	0.212739	0.024102	0.011792
	0.034025	0.051515	0.07354	0.014393	0.009641	0.037866	0.049116	0.076299	0.17589	0.027301	0.012002
	0.022048	0.061761	0.059989	0.016558	0.004785	0.050634	0.041691	0.071195	0.112428	0.019802	0.01234
0.027761	0.037674	0.061967	0.069091	0.007217	0.009218	0.0283	0.035981	0.063671	0.107619	0.012999	0.009673
0.026014	0.024553	0.072083	0.066321	0.012005	0.005025	0.025207	0.052135	0.062808	0.1388	0.014111	0.021952
0.02513	0.023404	0.056421	0.06159	0.014175	0.004836	0.02712	0.038872	0.071849	0.096687	0.028412	0.016362
0.025284	0.024221	0.06544	0.084383	0.008379	0.005256	0.022263	0.028511	0.064026	0.09415	0.01601	0.006447
0.016404	0.022773	0.038975	0.058146	0.004902	0.004937		0.056194	0.07989	0.239173	0.033189	0.012299
[truncated: 671 more rows]

## Sheet: Figure 3B
	P22	P12
L2/3_B	0.182164	0.0924398
L4_A	0.152011	0.13377
[truncated: 21 more rows]

## Sheet: Figure 3C
	PC1	PC2	A Score	B Score	C Score	P22 Mapping Label	Age	Type
[truncated: 7,264 more rows]

[truncated: 14 more sheets: Figure 3F, Figure 4B, Figure 4C, Figure 4Di, Figure 4Dii, Figure 5B, Figure 5C, Figure 5D, Figure S5E, Figure 6B, Figure 6D, Figure 6E, Figure 6F, Figure 6H]
