# Supplementary material for: Molecular states underlying neuronal cell type development and plasticity in the postnatal whisker cortex
Source: PLoS Biol. 2025 May 14;23(5):e3003176. doi: 10.1371/journal.pbio.3003176 (PMC12119026; doi:10.1371/journal.pbio.3003176)
Supplement: S2 Data — Source data for S1–S9 Figs. (XLSX) [file pbio.3003176.s011.xlsx]

## Sheet: Figure S1A
	Sample	Filter	Num Cells
C1	C1	Pre-QC (199524 total cells)	31044
S1	S1	Pre-QC (199524 total cells)	22842
S2	S2	Pre-QC (199524 total cells)	20977
A2	A2	Pre-QC (199524 total cells)	18112
A1	A1	Pre-QC (199524 total cells)	16941
D2	D2	Pre-QC (199524 total cells)	15887
D1	D1	Pre-QC (199524 total cells)	14325
S3	S3	Pre-QC (199524 total cells)	13939
C2	C2	Pre-QC (199524 total cells)	12998
S4	S4	Pre-QC (199524 total cells)	11439
D4	D4	Pre-QC (199524 total cells)	10944
D3	D3	Pre-QC (199524 total cells)	10076
C1	C1	QC1: High/Low counts (199074 total cells)	31019
S1	S1	QC1: High/Low counts (199074 total cells)	22818
S2	S2	QC1: High/Low counts (199074 total cells)	20947
A2	A2	QC1: High/Low counts (199074 total cells)	18087
A1	A1	QC1: High/Low counts (199074 total cells)	16892
D2	D2	QC1: High/Low counts (199074 total cells)	15752
D1	D1	QC1: High/Low counts (199074 total cells)	14250
S3	S3	QC1: High/Low counts (199074 total cells)	13934
C2	C2	QC1: High/Low counts (199074 total cells)	12953
S4	S4	QC1: High/Low counts (199074 total cells)	11407
D4	D4	QC1: High/Low counts (199074 total cells)	10942
D3	D3	QC1: High/Low counts (199074 total cells)	10073
C1	C1	QC2: High mt (169674 total cells)	25809
S1	S1	QC2: High mt (169674 total cells)	19737
S2	S2	QC2: High mt (169674 total cells)	16311
D2	D2	QC2: High mt (169674 total cells)	15565
D1	D1	QC2: High mt (169674 total cells)	13907
A1	A1	QC2: High mt (169674 total cells)	13357
A2	A2	QC2: High mt (169674 total cells)	12898
S3	S3	QC2: High mt (169674 total cells)	12620
C2	C2	QC2: High mt (169674 total cells)	10981
D4	D4	QC2: High mt (169674 total cells)	10216
S4	S4	QC2: High mt (169674 total cells)	9381
D3	D3	QC2: High mt (169674 total cells)	8892
D4	S1	QC3: Multiplets (112233 total cells)	13901
D3	S2	QC3: Multiplets (112233 total cells)	11614
S3	S3	QC3: Multiplets (112233 total cells)	11570
A2	D1	QC3: Multiplets (112233 total cells)	10996
C1	D4	QC3: Multiplets (112233 total cells)	9630
S2	A2	QC3: Multiplets (112233 total cells)	9550
D2	C1	QC3: Multiplets (112233 total cells)	9508
A1	C2	QC3: Multiplets (112233 total cells)	9038
S1	A1	QC3: Multiplets (112233 total cells)	8913
C2	D3	QC3: Multiplets (112233 total cells)	8185
D1	S4	QC3: Multiplets (112233 total cells)	7563
S4	D2	QC3: Multiplets (112233 total cells)	1765
D4	S1	QC4: Individual QC (111299 total cells)	13740
D3	S2	QC4: Individual QC (111299 total cells)	11454
S3	S3	QC4: Individual QC (111299 total cells)	11413
A2	D1	QC4: Individual QC (111299 total cells)	10918
C1	D4	QC4: Individual QC (111299 total cells)	9594
D2	C1	QC4: Individual QC (111299 total cells)	9474
S2	A2	QC4: Individual QC (111299 total cells)	9450
A1	C2	QC4: Individual QC (111299 total cells)	9001
S1	A1	QC4: Individual QC (111299 total cells)	8814
C2	D3	QC4: Individual QC (111299 total cells)	8151
D1	S4	QC4: Individual QC (111299 total cells)	7533
S4	D2	QC4: Individual QC (111299 total cells)	1757

## Sheet: Figure S1B
	Sample_renamed	total_counts
AAACCCACACGACGAA-1-C1-0-C1+C2	C1	10018
AAACCCACATCCCACT-1-C1-0-C1+C2	C1	10596
AAACCCAGTACGATTC-1-C1-0-C1+C2	C1	9961
AAACCCATCCCGAGGT-1-C1-0-C1+C2	C1	18116
AAACCCATCCTCTTTC-1-C1-0-C1+C2	C1	27559
AAACGAACAACTGATC-1-C1-0-C1+C2	C1	10962
AAACGAAGTGTATTGC-1-C1-0-C1+C2	C1	14321
AAACGCTGTCACAGAG-1-C1-0-C1+C2	C1	9715
AAACGCTGTGACACGA-1-C1-0-C1+C2	C1	7446
AAAGAACAGCATGCAG-1-C1-0-C1+C2	C1	11831
AAAGGTACATGACTGT-1-C1-0-C1+C2	C1	3366
AAAGGTATCGCTGCGA-1-C1-0-C1+C2	C1	14235
AAAGTCCGTTCGAACT-1-C1-0-C1+C2	C1	19044
AAAGTGACACGCTATA-1-C1-0-C1+C2	C1	17027
AAAGTGAGTAAGGTCG-1-C1-0-C1+C2	C1	10210
AAATGGAGTCACGTGC-1-C1-0-C1+C2	C1	9637
AACAAAGCAAAGGCAC-1-C1-0-C1+C2	C1	9272
AACAAAGTCCATTTGT-1-C1-0-C1+C2	C1	11079
AACAAAGTCTTAGCCC-1-C1-0-C1+C2	C1	15880
AACAACCGTACTGGGA-1-C1-0-C1+C2	C1	9400
AACAAGACACCACTGG-1-C1-0-C1+C2	C1	4344
AACAAGACAGAAGTTA-1-C1-0-C1+C2	C1	9443
AACACACAGGCGCTCT-1-C1-0-C1+C2	C1	10741
AACACACCAACTGTGT-1-C1-0-C1+C2	C1	30000
AACAGGGAGACGCCCT-1-C1-0-C1+C2	C1	8735
AACAGGGCAGTCCGTG-1-C1-0-C1+C2	C1	6266
AACAGGGGTTGTAGCT-1-C1-0-C1+C2	C1	9984
AACCAACCAAATGGCG-1-C1-0-C1+C2	C1	7289
AACCAACCAACGCATT-1-C1-0-C1+C2	C1	16197
AACCACATCTGTCGTC-1-C1-0-C1+C2	C1	9816
AACCCAATCTCCTACG-1-C1-0-C1+C2	C1	10528
AACCTTTGTTCAATCG-1-C1-0-C1+C2	C1	13504
AACGAAAAGCTCCATA-1-C1-0-C1+C2	C1	6681
AACGGGAAGGGACCAT-1-C1-0-C1+C2	C1	6300
AACGGGACAGGGCTTC-1-C1-0-C1+C2	C1	6851
AACTTCTAGACGCTCC-1-C1-0-C1+C2	C1	13064
AACTTCTAGTATCCTG-1-C1-0-C1+C2	C1	26321
AACTTCTCAGGCGATA-1-C1-0-C1+C2	C1	13983
AAGACAAAGACCAAAT-1-C1-0-C1+C2	C1	7030
AAGACAATCTATCACT-1-C1-0-C1+C2	C1	12660
AAGCATCGTAGTCACT-1-C1-0-C1+C2	C1	7133
AAGCATCGTATGCGTT-1-C1-0-C1+C2	C1	11711
AAGCCATCAGCAGGAT-1-C1-0-C1+C2	C1	11023
AAGCGAGGTCTAACGT-1-C1-0-C1+C2	C1	11997
AAGCGTTGTAGGCAGT-1-C1-0-C1+C2	C1	10607
AAGGAATAGCCAAGCA-1-C1-0-C1+C2	C1	8016
AAGGAATCAGCGAACA-1-C1-0-C1+C2	C1	6534
AAGGAATGTCCAGCGT-1-C1-0-C1+C2	C1	8702
AAGGAATGTGCATCTA-1-C1-0-C1+C2	C1	11128
AAGGTAATCCACGTCT-1-C1-0-C1+C2	C1	8197
AAGGTAATCCCTTCCC-1-C1-0-C1+C2	C1	16438
AAGTACCAGGTCGACA-1-C1-0-C1+C2	C1	9397
AAGTCGTGTGAGCAGT-1-C1-0-C1+C2	C1	6082
AAGTTCGAGATCGGTG-1-C1-0-C1+C2	C1	4447
AAGTTCGGTACCTAGT-1-C1-0-C1+C2	C1	6452
AATAGAGGTGCAGGAT-1-C1-0-C1+C2	C1	7437
AATCACGAGTTCCGTA-1-C1-0-C1+C2	C1	10262
AATCACGCAGTCACGC-1-C1-0-C1+C2	C1	7533
AATCACGTCCGAGAAG-1-C1-0-C1+C2	C1	11709
AATCGACCATGGAATA-1-C1-0-C1+C2	C1	8331
AATGACCAGCAGATAT-1-C1-0-C1+C2	C1	12267
AATGCCACACTTGGGC-1-C1-0-C1+C2	C1	7290
AATGCCACAGTGTGCC-1-C1-0-C1+C2	C1	9190
AATGGAATCGCTACGG-1-C1-0-C1+C2	C1	6571
AATGGCTGTCGTATTG-1-C1-0-C1+C2	C1	6098
AATGGCTTCGCCAGAC-1-C1-0-C1+C2	C1	9879
AATTCCTAGCAATTAG-1-C1-0-C1+C2	C1	10342
AATTTCCTCAAGTCGT-1-C1-0-C1+C2	C1	10799
ACAAAGAAGACATATG-1-C1-0-C1+C2	C1	7008
ACAAAGAGTCACTCGG-1-C1-0-C1+C2	C1	5312
ACAACCAGTGAGCCAA-1-C1-0-C1+C2	C1	11176
ACAACCATCGACCACG-1-C1-0-C1+C2	C1	17528
ACACCAACAAACCATC-1-C1-0-C1+C2	C1	12816
ACACCAACACATATCG-1-C1-0-C1+C2	C1	13490
ACACTGACACTTGTCC-1-C1-0-C1+C2	C1	16194
ACACTGAGTGATAGAT-1-C1-0-C1+C2	C1	5887
ACAGAAATCGCATTGA-1-C1-0-C1+C2	C1	8192
ACAGAAATCGGCTATA-1-C1-0-C1+C2	C1	10034
ACAGCCGGTGTAGTGG-1-C1-0-C1+C2	C1	4664
ACAGCCGGTGTGAGCA-1-C1-0-C1+C2	C1	5577
ACAGCCGTCCACTGAA-1-C1-0-C1+C2	C1	9053
ACAGGGAGTACTGTTG-1-C1-0-C1+C2	C1	9676
ACATCCCAGCATCCTA-1-C1-0-C1+C2	C1	26635
ACATCCCAGTTAGTAG-1-C1-0-C1+C2	C1	15228
ACATCCCTCTCAACGA-1-C1-0-C1+C2	C1	12407
ACATCGAGTCATCAGT-1-C1-0-C1+C2	C1	7893
ACATCGAGTCTAGATC-1-C1-0-C1+C2	C1	8492
ACATGCATCGGCGATC-1-C1-0-C1+C2	C1	8998
ACATGCATCGTAGCCG-1-C1-0-C1+C2	C1	6709
ACATTTCGTGCGAACA-1-C1-0-C1+C2	C1	7384
ACATTTCTCATGGAGG-1-C1-0-C1+C2	C1	3570
ACCAAACAGTGCAACG-1-C1-0-C1+C2	C1	16407
ACCAAACTCCATTGGA-1-C1-0-C1+C2	C1	9898
ACCAACATCGCGATCG-1-C1-0-C1+C2	C1	10936
ACCCTCACAAGTGATA-1-C1-0-C1+C2	C1	15597
ACCCTCAGTACGCTTA-1-C1-0-C1+C2	C1	15901
ACCGTTCAGTAGCATA-1-C1-0-C1+C2	C1	13411
ACCGTTCGTTGCAACT-1-C1-0-C1+C2	C1	8867
ACCGTTCTCGTTGTGA-1-C1-0-C1+C2	C1	13368
ACCTGAAGTAGGAAAG-1-C1-0-C1+C2	C1	8030
ACCTGTCCACATTACG-1-C1-0-C1+C2	C1	7735
ACGATCAAGGACTAAT-1-C1-0-C1+C2	C1	17356
ACGATCACAGACAATA-1-C1-0-C1+C2	C1	11405
ACGATGTCATAATCCG-1-C1-0-C1+C2	C1	10229
ACGGAAGCAGCATCTA-1-C1-0-C1+C2	C1	5090
ACGGGTCAGGCGCTCT-1-C1-0-C1+C2	C1	13272
ACGGGTCCACATTGTG-1-C1-0-C1+C2	C1	13415
ACGGGTCGTGTGTCGC-1-C1-0-C1+C2	C1	9485
ACGGTTAGTACAAGTA-1-C1-0-C1+C2	C1	11999
ACGGTTATCAGTCACA-1-C1-0-C1+C2	C1	9273
ACGTAACGTCTACAAC-1-C1-0-C1+C2	C1	17760
ACGTAACTCACTCCGT-1-C1-0-C1+C2	C1	6867
ACGTAACTCCGATTAG-1-C1-0-C1+C2	C1	12458
ACGTCCTGTGCGAACA-1-C1-0-C1+C2	C1	6319
ACGTTCCAGTCGCCAC-1-C1-0-C1+C2	C1	12694
ACTACGAAGCATCGAG-1-C1-0-C1+C2	C1	6705
ACTACGAGTTAAGCAA-1-C1-0-C1+C2	C1	17512
ACTATCTCAACAAGAT-1-C1-0-C1+C2	C1	8951
ACTCCCAGTATGTCCA-1-C1-0-C1+C2	C1	24740
ACTCTCGAGCACTTTG-1-C1-0-C1+C2	C1	8995
ACTCTCGAGGTCGTAG-1-C1-0-C1+C2	C1	9542
ACTCTCGAGTGTTCCA-1-C1-0-C1+C2	C1	7000
ACTCTCGGTACATTGC-1-C1-0-C1+C2	C1	9834
ACTCTCGGTGGAGAAA-1-C1-0-C1+C2	C1	5575
ACTGCAAAGCATATGA-1-C1-0-C1+C2	C1	8979
ACTGCAACAGTAGTGG-1-C1-0-C1+C2	C1	6142
ACTGCAAGTCGCTGCA-1-C1-0-C1+C2	C1	8266
ACTGTGAAGAGTTGAT-1-C1-0-C1+C2	C1	8084
ACTGTGAGTTCCGCGA-1-C1-0-C1+C2	C1	11987
ACTGTGATCGTTCGCT-1-C1-0-C1+C2	C1	8727
ACTTAGGGTATTGGCT-1-C1-0-C1+C2	C1	11770
ACTTATCAGGTTGTTC-1-C1-0-C1+C2	C1	15242
ACTTCCGAGGCAGTCA-1-C1-0-C1+C2	C1	9299
ACTTCCGGTCACCTTC-1-C1-0-C1+C2	C1	16065
ACTTCCGTCATCTACT-1-C1-0-C1+C2	C1	8113
ACTTTCAAGCTGTTAC-1-C1-0-C1+C2	C1	21189
ACTTTCATCAGACTGT-1-C1-0-C1+C2	C1	16151
ACTTTGTTCATCTCTA-1-C1-0-C1+C2	C1	10989
AGAAATGTCGCGGTAC-1-C1-0-C1+C2	C1	12056
AGAAATGTCGGTGAAG-1-C1-0-C1+C2	C1	9845
AGAAATGTCTAGCCTC-1-C1-0-C1+C2	C1	7191
AGAACAATCAGCACCG-1-C1-0-C1+C2	C1	14154
AGAACCTTCCCTTGGT-1-C1-0-C1+C2	C1	10878
AGAAGCGAGCATCTTG-1-C1-0-C1+C2	C1	8327
AGAAGCGCACGTGTGC-1-C1-0-C1+C2	C1	5650
AGAAGCGTCTGGCTGG-1-C1-0-C1+C2	C1	7436
AGAAGTACACGTGAGA-1-C1-0-C1+C2	C1	7479
AGAAGTATCGGACGTC-1-C1-0-C1+C2	C1	6496
AGACACTGTCCAAGAG-1-C1-0-C1+C2	C1	7980
AGACACTTCAGTCATG-1-C1-0-C1+C2	C1	9068
AGACAGGTCCGATAAC-1-C1-0-C1+C2	C1	16748
AGACCATGTACAGAAT-1-C1-0-C1+C2	C1	7590
AGACCATGTACATTGC-1-C1-0-C1+C2	C1	5162
AGACCCGTCCACACCT-1-C1-0-C1+C2	C1	9110
AGACTCATCTCCTGCA-1-C1-0-C1+C2	C1	8431
AGAGAATAGTATGGCG-1-C1-0-C1+C2	C1	6381
AGAGAATGTATCGATC-1-C1-0-C1+C2	C1	6094
AGAGAGCAGGCCTGAA-1-C1-0-C1+C2	C1	10785
AGAGAGCCAATAACGA-1-C1-0-C1+C2	C1	10141
AGAGAGCCACTACTTT-1-C1-0-C1+C2	C1	8568
AGAGCAGGTGTCCAAT-1-C1-0-C1+C2	C1	10964
AGAGCCCTCCATACAG-1-C1-0-C1+C2	C1	7314
AGATAGAGTGCCTACG-1-C1-0-C1+C2	C1	8162
AGATGAATCCATATGG-1-C1-0-C1+C2	C1	10863
AGATGCTCACATAACC-1-C1-0-C1+C2	C1	19096
AGCATCAAGGAGGGTG-1-C1-0-C1+C2	C1	9959
AGCATCACAATCGAAA-1-C1-0-C1+C2	C1	4832
AGCCACGGTAGTCTGT-1-C1-0-C1+C2	C1	8481
AGCCAGCTCGCTATTT-1-C1-0-C1+C2	C1	9319
AGCGATTTCGTTCTCG-1-C1-0-C1+C2	C1	6398
AGCGTATAGTGAACAT-1-C1-0-C1+C2	C1	11493
AGCGTATCATAATGAG-1-C1-0-C1+C2	C1	14155
AGCGTATCATACGCAT-1-C1-0-C1+C2	C1	13314
AGCTACAGTAGGACCA-1-C1-0-C1+C2	C1	9234
AGCTCAATCATCACAG-1-C1-0-C1+C2	C1	11288
AGCTTCCCACCTCAGG-1-C1-0-C1+C2	C1	10075
AGCTTCCGTTGCATAC-1-C1-0-C1+C2	C1	10613
AGGACTTCAGACCATT-1-C1-0-C1+C2	C1	7600
AGGAGGTTCACAACCA-1-C1-0-C1+C2	C1	18817
AGGATAACACCACATA-1-C1-0-C1+C2	C1	12284
AGGATCTAGGCGTTAG-1-C1-0-C1+C2	C1	4571
AGGATCTCATGGAAGC-1-C1-0-C1+C2	C1	6787
AGGATCTGTAAGGCCA-1-C1-0-C1+C2	C1	5795
AGGCATTGTGAATATG-1-C1-0-C1+C2	C1	6709
AGGCCACAGTTGGGAC-1-C1-0-C1+C2	C1	18118
AGGCCACGTCACTACA-1-C1-0-C1+C2	C1	22029
AGGCCACGTTCCGCTT-1-C1-0-C1+C2	C1	13233
AGGCTGCGTGTTGATC-1-C1-0-C1+C2	C1	6004
AGGGAGTCAAGCACAG-1-C1-0-C1+C2	C1	8150
AGGGAGTCACAATGCT-1-C1-0-C1+C2	C1	9702
AGGGCCTCATTGAGGG-1-C1-0-C1+C2	C1	7694
AGGGCTCTCCGAGCTG-1-C1-0-C1+C2	C1	7097
AGGGTGACAGCGTATT-1-C1-0-C1+C2	C1	11340
AGGGTGAGTAATGTGA-1-C1-0-C1+C2	C1	11296
AGGGTGATCGCTTACC-1-C1-0-C1+C2	C1	10929
AGGGTTTTCTCATGGA-1-C1-0-C1+C2	C1	10065
AGGTCTAGTCCAAGAG-1-C1-0-C1+C2	C1	6077
AGGTTACAGCTTCGTA-1-C1-0-C1+C2	C1	7623
AGGTTACCAACACAGG-1-C1-0-C1+C2	C1	13609
AGGTTACGTGGCTGAA-1-C1-0-C1+C2	C1	6858
AGGTTACTCCAAGCCG-1-C1-0-C1+C2	C1	14120
AGGTTACTCCACTGGG-1-C1-0-C1+C2	C1	11847
AGGTTACTCGCCAATA-1-C1-0-C1+C2	C1	13205
AGGTTGTCAAGTATCC-1-C1-0-C1+C2	C1	8473
AGGTTGTTCCGTGTGG-1-C1-0-C1+C2	C1	10126
AGTAACCAGCTCCACG-1-C1-0-C1+C2	C1	6741
AGTAACCTCCATAGAC-1-C1-0-C1+C2	C1	11943
AGTACCACACGGAAGT-1-C1-0-C1+C2	C1	7134
AGTACCACAGCAGAAC-1-C1-0-C1+C2	C1	8782
AGTACCAGTCCATAGT-1-C1-0-C1+C2	C1	7288
AGTAGCTCAAGTTGGG-1-C1-0-C1+C2	C1	7988
AGTAGCTCATTGACTG-1-C1-0-C1+C2	C1	11256
AGTAGCTTCCACCCTA-1-C1-0-C1+C2	C1	11516
AGTAGCTTCTGGAGAG-1-C1-0-C1+C2	C1	7595
AGTCAACCAGCGGATA-1-C1-0-C1+C2	C1	10423
AGTCACACATCACCAA-1-C1-0-C1+C2	C1	10588
AGTCACAGTAAGTCAA-1-C1-0-C1+C2	C1	7153
AGTCATGAGCTAGCCC-1-C1-0-C1+C2	C1	5948
AGTCATGGTTGCCAAT-1-C1-0-C1+C2	C1	6212
AGTCATGTCAGCCTCT-1-C1-0-C1+C2	C1	7638
AGTCTCCGTTCTAACG-1-C1-0-C1+C2	C1	11273
AGTGACTCACCAGCCA-1-C1-0-C1+C2	C1	17947
AGTGCCGAGGGATCTG-1-C1-0-C1+C2	C1	8670
AGTGCCGCAAGGAGTC-1-C1-0-C1+C2	C1	8531
AGTGCCGTCACACGAT-1-C1-0-C1+C2	C1	6763
AGTTCCCTCGTTCTCG-1-C1-0-C1+C2	C1	8363
AGTTCCCTCTCCCATG-1-C1-0-C1+C2	C1	12937
AGTTCGAGTTTCGACA-1-C1-0-C1+C2	C1	10197
ATACCGAGTAGCTCGC-1-C1-0-C1+C2	C1	6219
ATACCTTGTATCGCGC-1-C1-0-C1+C2	C1	8061
ATACTTCAGATGGGCT-1-C1-0-C1+C2	C1	8547
ATACTTCAGGACAACC-1-C1-0-C1+C2	C1	18095
ATACTTCGTCAGGTGA-1-C1-0-C1+C2	C1	7868
ATACTTCGTTCCGTTC-1-C1-0-C1+C2	C1	15467
ATACTTCTCCAGTTCC-1-C1-0-C1+C2	C1	11263
ATAGACCCATGACCCG-1-C1-0-C1+C2	C1	18851
ATAGACCGTACGACTT-1-C1-0-C1+C2	C1	15811
ATAGACCTCAAATGAG-1-C1-0-C1+C2	C1	7106
ATAGAGAGTTATCTTC-1-C1-0-C1+C2	C1	11074
ATAGGCTAGATGCTAA-1-C1-0-C1+C2	C1	11346
ATAGGCTTCTATACTC-1-C1-0-C1+C2	C1	14114
ATATCCTCAGCCTACG-1-C1-0-C1+C2	C1	12859
ATATCCTTCACACCCT-1-C1-0-C1+C2	C1	19124
ATATCCTTCCGAAGGA-1-C1-0-C1+C2	C1	11709
ATCACAGGTTCAAGTC-1-C1-0-C1+C2	C1	14616
ATCACAGTCAGCGTCG-1-C1-0-C1+C2	C1	7302
ATCACAGTCCTCACGT-1-C1-0-C1+C2	C1	11352
ATCACGATCCTATTGT-1-C1-0-C1+C2	C1	7393
ATCCACCCAAAGCTCT-1-C1-0-C1+C2	C1	13593
ATCCACCCACGGGTAA-1-C1-0-C1+C2	C1	12626
ATCCACCTCTACGGTA-1-C1-0-C1+C2	C1	20404
ATCCCTGCATCTCGTC-1-C1-0-C1+C2	C1	12013
ATCCCTGTCGTAACCA-1-C1-0-C1+C2	C1	9727
ATCCTATCATCCGTTC-1-C1-0-C1+C2	C1	16715
ATCGATGTCGCTTGCT-1-C1-0-C1+C2	C1	10637
ATCGCCTGTATGAAGT-1-C1-0-C1+C2	C1	6880
ATCGCCTGTTGCATTG-1-C1-0-C1+C2	C1	7775
ATCGGATGTGAGCAGT-1-C1-0-C1+C2	C1	10380
ATCGTAGTCGGTAGGA-1-C1-0-C1+C2	C1	7921
ATCGTCCAGTTGGGAC-1-C1-0-C1+C2	C1	6725
ATCGTGATCTCTTAAC-1-C1-0-C1+C2	C1	5614
ATCTCTAAGAGCTTTC-1-C1-0-C1+C2	C1	8583
ATCTCTAGTCTACGAT-1-C1-0-C1+C2	C1	18121
ATGAAAGAGAGCCCAA-1-C1-0-C1+C2	C1	8699
ATGAAAGCAATTGCCA-1-C1-0-C1+C2	C1	8103
ATGAAAGCAGTCTACA-1-C1-0-C1+C2	C1	9035
ATGAAAGTCCCAGTGG-1-C1-0-C1+C2	C1	5656
ATGACCAGTAGATCGG-1-C1-0-C1+C2	C1	6738
ATGACCATCATGAAAG-1-C1-0-C1+C2	C1	8832
ATGAGGGAGATGAACT-1-C1-0-C1+C2	C1	7992
ATGAGTCAGGTAGCCA-1-C1-0-C1+C2	C1	5113
ATGCATGAGAGATTCA-1-C1-0-C1+C2	C1	6952
ATGCATGCAGACAAAT-1-C1-0-C1+C2	C1	14430
ATGCATGGTTGCATAC-1-C1-0-C1+C2	C1	16136
ATGCCTCGTGTCTTAG-1-C1-0-C1+C2	C1	7147
ATGCGATAGACATCAA-1-C1-0-C1+C2	C1	9581
ATGCGATCACTTCAAG-1-C1-0-C1+C2	C1	8680
ATGCGATGTGTAGCAG-1-C1-0-C1+C2	C1	4331
ATGGAGGAGTTGTAAG-1-C1-0-C1+C2	C1	12726
ATGGATCTCGACCAAT-1-C1-0-C1+C2	C1	6866
ATGGGAGAGACGTCGA-1-C1-0-C1+C2	C1	8400
ATGGGAGAGCTGGCCT-1-C1-0-C1+C2	C1	9212
ATGGGTTAGATAACGT-1-C1-0-C1+C2	C1	5376
ATGGTTGCAATCCTTT-1-C1-0-C1+C2	C1	14019
ATGTCTTTCTCTGAGA-1-C1-0-C1+C2	C1	3264
ATTACCTGTCGTGCCA-1-C1-0-C1+C2	C1	7733
ATTACCTTCCCGTGTT-1-C1-0-C1+C2	C1	5149
ATTACTCCAAGTCGTT-1-C1-0-C1+C2	C1	9029
ATTACTCTCCGTGTCT-1-C1-0-C1+C2	C1	21671
ATTATCCCAAGTTCGT-1-C1-0-C1+C2	C1	15381
ATTATCCGTAGTCGGA-1-C1-0-C1+C2	C1	5305
ATTCACTTCTGAGGCC-1-C1-0-C1+C2	C1	24189
ATTCAGGAGTATGACA-1-C1-0-C1+C2	C1	11547
ATTCAGGCAGCGAACA-1-C1-0-C1+C2	C1	6841
ATTCAGGCAGTCTGGC-1-C1-0-C1+C2	C1	19817
ATTCAGGTCCAGGACC-1-C1-0-C1+C2	C1	20910
ATTCATCAGAAGTCCG-1-C1-0-C1+C2	C1	6620
ATTCCCGAGATAGTCA-1-C1-0-C1+C2	C1	6652
ATTCCCGCACTAGAGG-1-C1-0-C1+C2	C1	6431
ATTCCCGCAGCTGTCG-1-C1-0-C1+C2	C1	6386
ATTCCTACATGGACAG-1-C1-0-C1+C2	C1	5825
ATTCCTATCGAAACAA-1-C1-0-C1+C2	C1	13915
ATTCGTTGTCGTGGTC-1-C1-0-C1+C2	C1	3760
ATTCTACCATTGAGGG-1-C1-0-C1+C2	C1	9637
ATTCTACGTTTGTGGT-1-C1-0-C1+C2	C1	5954
ATTGGGTCAAACGTGG-1-C1-0-C1+C2	C1	15041
ATTGGGTCACCGTGAC-1-C1-0-C1+C2	C1	8089
ATTGTTCCACACGTGC-1-C1-0-C1+C2	C1	16947
ATTTACCCAACGGCTC-1-C1-0-C1+C2	C1	8182
ATTTACCTCGACCACG-1-C1-0-C1+C2	C1	23075
CAAAGAAGTCACTCTC-1-C1-0-C1+C2	C1	5996
CAAAGAATCCGAGCTG-1-C1-0-C1+C2	C1	12881
CAACAACGTGACTGAG-1-C1-0-C1+C2	C1	8613
CAACAACGTGGTCTCG-1-C1-0-C1+C2	C1	7259
CAACAGTCAGCTCCTT-1-C1-0-C1+C2	C1	15357
CAACAGTTCTTCCACG-1-C1-0-C1+C2	C1	8852
CAACCAAGTCCAGCGT-1-C1-0-C1+C2	C1	9722
CAACGATGTTAGAAAC-1-C1-0-C1+C2	C1	7818
CAACGGCTCAATGCAC-1-C1-0-C1+C2	C1	8611
CAACGGCTCGCTGATA-1-C1-0-C1+C2	C1	5989
CAAGACTAGGATTCAA-1-C1-0-C1+C2	C1	7847
CAAGACTTCTTGCGCT-1-C1-0-C1+C2	C1	10469
CAAGAGGTCCGTATAG-1-C1-0-C1+C2	C1	7628
CAAGGGACAAGACCTT-1-C1-0-C1+C2	C1	12829
CAAGGGAGTCGCATCG-1-C1-0-C1+C2	C1	5779
CAAGGGATCGTGGGTC-1-C1-0-C1+C2	C1	11278
CAATCGAGTTCTTGCC-1-C1-0-C1+C2	C1	8294
CAATCGATCGGCTTGG-1-C1-0-C1+C2	C1	5702
CAATGACCAGAGGTAC-1-C1-0-C1+C2	C1	8852
CAATTTCAGCGTCGAA-1-C1-0-C1+C2	C1	3336
CAATTTCGTCGCTTAA-1-C1-0-C1+C2	C1	6720
CACAACAAGATTTGCC-1-C1-0-C1+C2	C1	27673
CACAGATCAGTTGCGC-1-C1-0-C1+C2	C1	10021
CACAGATGTCGTAATC-1-C1-0-C1+C2	C1	8071
CACAGGCCATGGGTCC-1-C1-0-C1+C2	C1	12377
CACAGGCGTGATTAGA-1-C1-0-C1+C2	C1	11162
CACATGACATCGGAGA-1-C1-0-C1+C2	C1	7044
CACATGATCTATTCGT-1-C1-0-C1+C2	C1	13409
CACCGTTCAATGTCAC-1-C1-0-C1+C2	C1	14004
CACTAAGCATGGCCCA-1-C1-0-C1+C2	C1	11605
CACTGAACATCCAACA-1-C1-0-C1+C2	C1	16308
CACTGTCCACCCAACG-1-C1-0-C1+C2	C1	17911
CAGAGCCAGCCTAACT-1-C1-0-C1+C2	C1	7791
CAGAGCCCACGCACCA-1-C1-0-C1+C2	C1	18547
CAGAGCCCACGTCATA-1-C1-0-C1+C2	C1	5314
CAGATACGTCTCACGG-1-C1-0-C1+C2	C1	11132
CAGATTGAGTTAGTAG-1-C1-0-C1+C2	C1	5493
CAGCAATCACCTGTCT-1-C1-0-C1+C2	C1	11494
CAGCACGGTCTGTAAC-1-C1-0-C1+C2	C1	7582
CAGCACGTCGCTTAAG-1-C1-0-C1+C2	C1	9473
CAGCAGCCAGGTGTTT-1-C1-0-C1+C2	C1	11299
CAGCAGCTCTGGCCAG-1-C1-0-C1+C2	C1	12325
CAGGCCATCCGCAACG-1-C1-0-C1+C2	C1	18764
CAGGGCTGTACGATCT-1-C1-0-C1+C2	C1	6563
CAGGGCTGTCCGATCG-1-C1-0-C1+C2	C1	7222
CAGGTATGTCGCATGC-1-C1-0-C1+C2	C1	11085
CAGTGCGGTTCTCTCG-1-C1-0-C1+C2	C1	13421
CAGTTCCAGCATGGGT-1-C1-0-C1+C2	C1	11670
CAGTTCCCAAGCAGGT-1-C1-0-C1+C2	C1	16604
CAGTTCCCACGTTGGC-1-C1-0-C1+C2	C1	9406
CAGTTCCTCTAGACCA-1-C1-0-C1+C2	C1	8768
CATACAGAGAGTGAAG-1-C1-0-C1+C2	C1	8599
CATACAGCAGACCAAG-1-C1-0-C1+C2	C1	12002
CATACCCAGGTGATCG-1-C1-0-C1+C2	C1	7895
CATACCCGTAAGTTGA-1-C1-0-C1+C2	C1	6800
CATACTTGTTCCAAAC-1-C1-0-C1+C2	C1	8620
CATCAAGCAACACACT-1-C1-0-C1+C2	C1	10404
CATCAAGGTCGAATTC-1-C1-0-C1+C2	C1	6181
CATCCACCAAGGTTGG-1-C1-0-C1+C2	C1	22055
CATCCACTCCGGTTCT-1-C1-0-C1+C2	C1	21038
CATCCCACAAATAAGC-1-C1-0-C1+C2	C1	16736
CATCCCATCTTACGTT-1-C1-0-C1+C2	C1	7184
CATCCGTAGGTAGTCG-1-C1-0-C1+C2	C1	6710
CATCCGTTCAGCAATC-1-C1-0-C1+C2	C1	14455
CATCGCTTCCAACTAG-1-C1-0-C1+C2	C1	10426
CATCGCTTCGCCTCTA-1-C1-0-C1+C2	C1	16113
CATCGGGAGGTCATCT-1-C1-0-C1+C2	C1	9586
CATCGTCCAGAGCTAG-1-C1-0-C1+C2	C1	5284
CATCGTCGTTAACAGA-1-C1-0-C1+C2	C1	8290
CATGAGTCACAGTCAT-1-C1-0-C1+C2	C1	8933
CATGCAACAGCCTATA-1-C1-0-C1+C2	C1	10217
CATGCAACATTAAAGG-1-C1-0-C1+C2	C1	16533
CATGCCTCACGCACCA-1-C1-0-C1+C2	C1	17688
CATGCGGTCCATAGGT-1-C1-0-C1+C2	C1	9288
CATGCTCAGGTTGACG-1-C1-0-C1+C2	C1	12873
CATTCATAGCTTGTGT-1-C1-0-C1+C2	C1	6925
CATTCATAGTGCTCAT-1-C1-0-C1+C2	C1	9749
CATTCATTCATAGAGA-1-C1-0-C1+C2	C1	10823
CATTCATTCCGCTGTT-1-C1-0-C1+C2	C1	12362
CATTCATTCGACATCA-1-C1-0-C1+C2	C1	18602
CATTCCGAGTACCCTA-1-C1-0-C1+C2	C1	18101
CATTCCGCAGCACGAA-1-C1-0-C1+C2	C1	17456
CATTCCGCAGGCCCTA-1-C1-0-C1+C2	C1	9686
CATTCCGGTCGTCGGT-1-C1-0-C1+C2	C1	9145
CATTCCGGTGGTCCCA-1-C1-0-C1+C2	C1	17919
CATTCCGTCGAACCAT-1-C1-0-C1+C2	C1	14313
CATTCTACAGACCCGT-1-C1-0-C1+C2	C1	10659
CATTCTATCCCTGGTT-1-C1-0-C1+C2	C1	6019
CATTGAGCAGCAAGAC-1-C1-0-C1+C2	C1	6254
CATTGAGGTGGGAGAG-1-C1-0-C1+C2	C1	7218
CATTGTTAGTATAGAC-1-C1-0-C1+C2	C1	9126
CATTGTTTCTCCTGAC-1-C1-0-C1+C2	C1	10339
CATTTCACAGAACTAA-1-C1-0-C1+C2	C1	11054
CCAAGCGTCCAGTGTA-1-C1-0-C1+C2	C1	8176
CCAATGAAGATGATTG-1-C1-0-C1+C2	C1	12682
CCAATGACATTCCTAT-1-C1-0-C1+C2	C1	21668
CCAATGATCTCGCAGG-1-C1-0-C1+C2	C1	15868
CCAATTTAGATGTAGT-1-C1-0-C1+C2	C1	9745
CCAATTTCAGCGGTCT-1-C1-0-C1+C2	C1	9488
CCAATTTCATCCTGTC-1-C1-0-C1+C2	C1	19226
CCAATTTTCCCGAGAC-1-C1-0-C1+C2	C1	8271
CCAATTTTCGCTTGCT-1-C1-0-C1+C2	C1	20478
CCAATTTTCTCTGGTC-1-C1-0-C1+C2	C1	24746
CCAATTTTCTTACGGA-1-C1-0-C1+C2	C1	11551
CCACAAAAGTTTCGGT-1-C1-0-C1+C2	C1	14214
CCACACTTCCTTCGAC-1-C1-0-C1+C2	C1	19626
CCACCATGTGCTTCAA-1-C1-0-C1+C2	C1	17334
CCACGTTAGAATGTTG-1-C1-0-C1+C2	C1	15027
CCACGTTCAGGGATAC-1-C1-0-C1+C2	C1	17380
CCACGTTGTTATGTGC-1-C1-0-C1+C2	C1	10950
CCACTTGCATAAGCAA-1-C1-0-C1+C2	C1	7550
CCACTTGGTATTGGCT-1-C1-0-C1+C2	C1	13377
CCATAAGCAGTCAGCC-1-C1-0-C1+C2	C1	13394
CCATAAGGTCGATGCC-1-C1-0-C1+C2	C1	10412
CCATAAGTCTGAGCAT-1-C1-0-C1+C2	C1	7780
CCCAACTAGCACACAG-1-C1-0-C1+C2	C1	14700
CCCATTGAGAAGTATC-1-C1-0-C1+C2	C1	7257
CCCATTGGTCTGTTAG-1-C1-0-C1+C2	C1	6221
CCCTAACAGACTCTTG-1-C1-0-C1+C2	C1	25856
CCCTCTCAGGGATGTC-1-C1-0-C1+C2	C1	9662
CCCTCTCCAAAGAGTT-1-C1-0-C1+C2	C1	16842
CCCTCTCGTCTCTCTG-1-C1-0-C1+C2	C1	8905
CCCTCTCGTGCCCAGT-1-C1-0-C1+C2	C1	13126
CCCTTAGAGGAGAGTA-1-C1-0-C1+C2	C1	6375
CCCTTAGCAAAGGGCT-1-C1-0-C1+C2	C1	10917
CCCTTAGTCCCACAGG-1-C1-0-C1+C2	C1	15707
CCGAACGTCCTAAGTG-1-C1-0-C1+C2	C1	13196
CCGATCTAGACCAGAC-1-C1-0-C1+C2	C1	8031
CCGATCTAGACTTCAC-1-C1-0-C1+C2	C1	11267
CCGATCTAGATTGACA-1-C1-0-C1+C2	C1	9181
CCGATGGTCTGCGGGT-1-C1-0-C1+C2	C1	6227
CCGCAAGTCAGGAAGC-1-C1-0-C1+C2	C1	7190
CCGCAAGTCATTTGCT-1-C1-0-C1+C2	C1	21155
CCGGACACAATACCCA-1-C1-0-C1+C2	C1	8714
CCGGACATCAGATGCT-1-C1-0-C1+C2	C1	6250
CCGGGTAAGGTCTTTG-1-C1-0-C1+C2	C1	10850
CCGGGTATCCAACACA-1-C1-0-C1+C2	C1	11719
CCGGTAGTCGTGGCTG-1-C1-0-C1+C2	C1	13328
CCGGTGAAGCCTCGTG-1-C1-0-C1+C2	C1	5632
CCGGTGAAGTCGCCAC-1-C1-0-C1+C2	C1	7830
CCGGTGACACTGTGAT-1-C1-0-C1+C2	C1	5703
CCGGTGAGTATTTCTC-1-C1-0-C1+C2	C1	15015
CCGGTGAGTGGAAGTC-1-C1-0-C1+C2	C1	7411
CCGTAGGCAGCTTCCT-1-C1-0-C1+C2	C1	8700
CCGTAGGGTTTACCTT-1-C1-0-C1+C2	C1	11861
CCGTAGGTCTGCCTCA-1-C1-0-C1+C2	C1	14755
CCGTTCAAGGTGCAGT-1-C1-0-C1+C2	C1	14936
CCGTTCACAGCGACAA-1-C1-0-C1+C2	C1	6500
CCTAACCCAGCCTACG-1-C1-0-C1+C2	C1	18251
CCTAAGACACGTAGAG-1-C1-0-C1+C2	C1	4686
CCTACGTCAGCGTTTA-1-C1-0-C1+C2	C1	10109
CCTACGTTCATGAAAG-1-C1-0-C1+C2	C1	8597
CCTACGTTCTCGTGGG-1-C1-0-C1+C2	C1	11670
CCTATCGCAATACGAA-1-C1-0-C1+C2	C1	21165
CCTCATGAGTAAACGT-1-C1-0-C1+C2	C1	10524
CCTCATGCATGCCGCA-1-C1-0-C1+C2	C1	13744
CCTCCAAAGGAGATAG-1-C1-0-C1+C2	C1	8547
CCTCCAAAGGCTCTCG-1-C1-0-C1+C2	C1	7404
CCTCCAAGTGCTTATG-1-C1-0-C1+C2	C1	11885
CCTCCTCGTAGGAGTC-1-C1-0-C1+C2	C1	6776
CCTCCTCGTATTCCTT-1-C1-0-C1+C2	C1	19873
CCTCTAGAGAGAGCCT-1-C1-0-C1+C2	C1	7895
CCTCTAGCAATACAGA-1-C1-0-C1+C2	C1	10571
CCTGCATAGTTGGCGA-1-C1-0-C1+C2	C1	10318
CCTGTTGCAGAGTCAG-1-C1-0-C1+C2	C1	6342
CCTTGTGCATCTCAAG-1-C1-0-C1+C2	C1	11872
CCTTGTGCATGAAGGC-1-C1-0-C1+C2	C1	7339
CCTTGTGGTCACAATC-1-C1-0-C1+C2	C1	15501
CCTTGTGTCAACTTTC-1-C1-0-C1+C2	C1	11336
CCTTTGGAGCCGTTGC-1-C1-0-C1+C2	C1	10777
CCTTTGGCAATCTCGA-1-C1-0-C1+C2	C1	11798
CCTTTGGGTCAGGCAA-1-C1-0-C1+C2	C1	9201
CGAAGGAAGACGGAAA-1-C1-0-C1+C2	C1	7079
CGAAGGAAGCTACGTT-1-C1-0-C1+C2	C1	8842
CGAAGGAAGTGGTTAA-1-C1-0-C1+C2	C1	6351
CGAATTGCAAGTGGGT-1-C1-0-C1+C2	C1	6552
CGAATTGGTTGCACGC-1-C1-0-C1+C2	C1	23337
CGAATTGGTTGCATTG-1-C1-0-C1+C2	C1	5904
CGAGAAGAGTAGTGCG-1-C1-0-C1+C2	C1	8972
CGAGGAACACGTGTGC-1-C1-0-C1+C2	C1	5695
CGAGGAATCATTCTTG-1-C1-0-C1+C2	C1	12444
CGAGGAATCTATACTC-1-C1-0-C1+C2	C1	8995
CGAGTGCCAATCTCTT-1-C1-0-C1+C2	C1	15929
CGATCGGCATCGATGT-1-C1-0-C1+C2	C1	6565
CGATCGGTCTAAACGC-1-C1-0-C1+C2	C1	4422
CGATGCGGTACATTGC-1-C1-0-C1+C2	C1	13102
CGATGCGTCGGAATGG-1-C1-0-C1+C2	C1	5744
CGATGGCCACGTAACT-1-C1-0-C1+C2	C1	5155
CGCATAACAGCAGAAC-1-C1-0-C1+C2	C1	7989
CGCATGGAGCCATCCG-1-C1-0-C1+C2	C1	7560
CGCATGGGTTACGTAC-1-C1-0-C1+C2	C1	7003
CGCATGGTCGTGGGAA-1-C1-0-C1+C2	C1	5110
CGCCAGACACCCTGTT-1-C1-0-C1+C2	C1	15489
CGCCAGAGTGGCTCTG-1-C1-0-C1+C2	C1	5772
CGCCATTAGAGCATCG-1-C1-0-C1+C2	C1	4000
CGCCATTTCGCCTAGG-1-C1-0-C1+C2	C1	10480
CGCGTGAAGGAATCGC-1-C1-0-C1+C2	C1	6215
CGCGTGAAGTCGGCAA-1-C1-0-C1+C2	C1	5500
CGGAACCCAATGAACA-1-C1-0-C1+C2	C1	5431
CGGAATTTCTAACGGT-1-C1-0-C1+C2	C1	12461
CGGAGAAAGACAGCGT-1-C1-0-C1+C2	C1	5388
CGGAGAATCCGGTAGC-1-C1-0-C1+C2	C1	8242
CGGCAGTAGTCCTACA-1-C1-0-C1+C2	C1	6795
CGGGCATTCTGGAGAG-1-C1-0-C1+C2	C1	7114
CGGGTCAGTCCTCCTA-1-C1-0-C1+C2	C1	9812
CGGGTCATCACAATGC-1-C1-0-C1+C2	C1	12001
CGGGTGTCAATGGGTG-1-C1-0-C1+C2	C1	9662
CGGGTGTTCAATGTCG-1-C1-0-C1+C2	C1	8429
CGGTCAGGTCACCCTT-1-C1-0-C1+C2	C1	5524
CGGTCAGGTCACTTAG-1-C1-0-C1+C2	C1	10725
CGTAATGAGATCCCGC-1-C1-0-C1+C2	C1	8479
CGTAATGAGGAACTCG-1-C1-0-C1+C2	C1	7870
CGTAATGCAAGGTCGA-1-C1-0-C1+C2	C1	7631
CGTAATGGTCACTAGT-1-C1-0-C1+C2	C1	7059
CGTAGTACAATCCTAG-1-C1-0-C1+C2	C1	8185
CGTAGTACACCATAAC-1-C1-0-C1+C2	C1	4324
CGTAGTACATGGCTAT-1-C1-0-C1+C2	C1	8602
CGTCCATCACCAACAT-1-C1-0-C1+C2	C1	18697
CGTGAATAGTTAACGA-1-C1-0-C1+C2	C1	7124
CGTGAATCATGTACGT-1-C1-0-C1+C2	C1	6680
CGTGAATGTCGAGTTT-1-C1-0-C1+C2	C1	4429
CGTGCTTAGACTTCGT-1-C1-0-C1+C2	C1	7201
CGTGCTTAGGGCTAAC-1-C1-0-C1+C2	C1	6431
CGTGCTTAGTGCCTCG-1-C1-0-C1+C2	C1	9523
CGTGCTTTCCGTAGGC-1-C1-0-C1+C2	C1	6294
CGTGCTTTCGGCTTGG-1-C1-0-C1+C2	C1	5072
CGTGTCTCATCTGTTT-1-C1-0-C1+C2	C1	4866
CGTGTCTCATGATCTG-1-C1-0-C1+C2	C1	4910
CGTTCTGAGCATACTC-1-C1-0-C1+C2	C1	16051
CGTTCTGGTCAAGCGA-1-C1-0-C1+C2	C1	5941
CTAAGTGGTGAGCCAA-1-C1-0-C1+C2	C1	7378
CTAAGTGGTTCAGTAC-1-C1-0-C1+C2	C1	12302
CTACAGAGTCGTCTCT-1-C1-0-C1+C2	C1	4338
CTACATTCAATACGCT-1-C1-0-C1+C2	C1	17505
CTACATTTCACTCGAA-1-C1-0-C1+C2	C1	11261
CTACATTTCCTGTTGC-1-C1-0-C1+C2	C1	23211
CTACATTTCTCGTGAA-1-C1-0-C1+C2	C1	7876
CTACCCAAGACCATTC-1-C1-0-C1+C2	C1	16514
CTACCCAGTACCGGAA-1-C1-0-C1+C2	C1	5632
CTACCTGCAAGCAATA-1-C1-0-C1+C2	C1	14055
CTACGGGAGCGCCCAT-1-C1-0-C1+C2	C1	11023
CTACGGGCAAACTCGT-1-C1-0-C1+C2	C1	7646
CTAGACACAATAACGA-1-C1-0-C1+C2	C1	14325
CTAGACATCTTGGAAC-1-C1-0-C1+C2	C1	8069
CTAGGTAGTTGCCATA-1-C1-0-C1+C2	C1	20664
CTATAGGAGCCGATTT-1-C1-0-C1+C2	C1	13552
CTATAGGCAGCTGCCA-1-C1-0-C1+C2	C1	8088
CTATAGGGTCCACACG-1-C1-0-C1+C2	C1	11001
CTATAGGTCTAGAACC-1-C1-0-C1+C2	C1	4048
CTATCCGGTTATTCTC-1-C1-0-C1+C2	C1	19368
CTATCTAGTCCTACGG-1-C1-0-C1+C2	C1	9667
CTCAACCGTCGCGTTG-1-C1-0-C1+C2	C1	10585
CTCAACCGTTCAAACC-1-C1-0-C1+C2	C1	26229
CTCAAGAGTTACCTGA-1-C1-0-C1+C2	C1	10905
CTCAATTAGCCTCGTG-1-C1-0-C1+C2	C1	10278
CTCAATTTCCCTCTTT-1-C1-0-C1+C2	C1	15254
CTCAGAAGTCAAACGG-1-C1-0-C1+C2	C1	10797
CTCAGAAGTGACTCGC-1-C1-0-C1+C2	C1	5666
CTCAGGGAGATAGTGT-1-C1-0-C1+C2	C1	9091
CTCATGCGTATCTTCT-1-C1-0-C1+C2	C1	13615
CTCATGCGTATGGAGC-1-C1-0-C1+C2	C1	4965
CTCATGCGTCTGCCTT-1-C1-0-C1+C2	C1	13924
CTCATGCTCCTTACCG-1-C1-0-C1+C2	C1	15259
CTCATGCTCGTCGACG-1-C1-0-C1+C2	C1	11637
CTCATTAAGCGCTTCG-1-C1-0-C1+C2	C1	12129
CTCATTACACAGTCCG-1-C1-0-C1+C2	C1	10486
CTCCAACAGTCGCCAC-1-C1-0-C1+C2	C1	16975
CTCCAACTCGCAACAT-1-C1-0-C1+C2	C1	21681
CTCCACAAGGCATGGT-1-C1-0-C1+C2	C1	16046
CTCCACATCAAGTGTC-1-C1-0-C1+C2	C1	9555
CTCCCAACATGCAGCC-1-C1-0-C1+C2	C1	14432
CTCCCTCGTACTAAGA-1-C1-0-C1+C2	C1	9786
CTCCCTCTCTCGACCT-1-C1-0-C1+C2	C1	26199
CTCCTCCCACGTCGTG-1-C1-0-C1+C2	C1	5263
CTCCTTTCACACGGTC-1-C1-0-C1+C2	C1	14503
CTCTGGTCAGCTGTAT-1-C1-0-C1+C2	C1	9158
CTCTGGTTCGCGGACT-1-C1-0-C1+C2	C1	11220
CTGAATGAGTCACGCC-1-C1-0-C1+C2	C1	9350
CTGAGGCTCACACGAT-1-C1-0-C1+C2	C1	12757
CTGATCCCAGCGCGTT-1-C1-0-C1+C2	C1	9666
CTGCAGGAGCCAAGTG-1-C1-0-C1+C2	C1	10477
CTGCAGGAGCGTCTGC-1-C1-0-C1+C2	C1	4368
CTGCATCCATAGTCAC-1-C1-0-C1+C2	C1	13807
CTGCATCGTAATCAAG-1-C1-0-C1+C2	C1	6013
CTGCATCTCCTACCGT-1-C1-0-C1+C2	C1	19295
CTGCCATCACCTGAAT-1-C1-0-C1+C2	C1	9917
CTGCCTAAGGCTCTAT-1-C1-0-C1+C2	C1	18773
CTGCCTACATTGGGAG-1-C1-0-C1+C2	C1	7386
CTGCGAGAGGGTGAGG-1-C1-0-C1+C2	C1	4431
CTGCGAGCACAGCCTG-1-C1-0-C1+C2	C1	6532
CTGCTCACATACCATG-1-C1-0-C1+C2	C1	8396
CTGCTCATCAGCGCAC-1-C1-0-C1+C2	C1	14445
CTGCTCATCAGGGTAG-1-C1-0-C1+C2	C1	8828
CTGCTCATCTACACTT-1-C1-0-C1+C2	C1	14335
CTGGCAGAGGTGCGAT-1-C1-0-C1+C2	C1	10645
CTGGCAGAGTGCACAG-1-C1-0-C1+C2	C1	6577
CTGGCAGCAATGCAGG-1-C1-0-C1+C2	C1	7181
CTGGCAGCACTTGAGT-1-C1-0-C1+C2	C1	9352
CTGGCAGTCCCTGGTT-1-C1-0-C1+C2	C1	15404
CTGGTCTAGTAGAATC-1-C1-0-C1+C2	C1	15112
CTGGTCTGTCTCAGGC-1-C1-0-C1+C2	C1	9381
CTGTAGAAGTGGATAT-1-C1-0-C1+C2	C1	10785
CTGTATTAGCTGTTCA-1-C1-0-C1+C2	C1	17368
CTGTGAAAGAAGCCTG-1-C1-0-C1+C2	C1	7307
CTGTGAAAGGTCTTTG-1-C1-0-C1+C2	C1	6634
CTGTGGGCATAACCCA-1-C1-0-C1+C2	C1	7263
CTGTGGGGTCGATTCA-1-C1-0-C1+C2	C1	10393
CTTACCGAGTCTGGAG-1-C1-0-C1+C2	C1	11086
CTTACCGCAGATAAAC-1-C1-0-C1+C2	C1	8086
CTTAGGAGTCTCAGGC-1-C1-0-C1+C2	C1	5665
CTTCCGAGTAATGTGA-1-C1-0-C1+C2	C1	15663
CTTCCGAGTCGAATGG-1-C1-0-C1+C2	C1	11251
CTTCCTTAGTTGGACG-1-C1-0-C1+C2	C1	13080
CTTCCTTTCAACTCTT-1-C1-0-C1+C2	C1	16216
CTTCCTTTCAGCACCG-1-C1-0-C1+C2	C1	8508
CTTCTCTAGTATGATG-1-C1-0-C1+C2	C1	8118
CTTCTCTCATCGAAGG-1-C1-0-C1+C2	C1	9169
CTTCTCTGTCAGTTTG-1-C1-0-C1+C2	C1	16514
CTTGAGAGTGGCTCTG-1-C1-0-C1+C2	C1	6267
CTTGATTTCGCATTGA-1-C1-0-C1+C2	C1	11017
CTTTCAACAAAGCAAT-1-C1-0-C1+C2	C1	8347
CTTTCAAGTATAGCTC-1-C1-0-C1+C2	C1	16755
CTTTCGGCAATCTAGC-1-C1-0-C1+C2	C1	8141
GAAACCTTCTCTATAC-1-C1-0-C1+C2	C1	11315
GAACTGTAGTAACGAT-1-C1-0-C1+C2	C1	7421
GAAGAATAGGATATGT-1-C1-0-C1+C2	C1	10127
GAAGAATGTGAGAACC-1-C1-0-C1+C2	C1	11346
GAAGAATGTGTGTACT-1-C1-0-C1+C2	C1	7952
GAAGCCCAGGCCGCTT-1-C1-0-C1+C2	C1	9057
GAAGCCCTCTCGCCTA-1-C1-0-C1+C2	C1	18904
GAAGCGACATTGACCA-1-C1-0-C1+C2	C1	5684
GAAGCGAGTCATAGTC-1-C1-0-C1+C2	C1	7530
GAAGCGAGTGGGACAT-1-C1-0-C1+C2	C1	9298
GAAGGACCAAAGGCGT-1-C1-0-C1+C2	C1	5608
GAAGGACCAGTCAGAG-1-C1-0-C1+C2	C1	5789
GAAGGGTTCAAGCCGC-1-C1-0-C1+C2	C1	13453
GAATAGACACACAGAG-1-C1-0-C1+C2	C1	6270
GAATAGAGTACTTCCC-1-C1-0-C1+C2	C1	6686
GAATCACAGGTCACCC-1-C1-0-C1+C2	C1	7517
GAATCACGTGCGGCTT-1-C1-0-C1+C2	C1	11261
GAATCGTTCATCTACT-1-C1-0-C1+C2	C1	8620
GACACGCAGCTCTATG-1-C1-0-C1+C2	C1	12497
GACACGCAGTTACTCG-1-C1-0-C1+C2	C1	11118
GACACGCGTTAGGACG-1-C1-0-C1+C2	C1	12215
GACAGCCAGGGTACAC-1-C1-0-C1+C2	C1	13276
GACAGCCGTCGCAGTC-1-C1-0-C1+C2	C1	9694
GACCAATCAACAAGTA-1-C1-0-C1+C2	C1	22424
GACCCAGGTTATCTTC-1-C1-0-C1+C2	C1	15611
GACCCTTTCCTATTGT-1-C1-0-C1+C2	C1	15731
GACCGTGCACGAAGAC-1-C1-0-C1+C2	C1	10371
GACCGTGCATACATCG-1-C1-0-C1+C2	C1	6649
GACCTTCAGTGAACAT-1-C1-0-C1+C2	C1	18452
GACCTTCCAGGCTCTG-1-C1-0-C1+C2	C1	9141
GACCTTCTCGCTACAA-1-C1-0-C1+C2	C1	10876
GACGCTGAGCGATGCA-1-C1-0-C1+C2	C1	10762
GACGTTACATGGAATA-1-C1-0-C1+C2	C1	10105
GACGTTATCATGAGAA-1-C1-0-C1+C2	C1	7525
GACTATGTCGGTCACG-1-C1-0-C1+C2	C1	6475
GACTCAAAGACAGCTG-1-C1-0-C1+C2	C1	10893
GACTCAACACATTACG-1-C1-0-C1+C2	C1	9764
GACTCAAGTTAGAGTA-1-C1-0-C1+C2	C1	7825
GACTCAATCTGTCAGA-1-C1-0-C1+C2	C1	8142
GACTCTCAGTCTGGTT-1-C1-0-C1+C2	C1	10465
GACTCTCGTATTTCTC-1-C1-0-C1+C2	C1	11325
GACTCTCGTGTTAGCT-1-C1-0-C1+C2	C1	8548
GACTGATAGAACTCCT-1-C1-0-C1+C2	C1	10087
GACTGATAGTTGGAAT-1-C1-0-C1+C2	C1	5933
GACTGATCAACAAGAT-1-C1-0-C1+C2	C1	9966
GACTGATGTTCAACGT-1-C1-0-C1+C2	C1	10072
GACTGATTCGACATCA-1-C1-0-C1+C2	C1	15576
GACTTCCCAGTCGTTA-1-C1-0-C1+C2	C1	13065
GAGAAATTCACTGAAC-1-C1-0-C1+C2	C1	14073
GAGAAATTCCGCTAGG-1-C1-0-C1+C2	C1	8673
GAGACCCAGCGTTCCG-1-C1-0-C1+C2	C1	7598
GAGACCCTCGATTTCT-1-C1-0-C1+C2	C1	9874
GAGAGGTAGGCATGCA-1-C1-0-C1+C2	C1	5785
GAGAGGTCACAGTACT-1-C1-0-C1+C2	C1	7786
GAGAGGTTCTGCGAGC-1-C1-0-C1+C2	C1	10880
GAGCTGCAGCCAGAGT-1-C1-0-C1+C2	C1	6063
GAGGGATAGCAGTCTT-1-C1-0-C1+C2	C1	6398
GAGGGATGTCTAGATC-1-C1-0-C1+C2	C1	6353
GAGGGATGTTCCGGTG-1-C1-0-C1+C2	C1	9362
GAGGGTACATTGACCA-1-C1-0-C1+C2	C1	10637
GAGGGTAGTGCTCTCT-1-C1-0-C1+C2	C1	8147
GAGTGAGAGATGAAGG-1-C1-0-C1+C2	C1	5562
GAGTGAGAGCAGCACA-1-C1-0-C1+C2	C1	8955
GAGTGAGGTTCAATCG-1-C1-0-C1+C2	C1	5338
GAGTTACAGGGTCAAC-1-C1-0-C1+C2	C1	14416
GAGTTACCACGGTCTG-1-C1-0-C1+C2	C1	9730
GAGTTTGTCCTGCTAC-1-C1-0-C1+C2	C1	6727
GATAGAAAGCCTAACT-1-C1-0-C1+C2	C1	13967
GATAGAAGTATATGGA-1-C1-0-C1+C2	C1	9019
GATAGAATCTACCACC-1-C1-0-C1+C2	C1	19426
GATAGCTTCTGGCCTT-1-C1-0-C1+C2	C1	8299
GATCACACAAGTGCTT-1-C1-0-C1+C2	C1	12370
GATCAGTTCTCGTCGT-1-C1-0-C1+C2	C1	6347
GATCCCTCATACAGAA-1-C1-0-C1+C2	C1	6986
GATCGTACACAACGAG-1-C1-0-C1+C2	C1	16082
GATCGTAGTTGGGACA-1-C1-0-C1+C2	C1	10336
GATCGTATCTACACAG-1-C1-0-C1+C2	C1	5786
GATGACTCAGATCCAT-1-C1-0-C1+C2	C1	9162
GATGACTGTCGCTTGG-1-C1-0-C1+C2	C1	12642
GATGATCTCACAGAGG-1-C1-0-C1+C2	C1	7247
GATGCTATCAATGTCG-1-C1-0-C1+C2	C1	9954
GATGCTATCGTAGGGA-1-C1-0-C1+C2	C1	9515
GATGCTATCTTGCAAG-1-C1-0-C1+C2	C1	6321
GATGGAGAGTCGAGGT-1-C1-0-C1+C2	C1	6104
GATGGAGTCATCTATC-1-C1-0-C1+C2	C1	12861
GATGGAGTCCCGAATA-1-C1-0-C1+C2	C1	4900
GATGTTGAGTGCACAG-1-C1-0-C1+C2	C1	7356
GATGTTGGTCCAGGTC-1-C1-0-C1+C2	C1	9007
GATGTTGTCCCTTGTG-1-C1-0-C1+C2	C1	11383
GATTCGAAGTACAGCG-1-C1-0-C1+C2	C1	6484
GATTCTTAGTAGAATC-1-C1-0-C1+C2	C1	17193
GATTCTTGTAGCTTTG-1-C1-0-C1+C2	C1	13366
GATTCTTGTGCCTTCT-1-C1-0-C1+C2	C1	15316
GATTTCTGTCGTAATC-1-C1-0-C1+C2	C1	9838
GATTTCTGTGCAGGAT-1-C1-0-C1+C2	C1	10451
GATTTCTTCCGCATAA-1-C1-0-C1+C2	C1	12346
GCAACATTCATGGATC-1-C1-0-C1+C2	C1	11631
GCAACCGAGTTCGCAT-1-C1-0-C1+C2	C1	12574
GCAACCGGTCGTGCCA-1-C1-0-C1+C2	C1	9527
GCAACCGGTTGCTCGG-1-C1-0-C1+C2	C1	6576
GCACATAAGCTGCCAC-1-C1-0-C1+C2	C1	7012
GCACGGTAGAGATTCA-1-C1-0-C1+C2	C1	10691
GCACGTGCACGTTGGC-1-C1-0-C1+C2	C1	8068
GCACTAAAGTCTGGTT-1-C1-0-C1+C2	C1	14470
GCACTAATCGCACGAC-1-C1-0-C1+C2	C1	13071
GCAGCCATCGGACTTA-1-C1-0-C1+C2	C1	9810
GCAGCTGCAATACCCA-1-C1-0-C1+C2	C1	9520
GCAGCTGCAGGCCTGT-1-C1-0-C1+C2	C1	7415
GCAGTTAGTCCCAAAT-1-C1-0-C1+C2	C1	25277
GCATCGGAGCAACTCT-1-C1-0-C1+C2	C1	7328
GCATCGGAGGACCCAA-1-C1-0-C1+C2	C1	10508
GCATCGGGTTCATCTT-1-C1-0-C1+C2	C1	11340
GCATGATGTAACAGGC-1-C1-0-C1+C2	C1	6470
GCATTAGGTTATAGCC-1-C1-0-C1+C2	C1	5942
GCCAACGAGACCTGGA-1-C1-0-C1+C2	C1	16484
GCCAGCAAGGCCTGCT-1-C1-0-C1+C2	C1	21370
GCCAGCACACCGGAAA-1-C1-0-C1+C2	C1	9000
GCCAGCACAGCACAGA-1-C1-0-C1+C2	C1	8530
GCCAGCAGTGAGTAGC-1-C1-0-C1+C2	C1	9794
GCCAGGTTCGTTGTGA-1-C1-0-C1+C2	C1	11215
GCCCAGAGTGACTCGC-1-C1-0-C1+C2	C1	7606
GCCCGAACACCAATTG-1-C1-0-C1+C2	C1	12077
GCCCGAAGTTCAACGT-1-C1-0-C1+C2	C1	11988
GCCGATGCAGTAACCT-1-C1-0-C1+C2	C1	9870
GCCGTGACACGCACCA-1-C1-0-C1+C2	C1	5534
GCCTGTTAGTCATAGA-1-C1-0-C1+C2	C1	15613
GCCTGTTGTCTTGGTA-1-C1-0-C1+C2	C1	13667
GCGAGAAAGCTAATCC-1-C1-0-C1+C2	C1	11946
GCGAGAACAGTCGAGA-1-C1-0-C1+C2	C1	7178
GCGATCGTCCGTCACT-1-C1-0-C1+C2	C1	9764
GCGATCGTCTTCTCAA-1-C1-0-C1+C2	C1	5350
GCGGAAACACGACGTC-1-C1-0-C1+C2	C1	11459
GCGGAAAGTGGATACG-1-C1-0-C1+C2	C1	5126
GCGGATCAGCACACCC-1-C1-0-C1+C2	C1	10769
GCGGATCAGCGCCCAT-1-C1-0-C1+C2	C1	9475
GCGGATCTCCATAGGT-1-C1-0-C1+C2	C1	7118
GCGTGCAAGTCTCTGA-1-C1-0-C1+C2	C1	5731
GCGTGCAGTCCGGTGT-1-C1-0-C1+C2	C1	4529
GCGTTTCGTCATAGTC-1-C1-0-C1+C2	C1	5245
GCTACCTAGGAAGAAC-1-C1-0-C1+C2	C1	8496
GCTACCTTCAAGCCGC-1-C1-0-C1+C2	C1	18999
GCTACCTTCCGTAATG-1-C1-0-C1+C2	C1	17039
GCTCAAAAGAGCAACC-1-C1-0-C1+C2	C1	5027
GCTCAAATCTCGACCT-1-C1-0-C1+C2	C1	12184
GCTGGGTAGTATGGCG-1-C1-0-C1+C2	C1	10614
GCTGGGTGTCTCACAA-1-C1-0-C1+C2	C1	6388
GCTGGGTTCCTGTTGC-1-C1-0-C1+C2	C1	9488
GCTTCACAGGACGGAG-1-C1-0-C1+C2	C1	7232
GCTTCACGTGGGCTTC-1-C1-0-C1+C2	C1	6050
GCTTGGGTCAGTGTTG-1-C1-0-C1+C2	C1	6663
GCTTTCGCAGGCGTTC-1-C1-0-C1+C2	C1	7661
GCTTTCGGTTGGAGGT-1-C1-0-C1+C2	C1	6323
GCTTTCGTCGTGTGAT-1-C1-0-C1+C2	C1	3943
GGAACCCTCCGACAGC-1-C1-0-C1+C2	C1	6641
GGAAGTGCAGTTGTTG-1-C1-0-C1+C2	C1	7574
GGAATCTAGTAGTCCT-1-C1-0-C1+C2	C1	10262
GGAATCTGTATCTCGA-1-C1-0-C1+C2	C1	5993
GGAATCTGTCTACTGA-1-C1-0-C1+C2	C1	10509
GGAATCTTCGGCTATA-1-C1-0-C1+C2	C1	25236
GGAATGGTCGTGGCGT-1-C1-0-C1+C2	C1	4088
GGACGTCGTGAATTAG-1-C1-0-C1+C2	C1	5921
GGAGAACCAGAGGTTG-1-C1-0-C1+C2	C1	11424
GGAGATGAGGCTTCCG-1-C1-0-C1+C2	C1	10858
GGAGCAACAACGATTC-1-C1-0-C1+C2	C1	11781
GGAGCAATCCAATCTT-1-C1-0-C1+C2	C1	10144
GGAGGATAGAATAACC-1-C1-0-C1+C2	C1	10144
GGAGGTAGTACCGCGT-1-C1-0-C1+C2	C1	7552
GGAGGTATCGTGGCTG-1-C1-0-C1+C2	C1	9976
GGATCTAAGAAGAGCA-1-C1-0-C1+C2	C1	4737
GGATCTAGTCAGCTTA-1-C1-0-C1+C2	C1	10072
GGATCTATCAACTACG-1-C1-0-C1+C2	C1	10667
GGATGTTGTAGACAAT-1-C1-0-C1+C2	C1	6550
GGCACGTCACCTCTAC-1-C1-0-C1+C2	C1	9150
GGCACGTCACGACAAG-1-C1-0-C1+C2	C1	13287
GGCAGTCCACCTTCCA-1-C1-0-C1+C2	C1	19651
GGCGTCACACATTCTT-1-C1-0-C1+C2	C1	6752
GGCTGTGGTGTGAGCA-1-C1-0-C1+C2	C1	8210
GGCTTGGGTCTCCTGT-1-C1-0-C1+C2	C1	15587
GGCTTTCAGCTCCATA-1-C1-0-C1+C2	C1	10968
GGCTTTCGTACAGTCT-1-C1-0-C1+C2	C1	10993
GGGACAACATATTCGG-1-C1-0-C1+C2	C1	6556
GGGACAATCAGAATAG-1-C1-0-C1+C2	C1	11440
GGGACCTAGTGTTGTC-1-C1-0-C1+C2	C1	10077
GGGACCTGTATCGCTA-1-C1-0-C1+C2	C1	16691
GGGACTCAGAATTCAG-1-C1-0-C1+C2	C1	10770
GGGACTCTCCGCGATG-1-C1-0-C1+C2	C1	8018
GGGAGATAGACTCGAG-1-C1-0-C1+C2	C1	9950
GGGAGTAGTAGGACTG-1-C1-0-C1+C2	C1	6603
GGGATCCCACACAGAG-1-C1-0-C1+C2	C1	15040
GGGATCCGTCGTTCAA-1-C1-0-C1+C2	C1	9716
GGGATCCTCGCCATAA-1-C1-0-C1+C2	C1	14420
GGGATGAGTAGTTAGA-1-C1-0-C1+C2	C1	5073
GGGATGAGTGCGTTTA-1-C1-0-C1+C2	C1	5462
GGGCCATAGGAACTAT-1-C1-0-C1+C2	C1	10456
GGGCCATCAATAACCC-1-C1-0-C1+C2	C1	6145
GGGCCATGTGCTCCGA-1-C1-0-C1+C2	C1	11181
GGGCGTTAGGGAGATA-1-C1-0-C1+C2	C1	6474
GGGCGTTGTCTAATCG-1-C1-0-C1+C2	C1	6317
GGGCTACCATGTGGTT-1-C1-0-C1+C2	C1	11245
GGGCTACTCATGAGAA-1-C1-0-C1+C2	C1	8159
GGGCTCACAAGACCGA-1-C1-0-C1+C2	C1	5685
GGGTAGATCATTTACC-1-C1-0-C1+C2	C1	7396
GGGTATTAGCCTCCAG-1-C1-0-C1+C2	C1	10231
GGGTATTAGCTTGTGT-1-C1-0-C1+C2	C1	6849
GGGTCTGAGATCCCGC-1-C1-0-C1+C2	C1	7686
GGGTCTGCACCCTTAC-1-C1-0-C1+C2	C1	16912
GGGTCTGCATGGCCAC-1-C1-0-C1+C2	C1	8472
GGGTGAAAGCAACTCT-1-C1-0-C1+C2	C1	11254
GGGTGTCCAATAGTAG-1-C1-0-C1+C2	C1	8261
GGGTGTCTCCGAGTGC-1-C1-0-C1+C2	C1	8146
GGGTTTAAGCCGTAAG-1-C1-0-C1+C2	C1	13521
GGTAACTAGACGTCGA-1-C1-0-C1+C2	C1	4682
GGTAACTAGCTGTTCA-1-C1-0-C1+C2	C1	8663
GGTAATCAGACCACGA-1-C1-0-C1+C2	C1	4998
GGTCACGCATATCGGT-1-C1-0-C1+C2	C1	10446
GGTCTGGTCCACGTGG-1-C1-0-C1+C2	C1	10485
GGTCTGGTCGACCCAG-1-C1-0-C1+C2	C1	10358
GGTGATTGTCAAGCGA-1-C1-0-C1+C2	C1	2363
GGTGGCTCAAAGGTTA-1-C1-0-C1+C2	C1	11195
GGTGGCTGTGCATTTG-1-C1-0-C1+C2	C1	5716
GGTGTTACAGGTCCGT-1-C1-0-C1+C2	C1	6720
GGTTAACAGAGGATCC-1-C1-0-C1+C2	C1	11592
GGTTAACGTATATGGA-1-C1-0-C1+C2	C1	8565
GGTTAACGTGGCTGAA-1-C1-0-C1+C2	C1	8907
GGTTAACTCTAGGCCG-1-C1-0-C1+C2	C1	10307
GGTTCTCGTCAAGCGA-1-C1-0-C1+C2	C1	12544
GGTTCTCTCGACGAGA-1-C1-0-C1+C2	C1	8496
GTAACACAGAGCAACC-1-C1-0-C1+C2	C1	11266
GTAACCAAGCACTAAA-1-C1-0-C1+C2	C1	8646
GTAACCAGTCCAGCGT-1-C1-0-C1+C2	C1	17482
GTAAGTCAGAAGAGCA-1-C1-0-C1+C2	C1	11366
GTAAGTCCAAGTGGTG-1-C1-0-C1+C2	C1	9618
GTAAGTCCACTGAGTT-1-C1-0-C1+C2	C1	8051
GTAAGTCGTTGGCTAT-1-C1-0-C1+C2	C1	8132
GTAAGTCGTTTGGAAA-1-C1-0-C1+C2	C1	1649
GTAATCGGTGCGGTAA-1-C1-0-C1+C2	C1	8678
GTAATGCGTCTGTGCG-1-C1-0-C1+C2	C1	8565
GTACAACAGCCTGTCG-1-C1-0-C1+C2	C1	7945
GTACAACCATCGGAGA-1-C1-0-C1+C2	C1	9233
GTACAACCATCTGCGG-1-C1-0-C1+C2	C1	9205
GTACAACGTTCCGTTC-1-C1-0-C1+C2	C1	16104
GTACAGTGTCGCGGTT-1-C1-0-C1+C2	C1	4969
GTAGAAACATGGTGGA-1-C1-0-C1+C2	C1	9382
GTAGAGGCAGAAACCG-1-C1-0-C1+C2	C1	8620
GTAGATCCATGACTAC-1-C1-0-C1+C2	C1	10330
GTAGATCGTCAAGGCA-1-C1-0-C1+C2	C1	4880
GTAGCTAAGCTGGTGA-1-C1-0-C1+C2	C1	8700
GTAGCTATCTACGGGC-1-C1-0-C1+C2	C1	6648
GTAGGAGTCTGCCCTA-1-C1-0-C1+C2	C1	8049
GTAGTACAGAGGCTGT-1-C1-0-C1+C2	C1	9086
GTATTGGAGGTCCGAA-1-C1-0-C1+C2	C1	8442
GTATTTCGTTTAGTCG-1-C1-0-C1+C2	C1	10249
GTCAAACAGTAAACAC-1-C1-0-C1+C2	C1	9158
GTCAAACCATCCTATT-1-C1-0-C1+C2	C1	17788
GTCAAGTGTGCCCGTA-1-C1-0-C1+C2	C1	7090
GTCATGAAGATCCCGC-1-C1-0-C1+C2	C1	7708
GTCATGAGTCAGGCAA-1-C1-0-C1+C2	C1	10504
GTCATGAGTCCACACG-1-C1-0-C1+C2	C1	9958
GTCCACTGTCGCCTAG-1-C1-0-C1+C2	C1	12398
GTCCCATCAAGTTCCA-1-C1-0-C1+C2	C1	10296
GTCGAATCACCCTCTA-1-C1-0-C1+C2	C1	11633
GTCGAATCAGTCCGTG-1-C1-0-C1+C2	C1	4947
GTCGTAAGTTGTCCCT-1-C1-0-C1+C2	C1	7771
GTCTACCGTTGACTAC-1-C1-0-C1+C2	C1	9654
GTCTAGAAGATACAGT-1-C1-0-C1+C2	C1	9932
GTCTAGATCACATACG-1-C1-0-C1+C2	C1	13757
GTCTCACTCCCGGTAG-1-C1-0-C1+C2	C1	12733
GTCTTTAAGAAGATCT-1-C1-0-C1+C2	C1	7011
GTCTTTACACAGTATC-1-C1-0-C1+C2	C1	10742
GTGACGCCAGCCTTCT-1-C1-0-C1+C2	C1	8003
GTGAGCCAGATGTTAG-1-C1-0-C1+C2	C1	6834
GTGAGCCCACAAACGG-1-C1-0-C1+C2	C1	10635
GTGAGTTCATGCCATA-1-C1-0-C1+C2	C1	8644
GTGAGTTGTTGGATCT-1-C1-0-C1+C2	C1	11143
GTGCACGGTTGTTTGG-1-C1-0-C1+C2	C1	10251
GTGCAGCTCCCGAACG-1-C1-0-C1+C2	C1	13977
GTGCGTGAGCACAAAT-1-C1-0-C1+C2	C1	10229
GTGCGTGGTATGCTAC-1-C1-0-C1+C2	C1	7519
GTGCTGGGTCCTTAAG-1-C1-0-C1+C2	C1	9311
GTGCTGGTCACCTGTC-1-C1-0-C1+C2	C1	8219
GTGGAAGTCTAGAGCT-1-C1-0-C1+C2	C1	11954
GTGGAAGTCTGCGGAC-1-C1-0-C1+C2	C1	6165
GTGGAGAAGACAACTA-1-C1-0-C1+C2	C1	7472
GTGGAGACAAGGTCGA-1-C1-0-C1+C2	C1	8239
GTGGCGTGTGAATGTA-1-C1-0-C1+C2	C1	6334
GTGGTTAAGCCAACCC-1-C1-0-C1+C2	C1	16506
GTGGTTAGTACGAGCA-1-C1-0-C1+C2	C1	5889
GTGTAACTCGGCCCAA-1-C1-0-C1+C2	C1	7931
GTGTGGCCACTTACAG-1-C1-0-C1+C2	C1	8615
GTGTTAGTCCAGTACA-1-C1-0-C1+C2	C1	6673
GTGTTAGTCCGACAGC-1-C1-0-C1+C2	C1	7350
GTGTTAGTCGAGATAA-1-C1-0-C1+C2	C1	5464
GTTACAGAGTTGCCCG-1-C1-0-C1+C2	C1	9742
GTTACCCCAGCTGTTA-1-C1-0-C1+C2	C1	12827
GTTACCCCATATCTCT-1-C1-0-C1+C2	C1	6042
GTTACCCCATGGGCAA-1-C1-0-C1+C2	C1	6579
GTTACCCTCCGTATAG-1-C1-0-C1+C2	C1	14329
GTTACGACACTTGAGT-1-C1-0-C1+C2	C1	9581
GTTAGACAGCAACAGC-1-C1-0-C1+C2	C1	9611
GTTAGACCATCTGCGG-1-C1-0-C1+C2	C1	6461
GTTAGTGAGAGCGACT-1-C1-0-C1+C2	C1	5122
GTTAGTGAGGATTTCC-1-C1-0-C1+C2	C1	11559
GTTCATTAGAGTCTTC-1-C1-0-C1+C2	C1	14136
GTTCATTAGCCAGAGT-1-C1-0-C1+C2	C1	9621
GTTCATTCACTACTTT-1-C1-0-C1+C2	C1	9729
GTTCATTGTGCGTGCT-1-C1-0-C1+C2	C1	9496
GTTCATTGTGTCCCTT-1-C1-0-C1+C2	C1	6859
GTTCATTTCTTCTGGC-1-C1-0-C1+C2	C1	8381
GTTCGCTCACGGTGCT-1-C1-0-C1+C2	C1	10019
GTTCGCTTCTGGAGAG-1-C1-0-C1+C2	C1	6808
GTTCTATAGCCTGAAG-1-C1-0-C1+C2	C1	18709
GTTCTATCACCCTTAC-1-C1-0-C1+C2	C1	13216
GTTCTATCATGGGATG-1-C1-0-C1+C2	C1	9429
GTTGAACAGCGTGTTT-1-C1-0-C1+C2	C1	7949
GTTGTAGCATCTAGAC-1-C1-0-C1+C2	C1	7737
GTTGTCCAGTAGAGTT-1-C1-0-C1+C2	C1	9536
GTTGTCCGTCAATGGG-1-C1-0-C1+C2	C1	9760
GTTGTGAAGCCACCGT-1-C1-0-C1+C2	C1	9387
GTTTGGACATCTAACG-1-C1-0-C1+C2	C1	7295
GTTTGGAGTAAGTAGT-1-C1-0-C1+C2	C1	9989
TAACCAGGTGATCATC-1-C1-0-C1+C2	C1	10390
TAACGACAGTCGGCAA-1-C1-0-C1+C2	C1	8756
TAACTTCGTTGGATCT-1-C1-0-C1+C2	C1	8488
TAAGCGTCAACGAGGT-1-C1-0-C1+C2	C1	4139
TAAGCGTGTGCATTAC-1-C1-0-C1+C2	C1	4997
TAATCTCAGACCTCCG-1-C1-0-C1+C2	C1	13656
TAATCTCAGCAGGCTA-1-C1-0-C1+C2	C1	13280
TAATCTCAGTAAGACT-1-C1-0-C1+C2	C1	7516
TACAACGCAAATAGCA-1-C1-0-C1+C2	C1	14151
TACAACGCACGGTGTC-1-C1-0-C1+C2	C1	14032
TACAACGTCCGTAGTA-1-C1-0-C1+C2	C1	7789
TACACCCGTGCTGCAC-1-C1-0-C1+C2	C1	10566
TACAGGTCAATACAGA-1-C1-0-C1+C2	C1	11248
TACATTCAGTGACCTT-1-C1-0-C1+C2	C1	23196
TACATTCCAAGTTGGG-1-C1-0-C1+C2	C1	11422
TACATTCGTACAAAGT-1-C1-0-C1+C2	C1	9384
TACCCACGTTCGCGTG-1-C1-0-C1+C2	C1	10178
TACCCACTCTCCCAAC-1-C1-0-C1+C2	C1	8071
TACCCGTCAATAGGAT-1-C1-0-C1+C2	C1	11883
TACCCGTGTCGTAATC-1-C1-0-C1+C2	C1	11575
TACCGAAAGTGGTGAC-1-C1-0-C1+C2	C1	7041
TACCGAATCGTTGTTT-1-C1-0-C1+C2	C1	7639
TACCGGGAGATGGTCG-1-C1-0-C1+C2	C1	12756
TACCTCGTCTGTCGCT-1-C1-0-C1+C2	C1	13400
TACCTGCCACCGTGAC-1-C1-0-C1+C2	C1	8844
TACCTGCTCTTCTGTA-1-C1-0-C1+C2	C1	24378
TACGCTCAGCTTCATG-1-C1-0-C1+C2	C1	12765
TACGCTCAGTTAGTAG-1-C1-0-C1+C2	C1	7899
TACGCTCCACCTGCTT-1-C1-0-C1+C2	C1	7018
TACGCTCCAGAGATGC-1-C1-0-C1+C2	C1	11302
TACGGGCGTAGCTCGC-1-C1-0-C1+C2	C1	12213
TACGGGCTCGGCCTTT-1-C1-0-C1+C2	C1	10640
TACTGCCGTTGCATCA-1-C1-0-C1+C2	C1	5647
TACTTACAGCAGAAAG-1-C1-0-C1+C2	C1	10911
TAGACCAAGGCAGGTT-1-C1-0-C1+C2	C1	7562
TAGACTGAGCAACAGC-1-C1-0-C1+C2	C1	9069
TAGAGTCAGAGCATAT-1-C1-0-C1+C2	C1	10391
TAGAGTCGTCGCTGCA-1-C1-0-C1+C2	C1	4308
TAGATCGCAGGTCCCA-1-C1-0-C1+C2	C1	11824
TAGCACAGTCGTCGGT-1-C1-0-C1+C2	C1	10424
TAGGGTTAGTAATTGG-1-C1-0-C1+C2	C1	6475
TAGGGTTCACCGTCGA-1-C1-0-C1+C2	C1	5929
TAGGGTTTCGTCTAAG-1-C1-0-C1+C2	C1	12622
TAGGTACAGCTTGTGT-1-C1-0-C1+C2	C1	5568
TAGGTACAGTAGTCTC-1-C1-0-C1+C2	C1	5167
TAGGTTGCAGAGCTAG-1-C1-0-C1+C2	C1	10650
TATATCCTCGGCTCTT-1-C1-0-C1+C2	C1	19304
TATCCTAAGGCTAACG-1-C1-0-C1+C2	C1	6391
TATCGCCCACGTGTGC-1-C1-0-C1+C2	C1	7676
TATCTGTAGGGAGGCA-1-C1-0-C1+C2	C1	6331
TATCTGTTCATTCTTG-1-C1-0-C1+C2	C1	9545
TATGTTCTCCTTCGAC-1-C1-0-C1+C2	C1	14343
TATGTTCTCGGACAAG-1-C1-0-C1+C2	C1	5936
TATTCCATCCGCAGTG-1-C1-0-C1+C2	C1	9517
TATTGGGAGAGAGCGG-1-C1-0-C1+C2	C1	12646
TATTGGGCAACGACAG-1-C1-0-C1+C2	C1	12824
TATTTCGCACGTATAC-1-C1-0-C1+C2	C1	15768
TATTTCGGTGGTGATG-1-C1-0-C1+C2	C1	7559
TATTTCGTCCCGTTGT-1-C1-0-C1+C2	C1	11431
TCAAGACGTCATGCAT-1-C1-0-C1+C2	C1	4346
TCAAGACGTGTTGAGG-1-C1-0-C1+C2	C1	5105
TCAAGTGAGCCTCACG-1-C1-0-C1+C2	C1	11403
TCAAGTGGTGGACCTC-1-C1-0-C1+C2	C1	7576
TCAAGTGTCAACCTTT-1-C1-0-C1+C2	C1	6442
TCAATCTAGACTCATC-1-C1-0-C1+C2	C1	17308
TCAATCTAGCTTGTTG-1-C1-0-C1+C2	C1	11472
TCAATCTAGTTGGAAT-1-C1-0-C1+C2	C1	9848
TCAATCTGTCGAATGG-1-C1-0-C1+C2	C1	7405
TCAATCTGTGTGAATA-1-C1-0-C1+C2	C1	10775
TCAATTCCAAGACCGA-1-C1-0-C1+C2	C1	8373
TCAATTCTCTTTGATC-1-C1-0-C1+C2	C1	17086
TCACAAGGTAAGTCAA-1-C1-0-C1+C2	C1	9671
TCACATTTCCCATGGG-1-C1-0-C1+C2	C1	17944
TCACGCTAGAAATTGC-1-C1-0-C1+C2	C1	9476
TCACTATTCGGTCGAC-1-C1-0-C1+C2	C1	10401
TCAGCAAAGTAAGCAT-1-C1-0-C1+C2	C1	12452
TCAGCAAGTTTGCCGG-1-C1-0-C1+C2	C1	9797
TCAGCCTCAGTCGTTA-1-C1-0-C1+C2	C1	15480
TCAGCCTCATCTTAGG-1-C1-0-C1+C2	C1	11831
TCAGCCTGTATTTCTC-1-C1-0-C1+C2	C1	14907
TCAGCCTTCCACTTCG-1-C1-0-C1+C2	C1	25348
TCAGGTAAGTGGAAAG-1-C1-0-C1+C2	C1	6450
TCAGGTACACAGTGTT-1-C1-0-C1+C2	C1	10127
TCAGTCCTCCACACAA-1-C1-0-C1+C2	C1	9578
TCAGTGACACCTAAAC-1-C1-0-C1+C2	C1	12146
TCAGTGACATGGAAGC-1-C1-0-C1+C2	C1	5257
TCAGTGATCCTTTGAT-1-C1-0-C1+C2	C1	4709
TCAGTTTAGAATCCCT-1-C1-0-C1+C2	C1	14480
TCATACTAGGCACGAT-1-C1-0-C1+C2	C1	8580
TCATACTTCTCCTGTG-1-C1-0-C1+C2	C1	13687
TCATATCGTCAACGCC-1-C1-0-C1+C2	C1	9105
TCATCCGTCTCTCGCA-1-C1-0-C1+C2	C1	20010
TCATGAGAGGTCACAG-1-C1-0-C1+C2	C1	16806
TCATGGAAGGCCTGAA-1-C1-0-C1+C2	C1	8877
TCATGGACAAGGTTGG-1-C1-0-C1+C2	C1	7090
TCATGGAGTACTTGTG-1-C1-0-C1+C2	C1	8680
TCATGTTAGGCGCTCT-1-C1-0-C1+C2	C1	7809
TCATGTTTCGATCCCT-1-C1-0-C1+C2	C1	11657
TCATTACCAGAGGACT-1-C1-0-C1+C2	C1	12980
TCATTACTCTTCTGTA-1-C1-0-C1+C2	C1	12788
TCATTCAAGCGACTGA-1-C1-0-C1+C2	C1	5925
TCATTGTCAACCAATC-1-C1-0-C1+C2	C1	16530
TCATTGTGTGTTCGAT-1-C1-0-C1+C2	C1	6166
TCATTGTGTTCCGCGA-1-C1-0-C1+C2	C1	12634
TCATTGTGTTCGATTG-1-C1-0-C1+C2	C1	7593
TCATTGTTCACGTAGT-1-C1-0-C1+C2	C1	13893
TCCACCAGTTTCGTGA-1-C1-0-C1+C2	C1	8711
TCCACCATCTCGGGAC-1-C1-0-C1+C2	C1	14280
TCCACGTAGGACCCAA-1-C1-0-C1+C2	C1	12815
TCCACGTGTACTGACT-1-C1-0-C1+C2	C1	11644
TCCAGAAAGGGATCAC-1-C1-0-C1+C2	C1	9607
TCCAGAACATTGGCAT-1-C1-0-C1+C2	C1	10957
TCCATCGAGCTAATGA-1-C1-0-C1+C2	C1	9596
TCCATCGCAACTCGAT-1-C1-0-C1+C2	C1	15472
TCCATCGGTACCTTCC-1-C1-0-C1+C2	C1	11287
TCCATCGGTTGCACGC-1-C1-0-C1+C2	C1	6890
TCCATGCCACACGTGC-1-C1-0-C1+C2	C1	18578
TCCATGCTCTTAGCCC-1-C1-0-C1+C2	C1	17688
TCCCACACAGCTTTCC-1-C1-0-C1+C2	C1	27297
TCCCAGTTCATCTGTT-1-C1-0-C1+C2	C1	14075
TCCCATGAGGTATTGA-1-C1-0-C1+C2	C1	11687
TCCCATGGTAGCTCGC-1-C1-0-C1+C2	C1	8129
TCCCATGTCGTGTGGC-1-C1-0-C1+C2	C1	4630
TCCGAAAAGTTGTACC-1-C1-0-C1+C2	C1	14913
TCCGAAAGTGCTTCAA-1-C1-0-C1+C2	C1	5910
TCCGATCCAACCAGAG-1-C1-0-C1+C2	C1	6938
TCCGATCCAGCTGCCA-1-C1-0-C1+C2	C1	15429
TCCGATCTCAAGCGTT-1-C1-0-C1+C2	C1	9411
TCCGGGAAGGCACAAC-1-C1-0-C1+C2	C1	6327
TCCGGGATCGACCATA-1-C1-0-C1+C2	C1	9412
TCCGTGTCAAATTGCC-1-C1-0-C1+C2	C1	7489
TCCGTGTCATCTTTCA-1-C1-0-C1+C2	C1	6483
TCCTCGATCAGGTGTT-1-C1-0-C1+C2	C1	13341
TCCTCTTAGCAATTAG-1-C1-0-C1+C2	C1	7922
TCCTGCATCCCTCATG-1-C1-0-C1+C2	C1	18318
TCCTTCTCAATACGAA-1-C1-0-C1+C2	C1	9472
TCCTTCTCACATATCG-1-C1-0-C1+C2	C1	18406
TCCTTTCAGACTTCGT-1-C1-0-C1+C2	C1	10526
TCCTTTCGTGGTGATG-1-C1-0-C1+C2	C1	8011
TCGAACATCCTTACCG-1-C1-0-C1+C2	C1	13611
TCGAACATCGTTCTCG-1-C1-0-C1+C2	C1	10431
TCGACCTTCCAACTGA-1-C1-0-C1+C2	C1	12025
TCGACCTTCTTTGGAG-1-C1-0-C1+C2	C1	6930
TCGACGGAGCGCCCAT-1-C1-0-C1+C2	C1	6788
TCGATTTAGCCTGACC-1-C1-0-C1+C2	C1	11344
TCGCACTTCCAACTAG-1-C1-0-C1+C2	C1	15431
TCGCACTTCTTAATCC-1-C1-0-C1+C2	C1	18799
TCGCTCAAGACGATAT-1-C1-0-C1+C2	C1	12280
TCGCTTGGTTACGGAG-1-C1-0-C1+C2	C1	6800
TCGGATATCAGGAAAT-1-C1-0-C1+C2	C1	9298
TCGGATATCCACGAAT-1-C1-0-C1+C2	C1	6983
TCGGGACAGAATACAC-1-C1-0-C1+C2	C1	11140
TCGGGACGTCCAGGTC-1-C1-0-C1+C2	C1	8446
TCGGGCACAGTCCGTG-1-C1-0-C1+C2	C1	7317
TCGGGCATCGACCACG-1-C1-0-C1+C2	C1	8393
TCGGGTGCACACCGCA-1-C1-0-C1+C2	C1	8430
TCGGGTGCATTGGCAT-1-C1-0-C1+C2	C1	8399
TCGGGTGGTGATCATC-1-C1-0-C1+C2	C1	8224
TCGGTCTCACAAAGCG-1-C1-0-C1+C2	C1	4838
TCGGTCTGTTTACGTG-1-C1-0-C1+C2	C1	7504
TCGGTCTTCAAGGAGC-1-C1-0-C1+C2	C1	8088
TCGTAGAAGAAGATCT-1-C1-0-C1+C2	C1	12021
TCGTAGAGTGATGAAT-1-C1-0-C1+C2	C1	10510
TCGTCCACAGTTGTTG-1-C1-0-C1+C2	C1	11073
TCGTGCTCAGAGAATT-1-C1-0-C1+C2	C1	2861
TCTAACTTCGGATAAA-1-C1-0-C1+C2	C1	8053
TCTACATAGCAGTAAT-1-C1-0-C1+C2	C1	7346
TCTACATGTCCGTACG-1-C1-0-C1+C2	C1	8841
TCTATACTCTCTAGGA-1-C1-0-C1+C2	C1	23457
TCTATACTCTGGGCGT-1-C1-0-C1+C2	C1	12099
TCTATCACATACTGTG-1-C1-0-C1+C2	C1	9153
TCTATCATCTTCCCAG-1-C1-0-C1+C2	C1	7215
TCTCACGCACGACGTC-1-C1-0-C1+C2	C1	13371
TCTCACGCACTATCGA-1-C1-0-C1+C2	C1	24870
TCTCAGCGTCTACTGA-1-C1-0-C1+C2	C1	6056
TCTCCGAAGAGCTGAC-1-C1-0-C1+C2	C1	9025
TCTCCGACACTGGACC-1-C1-0-C1+C2	C1	11319
TCTCCGATCCCGAAAT-1-C1-0-C1+C2	C1	11535
TCTCTGGGTTCGAGCC-1-C1-0-C1+C2	C1	20701
TCTGCCACACTTGACA-1-C1-0-C1+C2	C1	12510
TCTGGCTGTCTACGTA-1-C1-0-C1+C2	C1	7257
TCTGGCTTCCTCATAT-1-C1-0-C1+C2	C1	18025
TCTGTCGAGCGTTAGG-1-C1-0-C1+C2	C1	6445
TCTTAGTCAAGAGCTG-1-C1-0-C1+C2	C1	7264
TCTTAGTCAGTTGGTT-1-C1-0-C1+C2	C1	4758
TCTTCCTAGAGAGCGG-1-C1-0-C1+C2	C1	3982
TCTTGCGAGTAGGATT-1-C1-0-C1+C2	C1	8086
TGAATGCAGGACAGTC-1-C1-0-C1+C2	C1	9707
TGACAGTAGACTTCGT-1-C1-0-C1+C2	C1	7729
TGACAGTAGTCCGTCG-1-C1-0-C1+C2	C1	10503
TGACCCTGTCGCACGT-1-C1-0-C1+C2	C1	12427
TGACCCTGTGAGTTTC-1-C1-0-C1+C2	C1	16374
TGACGCGGTATCAAGA-1-C1-0-C1+C2	C1	7782
TGACGCGGTGACAGCA-1-C1-0-C1+C2	C1	7144
TGACGCGTCCAAGCTA-1-C1-0-C1+C2	C1	13217
TGACGCGTCTATTCGT-1-C1-0-C1+C2	C1	8178
TGACTCCGTGATTGGG-1-C1-0-C1+C2	C1	4915
TGACTCCGTGGCGTAA-1-C1-0-C1+C2	C1	7268
TGAGACTAGCACCGTC-1-C1-0-C1+C2	C1	12843
TGAGACTCACGTCGGT-1-C1-0-C1+C2	C1	14585
TGAGCATGTGTAAACA-1-C1-0-C1+C2	C1	13471
TGAGCATTCCATCTAT-1-C1-0-C1+C2	C1	10444
TGAGCATTCCCGTGAG-1-C1-0-C1+C2	C1	10250
TGAGGTTCAACTCCAA-1-C1-0-C1+C2	C1	9769
TGAGGTTGTTCGGTTA-1-C1-0-C1+C2	C1	6702
TGAGGTTGTTGTTTGG-1-C1-0-C1+C2	C1	7894
TGAGGTTTCCGTAGTA-1-C1-0-C1+C2	C1	11448
TGAGTCACATGACAAA-1-C1-0-C1+C2	C1	6863
TGAGTCAGTCAAAGTA-1-C1-0-C1+C2	C1	13111
TGATGCAAGAGCAGAA-1-C1-0-C1+C2	C1	8557
TGATGCACAGCAGTGA-1-C1-0-C1+C2	C1	13559
TGATGCATCAAGCCTA-1-C1-0-C1+C2	C1	12051
TGATGCATCGTGTGGC-1-C1-0-C1+C2	C1	5171
TGATGGTAGGAAAGTG-1-C1-0-C1+C2	C1	2299
TGATTCTAGAGCGACT-1-C1-0-C1+C2	C1	12216
TGATTCTGTGCATGTT-1-C1-0-C1+C2	C1	15591
TGATTTCTCATTCTTG-1-C1-0-C1+C2	C1	7752
TGCAGATAGCGAGTAC-1-C1-0-C1+C2	C1	10448
TGCAGATAGCTCGGCT-1-C1-0-C1+C2	C1	9116
TGCAGATCATGAATCC-1-C1-0-C1+C2	C1	8058
TGCAGATGTCTGTGCG-1-C1-0-C1+C2	C1	12093
TGCAGGCCAGCTGTGC-1-C1-0-C1+C2	C1	18741
TGCATCCAGAGCATAT-1-C1-0-C1+C2	C1	10007
TGCATCCCAACAGCTT-1-C1-0-C1+C2	C1	13393
TGCATCCCATAGTCGT-1-C1-0-C1+C2	C1	11862
TGCATGAGTATGAAAC-1-C1-0-C1+C2	C1	9741
TGCGACGCAATCTGCA-1-C1-0-C1+C2	C1	8881
TGCGGCATCCGTACGG-1-C1-0-C1+C2	C1	10809
TGCGGGTAGCTTTCTT-1-C1-0-C1+C2	C1	16341
TGCGGGTTCAAGAAAC-1-C1-0-C1+C2	C1	13406
TGCGGGTTCATTCCTA-1-C1-0-C1+C2	C1	13939
TGCTCCAAGTGGTTCT-1-C1-0-C1+C2	C1	7169
TGCTCCATCCATCCGT-1-C1-0-C1+C2	C1	26814
TGCTCCATCCTTCGAC-1-C1-0-C1+C2	C1	17997
TGCTCCATCTTCACGC-1-C1-0-C1+C2	C1	11987
TGCTGAAAGTCTGGTT-1-C1-0-C1+C2	C1	14353
TGCTTCGCACCATATG-1-C1-0-C1+C2	C1	6988
TGCTTGCTCCATACTT-1-C1-0-C1+C2	C1	14698
TGGAACTTCGTGCACG-1-C1-0-C1+C2	C1	4966
TGGAGGAGTAGCTTAC-1-C1-0-C1+C2	C1	6518
TGGAGGATCAGGAAAT-1-C1-0-C1+C2	C1	12575
TGGATCATCTCCGTGT-1-C1-0-C1+C2	C1	6544
TGGATGTAGTGATAGT-1-C1-0-C1+C2	C1	5060
TGGCGTGAGTACGAGC-1-C1-0-C1+C2	C1	8108
TGGCGTGGTAGTGATA-1-C1-0-C1+C2	C1	6975
TGGGAGAGTGAATTAG-1-C1-0-C1+C2	C1	9236
TGGGATTGTGTCGATT-1-C1-0-C1+C2	C1	8777
TGGGCGTCATCCTAAG-1-C1-0-C1+C2	C1	4350
TGGGCGTGTCAGTCGC-1-C1-0-C1+C2	C1	5124
TGGGCGTTCACACCGG-1-C1-0-C1+C2	C1	6245
TGGGCTGAGCCAGTAG-1-C1-0-C1+C2	C1	10551
TGGGCTGGTACGATTC-1-C1-0-C1+C2	C1	14241
TGGGCTGGTAGTCGGA-1-C1-0-C1+C2	C1	9624
TGGGTTACACATAACC-1-C1-0-C1+C2	C1	12808
TGGTACAAGAGTCAAT-1-C1-0-C1+C2	C1	8382
TGGTACATCTTTCGAT-1-C1-0-C1+C2	C1	11581
TGGTAGTGTAACACGG-1-C1-0-C1+C2	C1	7193
TGGTAGTTCCGCGGAT-1-C1-0-C1+C2	C1	11644
TGGTGATTCACTTTGT-1-C1-0-C1+C2	C1	6406
TGGTGATTCATCGCCT-1-C1-0-C1+C2	C1	10588
TGGTTAGAGCTGTGCC-1-C1-0-C1+C2	C1	5695
TGGTTAGAGTCACGAG-1-C1-0-C1+C2	C1	5925
TGGTTAGTCCGCTAGG-1-C1-0-C1+C2	C1	8787
TGTAAGCTCCAGCACG-1-C1-0-C1+C2	C1	10055
TGTAAGCTCTGCCTGT-1-C1-0-C1+C2	C1	6253
TGTAGACTCCATTCGC-1-C1-0-C1+C2	C1	5844
TGTCAGATCTAGATCG-1-C1-0-C1+C2	C1	4830
TGTCCACCAACTCCAA-1-C1-0-C1+C2	C1	9711
TGTCCACTCCTCTCGA-1-C1-0-C1+C2	C1	14417
TGTCCCAAGAAACCCG-1-C1-0-C1+C2	C1	13542
TGTCCTGTCAGAGCAG-1-C1-0-C1+C2	C1	5632
TGTCCTGTCCGAAGGA-1-C1-0-C1+C2	C1	5609
TGTGAGTTCCCATTCG-1-C1-0-C1+C2	C1	6267
TGTGATGTCAATCAGC-1-C1-0-C1+C2	C1	12431
TGTTACTAGTTATGGA-1-C1-0-C1+C2	C1	6101
TGTTCCGCAAGGAGTC-1-C1-0-C1+C2	C1	8794
TGTTCCGCATAGCTGT-1-C1-0-C1+C2	C1	13684
TGTTCTAGTGGAAATT-1-C1-0-C1+C2	C1	4704
TGTTGAGTCCGCACTT-1-C1-0-C1+C2	C1	5813
TGTTGGACAAGAGTGC-1-C1-0-C1+C2	C1	8995
TTAATCCTCAAGTCGT-1-C1-0-C1+C2	C1	7656
TTACCATCATCGGCCA-1-C1-0-C1+C2	C1	11334
TTACCGCCACGCGTGT-1-C1-0-C1+C2	C1	9329
TTACGCCCAATAACCC-1-C1-0-C1+C2	C1	11555
TTACGTTAGCCTCATA-1-C1-0-C1+C2	C1	12696
TTACGTTTCCATCACC-1-C1-0-C1+C2	C1	10764
TTACGTTTCCCACAGG-1-C1-0-C1+C2	C1	10013
TTACTGTAGTGATCGG-1-C1-0-C1+C2	C1	8983
TTACTGTTCACAAGAA-1-C1-0-C1+C2	C1	9455
TTAGGCACAGAGTGTG-1-C1-0-C1+C2	C1	5412
TTAGTCTGTAAGACCG-1-C1-0-C1+C2	C1	5523
TTATTGCTCGTTCTAT-1-C1-0-C1+C2	C1	11766
TTCAATCCATGGTACT-1-C1-0-C1+C2	C1	7516
TTCACCGCATTGCTTT-1-C1-0-C1+C2	C1	22826
TTCACGCAGGAATTAC-1-C1-0-C1+C2	C1	17868
TTCACGCGTACCAGAG-1-C1-0-C1+C2	C1	6308
TTCACGCTCGTGGGAA-1-C1-0-C1+C2	C1	9524
TTCACGCTCTTGATTC-1-C1-0-C1+C2	C1	9807
TTCAGGAGTCCGAAAG-1-C1-0-C1+C2	C1	8155
TTCATGTCATAATCGC-1-C1-0-C1+C2	C1	10571
TTCATGTCATCGGAAG-1-C1-0-C1+C2	C1	14197
TTCATTGCACCCTAGG-1-C1-0-C1+C2	C1	14645
TTCCAATCAGAGGTAC-1-C1-0-C1+C2	C1	9980
TTCCACGAGTCTGGAG-1-C1-0-C1+C2	C1	8329
TTCCACGTCTCAGGCG-1-C1-0-C1+C2	C1	12317
TTCCGGTCAAATCAGA-1-C1-0-C1+C2	C1	10185
TTCCGGTCATTGAGGG-1-C1-0-C1+C2	C1	17658
TTCCGTGAGCCTCAAT-1-C1-0-C1+C2	C1	7658
TTCCTAAAGATTACCC-1-C1-0-C1+C2	C1	14772
TTCCTAAAGGCGTTGA-1-C1-0-C1+C2	C1	11378
TTCCTCTCAAACTAGA-1-C1-0-C1+C2	C1	12127
TTCCTTCAGCCGCTTG-1-C1-0-C1+C2	C1	8380
TTCGATTCAGACTCTA-1-C1-0-C1+C2	C1	30000
TTCGATTGTCCCAAAT-1-C1-0-C1+C2	C1	9448
TTCGATTTCTCCGAGG-1-C1-0-C1+C2	C1	12768
TTCGGTCAGAGAAGGT-1-C1-0-C1+C2	C1	6080
TTCGGTCAGTGTTCCA-1-C1-0-C1+C2	C1	8673
TTCTAACAGGGACACT-1-C1-0-C1+C2	C1	7233
TTCTAGTCAGCCCACA-1-C1-0-C1+C2	C1	15896
TTCTAGTTCACGGAGA-1-C1-0-C1+C2	C1	11415
TTCTAGTTCCACTAGA-1-C1-0-C1+C2	C1	7254
TTCTCTCGTTGGACTT-1-C1-0-C1+C2	C1	11343
TTCTCTCTCACCATGA-1-C1-0-C1+C2	C1	17476
TTCTGTACAAGAAATC-1-C1-0-C1+C2	C1	5595
TTCTGTATCGAACGGA-1-C1-0-C1+C2	C1	6774
TTCTTCCAGTAAAGCT-1-C1-0-C1+C2	C1	11709
TTCTTCCCACGGCGTT-1-C1-0-C1+C2	C1	11952
TTCTTCCGTGTGTGTT-1-C1-0-C1+C2	C1	7909
TTCTTCCTCCACGTAA-1-C1-0-C1+C2	C1	11468
TTGAACGGTGATGTAA-1-C1-0-C1+C2	C1	7478
TTGACCCCAACGGCTC-1-C1-0-C1+C2	C1	13643
TTGACCCTCGTGCAGC-1-C1-0-C1+C2	C1	5984
TTGATGGAGCCTAACT-1-C1-0-C1+C2	C1	10284
TTGATGGCAGCTACTA-1-C1-0-C1+C2	C1	10465
TTGCCTGAGACATGCG-1-C1-0-C1+C2	C1	6730
TTGCCTGGTCATGCAT-1-C1-0-C1+C2	C1	9137
TTGCGTCAGAGCTTTC-1-C1-0-C1+C2	C1	5203
TTGCGTCAGCAACAAT-1-C1-0-C1+C2	C1	12619
TTGCGTCAGCCTCGTG-1-C1-0-C1+C2	C1	5092
TTGCTGCAGGCGTTAG-1-C1-0-C1+C2	C1	13419
TTGCTGCCACCCTAGG-1-C1-0-C1+C2	C1	7662
TTGGATGAGGACTATA-1-C1-0-C1+C2	C1	7700
TTGGGATGTGCAATAA-1-C1-0-C1+C2	C1	7999
TTGGGCGCACTAGGCC-1-C1-0-C1+C2	C1	13490
TTGGGTAGTGCCGTTG-1-C1-0-C1+C2	C1	3240
TTGGTTTAGCCTAGGA-1-C1-0-C1+C2	C1	7523
TTGTGTTCAGACCAAG-1-C1-0-C1+C2	C1	6728
TTGTGTTCATTAGGAA-1-C1-0-C1+C2	C1	9415
TTGTGTTGTATCTTCT-1-C1-0-C1+C2	C1	6250
TTGTTCAAGTCTGGTT-1-C1-0-C1+C2	C1	3231
TTGTTCACACTTGTCC-1-C1-0-C1+C2	C1	13552
TTGTTGTCAGAACTCT-1-C1-0-C1+C2	C1	11655
TTTACCAAGCGTGAGT-1-C1-0-C1+C2	C1	6439
TTTACCAAGGTGAGCT-1-C1-0-C1+C2	C1	6755
TTTACTGAGCGTTAGG-1-C1-0-C1+C2	C1	6334
TTTAGTCCATCGGAGA-1-C1-0-C1+C2	C1	7812
TTTATGCTCTCAAAGC-1-C1-0-C1+C2	C1	19001
TTTATGCTCTTCCAGC-1-C1-0-C1+C2	C1	12174
TTTCACACATAGTCGT-1-C1-0-C1+C2	C1	8159
TTTCACATCTAAGAAG-1-C1-0-C1+C2	C1	11058
TTTCAGTAGAGACAAG-1-C1-0-C1+C2	C1	8617
TTTCAGTAGTAAAGCT-1-C1-0-C1+C2	C1	10924
TTTCAGTCACAGCCAC-1-C1-0-C1+C2	C1	16381
TTTCAGTTCTGGACCG-1-C1-0-C1+C2	C1	11018
TTTCGATAGACAACAT-1-C1-0-C1+C2	C1	8728
TTTCGATAGTTCCATG-1-C1-0-C1+C2	C1	11653
TTTCGATGTCTGCAAT-1-C1-0-C1+C2	C1	4759
TTTCGATTCCATTCGC-1-C1-0-C1+C2	C1	24213
TTTGACTAGTACTGGG-1-C1-0-C1+C2	C1	9758
TTTGACTCACAGCATT-1-C1-0-C1+C2	C1	30000
TTTGATCAGTCATGAA-1-C1-0-C1+C2	C1	1516
TTTGATCCAGGTTCGC-1-C1-0-C1+C2	C1	10313
TTTGATCGTGCTCCGA-1-C1-0-C1+C2	C1	7607
TTTGATCGTTGCTCGG-1-C1-0-C1+C2	C1	5306
TTTGATCTCGTTCCCA-1-C1-0-C1+C2	C1	9862
TTTGGAGAGTGCTACT-1-C1-0-C1+C2	C1	6021
TTTGGAGGTCCCGGTA-1-C1-0-C1+C2	C1	8596
TTTGTTGAGAAGCGCT-1-C1-0-C1+C2	C1	8894
TTTGTTGCATGATGCT-1-C1-0-C1+C2	C1	22157
AAACCCAAGATCCCGC-1-C2-0-C1+C2	C2	8956
AAACCCAAGGATTCAA-1-C2-0-C1+C2	C2	7276
AAACCCACAGAGGACT-1-C2-0-C1+C2	C2	9897
AAACGCTAGCAACTCT-1-C2-0-C1+C2	C2	20521
AAAGGATCAACCGATT-1-C2-0-C1+C2	C2	10945
AAAGGATCAACGTAAA-1-C2-0-C1+C2	C2	9548
AAAGGGCAGCGCCTAC-1-C2-0-C1+C2	C2	8329
AAAGGGCCAGGGAGAG-1-C2-0-C1+C2	C2	3562
AAAGGTATCCCTCGTA-1-C2-0-C1+C2	C2	5056
AAAGTCCGTATTCCTT-1-C2-0-C1+C2	C2	12901
AAAGTGATCACAGTGT-1-C2-0-C1+C2	C2	9378
AAAGTGATCATGGCCG-1-C2-0-C1+C2	C2	13098
AAATGGAAGACATCAA-1-C2-0-C1+C2	C2	8585
AAATGGAGTGTTAAAG-1-C2-0-C1+C2	C2	7402
AACAAAGAGTAGACAT-1-C2-0-C1+C2	C2	15741
AACAAAGTCTTTCTAG-1-C2-0-C1+C2	C2	16372
AACAACCGTGTGTACT-1-C2-0-C1+C2	C2	10623
AACAACCTCGGAAACG-1-C2-0-C1+C2	C2	6092
AACAAGACAGTTGTTG-1-C2-0-C1+C2	C2	6362
AACAGGGCAGAGATTA-1-C2-0-C1+C2	C2	6863
AACAGGGCAGCAGTGA-1-C2-0-C1+C2	C2	5994
AACAGGGTCCATACTT-1-C2-0-C1+C2	C2	14123
AACCTGACAACGACTT-1-C2-0-C1+C2	C2	15436
AACGAAAGTTGCGGCT-1-C2-0-C1+C2	C2	7530
AACGGGAGTCGCCTAG-1-C2-0-C1+C2	C2	3940
AACTTCTTCCGACGGT-1-C2-0-C1+C2	C2	16433
AACTTCTTCCGTAATG-1-C2-0-C1+C2	C2	9314
AAGAACACAAATGAGT-1-C2-0-C1+C2	C2	4950
AAGAACACACAAGCTT-1-C2-0-C1+C2	C2	24693
AAGAACACACGCAGTC-1-C2-0-C1+C2	C2	16551
AAGAACAGTCCGGACT-1-C2-0-C1+C2	C2	14975
AAGACAACAGACGGAT-1-C2-0-C1+C2	C2	9235
AAGACTCAGCCTCTCT-1-C2-0-C1+C2	C2	9451
AAGCATCTCGACTCCT-1-C2-0-C1+C2	C2	14857
AAGCGAGCAATAGGAT-1-C2-0-C1+C2	C2	3539
AAGCGAGGTCCGGTCA-1-C2-0-C1+C2	C2	7993
AAGCGAGTCACCATGA-1-C2-0-C1+C2	C2	9352
AAGCGTTTCTGAGGCC-1-C2-0-C1+C2	C2	3774
AAGGTAATCTTGGGCG-1-C2-0-C1+C2	C2	7387
AAGTACCGTAACCCTA-1-C2-0-C1+C2	C2	12748
AAGTACCGTAGTCCTA-1-C2-0-C1+C2	C2	8745
AAGTCGTCAAGCGAGT-1-C2-0-C1+C2	C2	6672
AAGTCGTCACACAGCC-1-C2-0-C1+C2	C2	21203
AAGTGAAAGCGTCAAG-1-C2-0-C1+C2	C2	8740
AAGTGAATCAGCATTG-1-C2-0-C1+C2	C2	16825
AAGTGAATCTACCACC-1-C2-0-C1+C2	C2	9283
AAGTTCGGTTGTGTAC-1-C2-0-C1+C2	C2	20838
AATCACGAGATAGCAT-1-C2-0-C1+C2	C2	10176
AATCACGTCAGAGTTC-1-C2-0-C1+C2	C2	10350
AATCACGTCGACGATT-1-C2-0-C1+C2	C2	10625
AATCGTGCAACCTATG-1-C2-0-C1+C2	C2	4152
AATCGTGCATCATGAC-1-C2-0-C1+C2	C2	14104
AATGAAGGTTGGACCC-1-C2-0-C1+C2	C2	3816
AATGCCAAGACTTCCA-1-C2-0-C1+C2	C2	6049
AATGCCATCCTGATAG-1-C2-0-C1+C2	C2	9177
AATGGAAGTAGCACAG-1-C2-0-C1+C2	C2	8083
AATGGCTGTTGCCATA-1-C2-0-C1+C2	C2	12794
AATTCCTGTAACGCGA-1-C2-0-C1+C2	C2	14743
AATTCCTGTGGTCTGC-1-C2-0-C1+C2	C2	6066
AATTTCCCATAACTCG-1-C2-0-C1+C2	C2	7037
ACAAAGACAAATTAGG-1-C2-0-C1+C2	C2	18721
ACAAGCTCACAGTCCG-1-C2-0-C1+C2	C2	9923
ACACCAACAAATCAGA-1-C2-0-C1+C2	C2	8381
ACACGCGAGTCTTCGA-1-C2-0-C1+C2	C2	5414
ACACGCGCAGAGGAAA-1-C2-0-C1+C2	C2	9107
ACACGCGTCCAAAGGG-1-C2-0-C1+C2	C2	4881
ACAGAAACAGGCTCTG-1-C2-0-C1+C2	C2	8061
ACAGCCGAGGGACTGT-1-C2-0-C1+C2	C2	9849
ACAGCCGTCCATCTAT-1-C2-0-C1+C2	C2	6565
ACAGGGAGTCGTGCCA-1-C2-0-C1+C2	C2	8303
ACAGGGAGTGGCTTAT-1-C2-0-C1+C2	C2	7249
ACATCCCCAGAGGCAT-1-C2-0-C1+C2	C2	5215
ACATCGAGTATAGCTC-1-C2-0-C1+C2	C2	9018
ACATCGATCCTTCGAC-1-C2-0-C1+C2	C2	14064
ACATGCAGTCAGATTC-1-C2-0-C1+C2	C2	12877
ACATGCAGTCTGTGCG-1-C2-0-C1+C2	C2	8331
ACCAAACCAATTGAGA-1-C2-0-C1+C2	C2	7301
ACCAAACCACTACACA-1-C2-0-C1+C2	C2	20021
ACCAAACTCGCGATCG-1-C2-0-C1+C2	C2	12782
ACCAACAAGAGGTTAT-1-C2-0-C1+C2	C2	5057
ACCAACAAGTTGAAAC-1-C2-0-C1+C2	C2	10302
ACCAACACAAGGCCTC-1-C2-0-C1+C2	C2	10994
ACCAACACACGTCGGT-1-C2-0-C1+C2	C2	3367
ACCAACAGTGAGGAAA-1-C2-0-C1+C2	C2	8886
ACCACAAGTGGAAATT-1-C2-0-C1+C2	C2	7702
ACCACAATCGGCAGTC-1-C2-0-C1+C2	C2	6006
ACCCTCAAGGGCAACT-1-C2-0-C1+C2	C2	14361
ACCCTCAAGGTTGGAC-1-C2-0-C1+C2	C2	12101
ACCCTCAGTCCCTGTT-1-C2-0-C1+C2	C2	5948
ACCCTTGGTACAAGCG-1-C2-0-C1+C2	C2	4766
ACCCTTGTCGTGCATA-1-C2-0-C1+C2	C2	6128
ACCGTTCTCGCAGATT-1-C2-0-C1+C2	C2	11946
ACCTACCGTGACAGGT-1-C2-0-C1+C2	C2	18609
ACCTGAAGTAGGACCA-1-C2-0-C1+C2	C2	8827
ACCTGTCAGCTTTCTT-1-C2-0-C1+C2	C2	20964
ACCTGTCCAGTCTGGC-1-C2-0-C1+C2	C2	12896
ACGATCAAGAAGCGCT-1-C2-0-C1+C2	C2	8270
ACGATCAAGGTACAGC-1-C2-0-C1+C2	C2	9772
ACGATGTTCTACCCAC-1-C2-0-C1+C2	C2	18180
ACGCACGTCACCGACG-1-C2-0-C1+C2	C2	17181
ACGCACGTCCCGTTGT-1-C2-0-C1+C2	C2	8757
ACGGGTCAGGAGTATT-1-C2-0-C1+C2	C2	4119
ACGGGTCAGGCTTCCG-1-C2-0-C1+C2	C2	7429
ACGGTCGTCGCCGAAC-1-C2-0-C1+C2	C2	3398
ACGGTCGTCGTAGCTA-1-C2-0-C1+C2	C2	5048
ACGGTTAAGGAAGAAC-1-C2-0-C1+C2	C2	9920
ACGGTTAAGTGGATAT-1-C2-0-C1+C2	C2	9419
ACGGTTAAGTGGTTGG-1-C2-0-C1+C2	C2	8703
ACGGTTATCGATCCAA-1-C2-0-C1+C2	C2	9209
ACGTAACAGCCTCACG-1-C2-0-C1+C2	C2	7427
ACGTAACCATTCACAG-1-C2-0-C1+C2	C2	7248
ACGTAACGTCGTCGGT-1-C2-0-C1+C2	C2	5711
ACGTAGTCAAGTGATA-1-C2-0-C1+C2	C2	11283
ACGTAGTCACAACGTT-1-C2-0-C1+C2	C2	7085
ACGTAGTCATACCGTA-1-C2-0-C1+C2	C2	18568
ACGTTCCTCTGGGCAC-1-C2-0-C1+C2	C2	7104
ACTATCTAGGCATCAG-1-C2-0-C1+C2	C2	25847
ACTATCTCACCTCTGT-1-C2-0-C1+C2	C2	12603
ACTATCTGTAATGCTC-1-C2-0-C1+C2	C2	16284
ACTATCTTCGAAATCC-1-C2-0-C1+C2	C2	24876
ACTATCTTCTTTCCGG-1-C2-0-C1+C2	C2	13660
ACTCTCGAGTTCGGTT-1-C2-0-C1+C2	C2	10179
ACTCTCGGTCCACGCA-1-C2-0-C1+C2	C2	8327
ACTCTCGTCGCCAGTG-1-C2-0-C1+C2	C2	7855
ACTGATGCATGCCATA-1-C2-0-C1+C2	C2	4992
ACTGCAACAATTGCTG-1-C2-0-C1+C2	C2	13502
ACTGTCCTCATGAAAG-1-C2-0-C1+C2	C2	5275
ACTGTGAAGCGTCAAG-1-C2-0-C1+C2	C2	12871
ACTTATCAGGACGCTA-1-C2-0-C1+C2	C2	17315
ACTTATCAGTAGTCTC-1-C2-0-C1+C2	C2	6982
ACTTATCGTCGCTTAA-1-C2-0-C1+C2	C2	8202
ACTTCCGAGCCAAGCA-1-C2-0-C1+C2	C2	20424
ACTTCCGGTCACTCAA-1-C2-0-C1+C2	C2	14849
ACTTCGCAGCATTGAA-1-C2-0-C1+C2	C2	10128
ACTTCGCAGTAGGAAG-1-C2-0-C1+C2	C2	4427
ACTTCGCAGTGCGACA-1-C2-0-C1+C2	C2	10840
ACTTCGCAGTTTGAGA-1-C2-0-C1+C2	C2	9249
ACTTTGTTCACTGAAC-1-C2-0-C1+C2	C2	10811
AGAAATGTCAGGAAGC-1-C2-0-C1+C2	C2	6355
AGAAATGTCTTCACAT-1-C2-0-C1+C2	C2	11973
AGAACAAAGACCATAA-1-C2-0-C1+C2	C2	18128
AGAACAAAGCTCGCAC-1-C2-0-C1+C2	C2	9806
AGAACAAGTCACAGTT-1-C2-0-C1+C2	C2	8444
AGAACAAGTTTCGTGA-1-C2-0-C1+C2	C2	4349
AGAACAATCGCTACGG-1-C2-0-C1+C2	C2	6807
AGAACCTCAAACTCTG-1-C2-0-C1+C2	C2	12202
AGAAGCGAGGCGTTGA-1-C2-0-C1+C2	C2	3301
AGAAGTACAAATACGA-1-C2-0-C1+C2	C2	8417
AGAAGTAGTAATGTGA-1-C2-0-C1+C2	C2	7821
AGAAGTATCACAACCA-1-C2-0-C1+C2	C2	10947
AGAAGTATCTCAGGCG-1-C2-0-C1+C2	C2	11268
AGACACTAGCCGTTAT-1-C2-0-C1+C2	C2	7916
AGACACTCAGAAGCTG-1-C2-0-C1+C2	C2	5890
AGACACTTCCGTTTCG-1-C2-0-C1+C2	C2	17696
AGACACTTCGAAGCCC-1-C2-0-C1+C2	C2	19469
AGACAGGCAAACACCT-1-C2-0-C1+C2	C2	17602
AGACAGGTCTCACTCG-1-C2-0-C1+C2	C2	7575
AGACCATTCTGAGATC-1-C2-0-C1+C2	C2	6280
AGACTCAAGGATTTGA-1-C2-0-C1+C2	C2	10417
AGAGAATCATCCGGTG-1-C2-0-C1+C2	C2	7789
AGAGAATTCGGCCTTT-1-C2-0-C1+C2	C2	6351
AGAGAGCTCCACGTCT-1-C2-0-C1+C2	C2	7476
AGAGCAGAGTCACACT-1-C2-0-C1+C2	C2	5697
AGAGCAGGTAGCGCCT-1-C2-0-C1+C2	C2	9643
AGAGCAGTCTTTCAGT-1-C2-0-C1+C2	C2	9570
AGAGCCCAGCGATGGT-1-C2-0-C1+C2	C2	7227
AGATAGACAACGAGGT-1-C2-0-C1+C2	C2	4071
AGATCGTGTCTCCCTA-1-C2-0-C1+C2	C2	5210
AGATCGTTCTCGGTCT-1-C2-0-C1+C2	C2	5980
AGATCGTTCTGGGCGT-1-C2-0-C1+C2	C2	5589
AGATGAAAGTCACGAG-1-C2-0-C1+C2	C2	11073
AGCATCAAGGGCAGGA-1-C2-0-C1+C2	C2	4446
AGCATCACAATTGGTC-1-C2-0-C1+C2	C2	13092
AGCATCATCCACGTAA-1-C2-0-C1+C2	C2	13253
AGCCAGCCACTGGCGT-1-C2-0-C1+C2	C2	5233
AGCCAGCGTAGGGAGG-1-C2-0-C1+C2	C2	17381
AGCCAGCGTTAGGCCC-1-C2-0-C1+C2	C2	10789
AGCGCCACATAAGCAA-1-C2-0-C1+C2	C2	16788
AGCGCTGGTCATGCAT-1-C2-0-C1+C2	C2	6470
AGCGCTGGTGCAGGAT-1-C2-0-C1+C2	C2	4415
AGCTACAGTACTAAGA-1-C2-0-C1+C2	C2	16709
AGCTCAACAGAGGTAC-1-C2-0-C1+C2	C2	8054
AGCTCAAGTGGCAGAT-1-C2-0-C1+C2	C2	7966
AGCTTCCCAAGGACAC-1-C2-0-C1+C2	C2	22370
AGGAAATCAACTGGTT-1-C2-0-C1+C2	C2	9520
AGGAATAAGATACAGT-1-C2-0-C1+C2	C2	8979
AGGAATACACATACGT-1-C2-0-C1+C2	C2	8437
AGGAATAGTTGGTAGG-1-C2-0-C1+C2	C2	6761
AGGACGAGTAACGTTC-1-C2-0-C1+C2	C2	9756
AGGACGAGTGGTTTGT-1-C2-0-C1+C2	C2	10526
AGGACTTTCGTAGTCA-1-C2-0-C1+C2	C2	10469
AGGACTTTCTAGATCG-1-C2-0-C1+C2	C2	6071
AGGAGGTCATAGATCC-1-C2-0-C1+C2	C2	13886
AGGATAACATGGTACT-1-C2-0-C1+C2	C2	8736
AGGATAATCGCGTGAC-1-C2-0-C1+C2	C2	10788
AGGATCTGTCATCACA-1-C2-0-C1+C2	C2	12074
AGGATCTTCAGCTAGT-1-C2-0-C1+C2	C2	3967
AGGCATTAGATACCAA-1-C2-0-C1+C2	C2	12715
AGGCATTAGTGGACGT-1-C2-0-C1+C2	C2	14725
AGGCATTTCACATTGG-1-C2-0-C1+C2	C2	11175
AGGCCACGTCATGACT-1-C2-0-C1+C2	C2	5289
AGGCTGCTCCTACTGC-1-C2-0-C1+C2	C2	10632
AGGGAGTAGGCCACTC-1-C2-0-C1+C2	C2	6092
AGGGAGTCAGAACGCA-1-C2-0-C1+C2	C2	5342
AGGGAGTCAGCAGGAT-1-C2-0-C1+C2	C2	11486
AGGGCCTAGCCAAGCA-1-C2-0-C1+C2	C2	11170
AGGGCTCTCTCAAAGC-1-C2-0-C1+C2	C2	7227
AGGGTCCCAATACGCT-1-C2-0-C1+C2	C2	7244
AGGGTGAGTACACGTT-1-C2-0-C1+C2	C2	5071
AGGGTTTCAATACCCA-1-C2-0-C1+C2	C2	6351
AGGGTTTGTGCGAGTA-1-C2-0-C1+C2	C2	6582
AGGTCTACAATTGAGA-1-C2-0-C1+C2	C2	8418
AGGTCTAGTGCGGATA-1-C2-0-C1+C2	C2	8195
AGGTGTTAGCACCTGC-1-C2-0-C1+C2	C2	11447
AGGTGTTCACATACTG-1-C2-0-C1+C2	C2	5493
AGGTGTTGTGAGATCG-1-C2-0-C1+C2	C2	5324
AGGTGTTGTGCGAGTA-1-C2-0-C1+C2	C2	7157
AGGTTACTCTGTGCAA-1-C2-0-C1+C2	C2	8332
AGGTTGTCAAGTCGTT-1-C2-0-C1+C2	C2	6859
AGGTTGTGTACGCTTA-1-C2-0-C1+C2	C2	7048
AGGTTGTGTGGCTTAT-1-C2-0-C1+C2	C2	5270
AGGTTGTTCGCAGATT-1-C2-0-C1+C2	C2	11142
AGTACTGAGCAACTTC-1-C2-0-C1+C2	C2	6511
AGTAGCTGTATTCTCT-1-C2-0-C1+C2	C2	10499
AGTAGTCAGTCTGCAT-1-C2-0-C1+C2	C2	6136
AGTAGTCTCTCGTCGT-1-C2-0-C1+C2	C2	5288
AGTCACAAGTCCTGCG-1-C2-0-C1+C2	C2	13461
AGTCACACACAAGGTG-1-C2-0-C1+C2	C2	5564
AGTCACATCGCCAGTG-1-C2-0-C1+C2	C2	16835
AGTGACTAGGTGCCAA-1-C2-0-C1+C2	C2	7008
AGTGACTTCTTTGCTA-1-C2-0-C1+C2	C2	4550
AGTGATCCAGAATTCC-1-C2-0-C1+C2	C2	8027
AGTGCCGAGACATACA-1-C2-0-C1+C2	C2	10393
AGTGCCGAGACTACCT-1-C2-0-C1+C2	C2	6128
AGTGTTGAGGAACTAT-1-C2-0-C1+C2	C2	11424
AGTTAGCAGTAGGGTC-1-C2-0-C1+C2	C2	10519
AGTTAGCGTAGCGTTT-1-C2-0-C1+C2	C2	8017
AGTTAGCGTATCCTTT-1-C2-0-C1+C2	C2	15431
AGTTCGACAAGAGCTG-1-C2-0-C1+C2	C2	5018
ATACCGAAGCCATGCC-1-C2-0-C1+C2	C2	12310
ATACCGAAGCTCGACC-1-C2-0-C1+C2	C2	11312
ATACCGAAGGTCACAG-1-C2-0-C1+C2	C2	9209
ATACCGACAACTTCTT-1-C2-0-C1+C2	C2	8023
ATACCGACACTACGGC-1-C2-0-C1+C2	C2	21150
ATACCGAGTACCGCGT-1-C2-0-C1+C2	C2	4844
ATACCTTAGTAATACG-1-C2-0-C1+C2	C2	12311
ATACCTTCACAGACGA-1-C2-0-C1+C2	C2	9111
ATACTTCCAAGATGGC-1-C2-0-C1+C2	C2	12288
ATACTTCCATGTGGTT-1-C2-0-C1+C2	C2	8358
ATAGAGAAGTAAACTG-1-C2-0-C1+C2	C2	5166
ATAGAGATCGGATACT-1-C2-0-C1+C2	C2	3731
ATATCCTGTCTTCCGT-1-C2-0-C1+C2	C2	22778
ATATCCTTCAGTGCGC-1-C2-0-C1+C2	C2	6714
ATCACAGTCTCCTGAC-1-C2-0-C1+C2	C2	11186
ATCACGAGTACGCTTA-1-C2-0-C1+C2	C2	7469
ATCACGATCTGGCCTT-1-C2-0-C1+C2	C2	6192
ATCACTTCAGCCTTCT-1-C2-0-C1+C2	C2	10402
ATCACTTGTACGCTAT-1-C2-0-C1+C2	C2	20391
ATCACTTGTTCCGCTT-1-C2-0-C1+C2	C2	7856
ATCACTTTCTATCCAT-1-C2-0-C1+C2	C2	18348
ATCAGGTGTTGAGGAC-1-C2-0-C1+C2	C2	6736
ATCAGGTTCCGTTTCG-1-C2-0-C1+C2	C2	13411
ATCATTCGTGACACGA-1-C2-0-C1+C2	C2	16627
ATCCACCAGGACTATA-1-C2-0-C1+C2	C2	9029
ATCCGTCGTGCCTACG-1-C2-0-C1+C2	C2	3882
ATCGATGTCGAGTGAG-1-C2-0-C1+C2	C2	5721
ATCGCCTTCGGACTTA-1-C2-0-C1+C2	C2	6551
ATCGGATCATCCAATG-1-C2-0-C1+C2	C2	22153
ATCGGATGTATCGCGC-1-C2-0-C1+C2	C2	2979
ATCGGCGAGCTCACTA-1-C2-0-C1+C2	C2	9051
ATCGGCGGTTGGGTAG-1-C2-0-C1+C2	C2	3972
ATCGTAGGTGCAGTGA-1-C2-0-C1+C2	C2	13732
ATCGTAGGTTGAAGTA-1-C2-0-C1+C2	C2	8074
ATCGTCCAGCTAATCC-1-C2-0-C1+C2	C2	11031
ATCGTCCAGCTTCATG-1-C2-0-C1+C2	C2	5228
ATCGTCCGTCCATCTC-1-C2-0-C1+C2	C2	24051
ATCGTGAAGGCCTGCT-1-C2-0-C1+C2	C2	3598
ATCGTGAGTCTTTCAT-1-C2-0-C1+C2	C2	9145
ATCGTGAGTGATGGCA-1-C2-0-C1+C2	C2	10183
ATCTCTACATCTAACG-1-C2-0-C1+C2	C2	11776
ATGACCAAGGGATCAC-1-C2-0-C1+C2	C2	8087
ATGACCACACCGTCTT-1-C2-0-C1+C2	C2	14854
ATGAGGGAGTATGACA-1-C2-0-C1+C2	C2	9543
ATGAGTCCAGACCTGC-1-C2-0-C1+C2	C2	12356
ATGATCGCACATCCCT-1-C2-0-C1+C2	C2	30000
ATGATCGTCGCAGAGA-1-C2-0-C1+C2	C2	5015
ATGCATGAGGCCTAAG-1-C2-0-C1+C2	C2	13270
ATGCCTCCAATACGAA-1-C2-0-C1+C2	C2	14185
ATGCCTCTCGATTCCC-1-C2-0-C1+C2	C2	30000
ATGCGATAGTCAGAGC-1-C2-0-C1+C2	C2	5235
ATGCGATGTACTGACT-1-C2-0-C1+C2	C2	11545
ATGCGATTCTGCATGA-1-C2-0-C1+C2	C2	5033
ATGGAGGAGGGCCCTT-1-C2-0-C1+C2	C2	6261
ATGGAGGCAGGTATGG-1-C2-0-C1+C2	C2	9855
ATGGGAGAGGAAAGTG-1-C2-0-C1+C2	C2	8259
ATGGGAGAGGTTGAGC-1-C2-0-C1+C2	C2	5944
ATGGGAGGTCGCATCG-1-C2-0-C1+C2	C2	10014
ATGGGTTCACATAGCT-1-C2-0-C1+C2	C2	8667
ATGGGTTCAGCACAGA-1-C2-0-C1+C2	C2	11707
ATGGGTTGTACAAAGT-1-C2-0-C1+C2	C2	11304
ATGGGTTTCACCCTGT-1-C2-0-C1+C2	C2	15450
ATGGTTGAGGCACAAC-1-C2-0-C1+C2	C2	7983
ATGGTTGAGTGAGGTC-1-C2-0-C1+C2	C2	9868
ATTACCTGTCGCACGT-1-C2-0-C1+C2	C2	5133
ATTACCTGTTACCCAA-1-C2-0-C1+C2	C2	8828
ATTACTCCAGATACTC-1-C2-0-C1+C2	C2	10080
ATTACTCGTAAGAACT-1-C2-0-C1+C2	C2	5256
ATTCAGGCAGTCACGC-1-C2-0-C1+C2	C2	12561
ATTCCATGTGGCTCTG-1-C2-0-C1+C2	C2	5220
ATTCCCGAGAGGTGCT-1-C2-0-C1+C2	C2	4670
ATTCCTATCCGCTTAC-1-C2-0-C1+C2	C2	15870
ATTCCTATCGCGCTGA-1-C2-0-C1+C2	C2	6285
ATTCGTTCACGACCTG-1-C2-0-C1+C2	C2	9286
ATTCGTTTCTACGGTA-1-C2-0-C1+C2	C2	10887
ATTCTACAGAGACAAG-1-C2-0-C1+C2	C2	5419
ATTGGGTCAATGAGCG-1-C2-0-C1+C2	C2	4803
ATTGGGTCAGGACAGT-1-C2-0-C1+C2	C2	15181
ATTGTTCTCTCTCGCA-1-C2-0-C1+C2	C2	27937
ATTTACCAGCCGTTGC-1-C2-0-C1+C2	C2	11242
ATTTACCGTATGAAGT-1-C2-0-C1+C2	C2	7203
ATTTACCGTCTCGGGT-1-C2-0-C1+C2	C2	4163
ATTTCACCAGCTCATA-1-C2-0-C1+C2	C2	30000
ATTTCTGTCTCGTGAA-1-C2-0-C1+C2	C2	5409
CAAAGAACAATTTCTC-1-C2-0-C1+C2	C2	10106
CAAAGAACACCGTCTT-1-C2-0-C1+C2	C2	4907
CAACAGTCACGCTGAC-1-C2-0-C1+C2	C2	6877
CAACAGTGTGGCTGAA-1-C2-0-C1+C2	C2	9594
CAACAGTGTTCAAGGG-1-C2-0-C1+C2	C2	7830
CAACCAAGTCCGGACT-1-C2-0-C1+C2	C2	14801
CAACCTCAGAAATCCA-1-C2-0-C1+C2	C2	19274
CAACCTCCAAGCGAAC-1-C2-0-C1+C2	C2	8317
CAACGATGTCTTTCAT-1-C2-0-C1+C2	C2	9783
CAAGCTAGTGTGGTCC-1-C2-0-C1+C2	C2	3297
CAAGGGAAGTGATGGC-1-C2-0-C1+C2	C2	13711
CAAGGGAGTATGCAAA-1-C2-0-C1+C2	C2	6876
CAAGGGAGTGCATACT-1-C2-0-C1+C2	C2	16806
CAAGGGAGTGGCTGCT-1-C2-0-C1+C2	C2	6946
CAAGGGATCAACTGGT-1-C2-0-C1+C2	C2	7626
CAATACGCATCCGAAT-1-C2-0-C1+C2	C2	9933
CAATTTCGTAAGTCAA-1-C2-0-C1+C2	C2	10859
CACAACAAGCGTTCAT-1-C2-0-C1+C2	C2	8917
CACACAAAGATTACCC-1-C2-0-C1+C2	C2	15487
CACACAATCATCCTAT-1-C2-0-C1+C2	C2	12683
CACAGATAGGTCCAGA-1-C2-0-C1+C2	C2	8135
CACAGATTCCAGTGTA-1-C2-0-C1+C2	C2	8003
CACAGGCAGAGATCGC-1-C2-0-C1+C2	C2	10666
CACAGGCTCTGCGAGC-1-C2-0-C1+C2	C2	12440
CACATGAAGAGTAACT-1-C2-0-C1+C2	C2	5274
CACATGAAGCCAGAGT-1-C2-0-C1+C2	C2	11190
CACATGAAGTCTCTGA-1-C2-0-C1+C2	C2	11747
CACATGACATGAAGGC-1-C2-0-C1+C2	C2	4018
CACCAAATCTTCCTAA-1-C2-0-C1+C2	C2	18393
CACCGTTCAACCTATG-1-C2-0-C1+C2	C2	12726
CACCGTTTCGCCTAGG-1-C2-0-C1+C2	C2	13228
CACGAATAGGGAGGCA-1-C2-0-C1+C2	C2	9785
CACGAATTCACAGTGT-1-C2-0-C1+C2	C2	13600
CACGGGTGTTCTCTAT-1-C2-0-C1+C2	C2	3539
CACGTGGTCTAGGCCG-1-C2-0-C1+C2	C2	11907
CACGTTCGTCAACATC-1-C2-0-C1+C2	C2	12093
CACTAAGCAACTGTGT-1-C2-0-C1+C2	C2	8290
CACTGGGGTACGCGTC-1-C2-0-C1+C2	C2	7997
CACTTCGGTTATCCAG-1-C2-0-C1+C2	C2	9042
CAGAGCCGTTGCATAC-1-C2-0-C1+C2	C2	6856
CAGAGCCTCTTCGATT-1-C2-0-C1+C2	C2	6675
CAGATACGTATCAGGG-1-C2-0-C1+C2	C2	7432
CAGATACTCGGTAAGG-1-C2-0-C1+C2	C2	9030
CAGATACTCTCGGTCT-1-C2-0-C1+C2	C2	12674
CAGATACTCTCTCTAA-1-C2-0-C1+C2	C2	18665
CAGATTGGTCACTCGG-1-C2-0-C1+C2	C2	6708
CAGCAATCACCCGTAG-1-C2-0-C1+C2	C2	14733
CAGCAATCACCTGTCT-1-C2-0-C1+C2	C2	6747
CAGCAATTCGACTCCT-1-C2-0-C1+C2	C2	12551
CAGCACGAGCCGTCGT-1-C2-0-C1+C2	C2	3142
CAGCACGCAAGCTACT-1-C2-0-C1+C2	C2	22372
CAGCACGGTAGTGATA-1-C2-0-C1+C2	C2	5925
CAGCAGCCACAGTATC-1-C2-0-C1+C2	C2	5447
CAGCAGCGTGAGTAAT-1-C2-0-C1+C2	C2	8255
CAGCGTGAGCGCACAA-1-C2-0-C1+C2	C2	6150
CAGCGTGGTTTCAGAC-1-C2-0-C1+C2	C2	4192
CAGGCCAAGACTCTTG-1-C2-0-C1+C2	C2	12035
CAGGTATAGGATTTGA-1-C2-0-C1+C2	C2	5943
CAGGTATAGTAGCTCT-1-C2-0-C1+C2	C2	10010
CAGTGCGCAACGATCT-1-C2-0-C1+C2	C2	8463
CAGTTAGAGAACTGAT-1-C2-0-C1+C2	C2	6513
CAGTTAGCAATTGAAG-1-C2-0-C1+C2	C2	17561
CAGTTAGCACAAGCAG-1-C2-0-C1+C2	C2	6039
CAGTTAGGTTCTTCAT-1-C2-0-C1+C2	C2	7631
CAGTTCCCATACGCAT-1-C2-0-C1+C2	C2	8419
CATAAGCAGCGATGGT-1-C2-0-C1+C2	C2	8776
CATAAGCAGCGGATCA-1-C2-0-C1+C2	C2	8538
CATACAGAGAGGTGCT-1-C2-0-C1+C2	C2	10310
CATACAGCAGGAATAT-1-C2-0-C1+C2	C2	25517
CATACAGGTCGGTACC-1-C2-0-C1+C2	C2	6246
CATACAGGTGGATTTC-1-C2-0-C1+C2	C2	15518
CATACCCCATTAGGAA-1-C2-0-C1+C2	C2	6435
CATACCCTCAGCTAGT-1-C2-0-C1+C2	C2	13250
CATACCCTCGCGCTGA-1-C2-0-C1+C2	C2	13879
CATACTTCAACCAACT-1-C2-0-C1+C2	C2	5963
CATACTTGTTCGTACA-1-C2-0-C1+C2	C2	20023
CATAGACAGGTCACTT-1-C2-0-C1+C2	C2	12942
CATAGACCAGCACCCA-1-C2-0-C1+C2	C2	7456
CATAGACGTACACGCC-1-C2-0-C1+C2	C2	10522
CATCAAGTCTATGTGG-1-C2-0-C1+C2	C2	23899
CATCCACAGAAGGCTC-1-C2-0-C1+C2	C2	12707
CATCCACGTTCTCCAC-1-C2-0-C1+C2	C2	23353
CATCCCAAGTGATAAC-1-C2-0-C1+C2	C2	12739
CATCCCAGTTCCTAGA-1-C2-0-C1+C2	C2	10205
CATCCGTGTGCAATGG-1-C2-0-C1+C2	C2	11830
CATCGCTAGAGGTATT-1-C2-0-C1+C2	C2	11247
CATCGCTGTATCTCGA-1-C2-0-C1+C2	C2	8934
CATCGGGAGCCAACCC-1-C2-0-C1+C2	C2	12401
CATCGGGCATCACGGC-1-C2-0-C1+C2	C2	7099
CATCGGGGTCGCTTGG-1-C2-0-C1+C2	C2	5543
CATCGGGTCTCTCGAC-1-C2-0-C1+C2	C2	6962
CATCGTCCACGTAGAG-1-C2-0-C1+C2	C2	10880
CATCGTCTCCGTATAG-1-C2-0-C1+C2	C2	8504
CATGCAAAGTGAGGCT-1-C2-0-C1+C2	C2	11971
CATGCAACAGCGAACA-1-C2-0-C1+C2	C2	6079
CATGCAAGTACAAACA-1-C2-0-C1+C2	C2	12276
CATGCAAGTTGCGTAT-1-C2-0-C1+C2	C2	4017
CATGCAATCGACGCTG-1-C2-0-C1+C2	C2	12850
CATGCCTAGGTGATCG-1-C2-0-C1+C2	C2	8622
CATGCTCAGATCCAAA-1-C2-0-C1+C2	C2	3469
CATGCTCTCCATACAG-1-C2-0-C1+C2	C2	8154
CATGGATCAGGCTCTG-1-C2-0-C1+C2	C2	9029
CATGGTAAGTGTAGTA-1-C2-0-C1+C2	C2	8309
CATTCATAGAGGACTC-1-C2-0-C1+C2	C2	6475
CATTCATTCACTTGGA-1-C2-0-C1+C2	C2	8176
CATTCCGGTCAACACT-1-C2-0-C1+C2	C2	5186
CATTCTATCGAGTGGA-1-C2-0-C1+C2	C2	2832
CATTGAGAGCGACTTT-1-C2-0-C1+C2	C2	5216
CATTGCCTCAACCCGG-1-C2-0-C1+C2	C2	20552
CATTGCCTCTCTGCCA-1-C2-0-C1+C2	C2	11217
CATTGTTAGGATTTGA-1-C2-0-C1+C2	C2	18482
CATTGTTCACAATGCT-1-C2-0-C1+C2	C2	8255
CATTGTTGTGGAAATT-1-C2-0-C1+C2	C2	5484
CATTGTTTCCGCTTAC-1-C2-0-C1+C2	C2	13861
CATTGTTTCTTTCCGG-1-C2-0-C1+C2	C2	8023
CATTTCACAATAGTGA-1-C2-0-C1+C2	C2	15329
CATTTCATCGCTCTCA-1-C2-0-C1+C2	C2	15314
CATTTCATCTAGAGCT-1-C2-0-C1+C2	C2	9025
CCAAGCGGTTTCAGAC-1-C2-0-C1+C2	C2	8311
CCAAGCGTCATGGTAC-1-C2-0-C1+C2	C2	7808
CCAAGCGTCCGAAGGA-1-C2-0-C1+C2	C2	3798
CCAATGAGTATCAGGG-1-C2-0-C1+C2	C2	3843
CCAATGAGTGCTCGTG-1-C2-0-C1+C2	C2	9325
CCAATGATCTTCGACC-1-C2-0-C1+C2	C2	11886
CCACACTAGCAACTTC-1-C2-0-C1+C2	C2	12481
CCACTTGGTACCTTCC-1-C2-0-C1+C2	C2	7133
CCATCACAGGTTCACT-1-C2-0-C1+C2	C2	18797
CCATCACAGTCTGGTT-1-C2-0-C1+C2	C2	11016
CCCAACTAGAAACCAT-1-C2-0-C1+C2	C2	10160
CCCATTGAGCATTTCG-1-C2-0-C1+C2	C2	6868
CCCGAAGGTGGCTTGC-1-C2-0-C1+C2	C2	7049
CCCGGAAAGTATAACG-1-C2-0-C1+C2	C2	9031
CCCGGAATCAAGCCTA-1-C2-0-C1+C2	C2	4664
CCCTAACAGACCATTC-1-C2-0-C1+C2	C2	27402
CCCTAACCAATCGCAT-1-C2-0-C1+C2	C2	4101
CCCTAACGTACTTGTG-1-C2-0-C1+C2	C2	11923
CCCTCAAGTTAAGAAC-1-C2-0-C1+C2	C2	17939
CCCTCTCCAGGTAGTG-1-C2-0-C1+C2	C2	8203
CCCTCTCCATGGGCAA-1-C2-0-C1+C2	C2	13218
CCCTGATCACCTTCGT-1-C2-0-C1+C2	C2	14053
CCCTGATCAGACCAGA-1-C2-0-C1+C2	C2	9298
CCCTTAGAGAAGTGTT-1-C2-0-C1+C2	C2	7928
CCGATCTCAGCTTTGA-1-C2-0-C1+C2	C2	5114
CCGATCTCAGGATCTT-1-C2-0-C1+C2	C2	6609
CCGATGGAGTCACGAG-1-C2-0-C1+C2	C2	9981
CCGATGGGTCCGGATC-1-C2-0-C1+C2	C2	8148
CCGCAAGTCAAGTGGG-1-C2-0-C1+C2	C2	9631
CCGCAAGTCACAGAGG-1-C2-0-C1+C2	C2	11648
CCGCAAGTCTCTGCCA-1-C2-0-C1+C2	C2	6933
CCGGACAAGACGACGT-1-C2-0-C1+C2	C2	7286
CCGGACATCTTCCAGC-1-C2-0-C1+C2	C2	7976
CCGGGTAAGAGCATTA-1-C2-0-C1+C2	C2	8438
CCGGGTAAGGCACGAT-1-C2-0-C1+C2	C2	6394
CCGGTAGAGGGTGGGA-1-C2-0-C1+C2	C2	6225
CCGGTAGTCCGAGATT-1-C2-0-C1+C2	C2	5552
CCGGTGACAACACACT-1-C2-0-C1+C2	C2	15089
CCGGTGAGTGTGCCTG-1-C2-0-C1+C2	C2	11786
CCGTAGGCAACTGCCG-1-C2-0-C1+C2	C2	5040
CCGTAGGTCGTAACTG-1-C2-0-C1+C2	C2	6941
CCTAACCGTGCGTTTA-1-C2-0-C1+C2	C2	14930
CCTACGTGTCTGATCA-1-C2-0-C1+C2	C2	5352
CCTCAACCACGTAACT-1-C2-0-C1+C2	C2	9346
CCTCAACTCACTGGGC-1-C2-0-C1+C2	C2	17152
CCTCAACTCATTTACC-1-C2-0-C1+C2	C2	18467
CCTCACACAGCCTACG-1-C2-0-C1+C2	C2	22700
CCTCACAGTACTGCCG-1-C2-0-C1+C2	C2	14623
CCTCACATCCGGACTG-1-C2-0-C1+C2	C2	16921
CCTCAGTAGCCACTCG-1-C2-0-C1+C2	C2	17474
CCTCAGTGTGTATCCA-1-C2-0-C1+C2	C2	13258
CCTCATGAGCGGTAAC-1-C2-0-C1+C2	C2	6819
CCTCATGCACGGTGAA-1-C2-0-C1+C2	C2	8385
CCTCATGCATAACGGG-1-C2-0-C1+C2	C2	18564
CCTCATGGTACGATGG-1-C2-0-C1+C2	C2	7059
CCTCCAAAGCGACATG-1-C2-0-C1+C2	C2	4749
CCTCCAATCCAGCTCT-1-C2-0-C1+C2	C2	9602
CCTCTAGAGCCTGTGC-1-C2-0-C1+C2	C2	7433
CCTCTAGCATACCATG-1-C2-0-C1+C2	C2	7755
CCTCTAGTCAGAGTGG-1-C2-0-C1+C2	C2	5224
CCTCTCCGTCTAGTGT-1-C2-0-C1+C2	C2	5686
CCTGCATCACAGTCAT-1-C2-0-C1+C2	C2	7305
CCTGCATGTTATGGTC-1-C2-0-C1+C2	C2	22351
CCTGCATTCATAGGCT-1-C2-0-C1+C2	C2	9647
CCTGTTGAGGACTGGT-1-C2-0-C1+C2	C2	16510
CCTTCAGGTCGGTGTC-1-C2-0-C1+C2	C2	9074
CCTTGTGCAGACCAAG-1-C2-0-C1+C2	C2	10352
CCTTGTGCAGGACTTT-1-C2-0-C1+C2	C2	11892
CCTTGTGGTAGATCCT-1-C2-0-C1+C2	C2	7292
CCTTTGGAGACGTCCC-1-C2-0-C1+C2	C2	5773
CCTTTGGGTTCGCGTG-1-C2-0-C1+C2	C2	4696
CCTTTGGTCGCTTGAA-1-C2-0-C1+C2	C2	11292
CGAAGTTCAAATGCTC-1-C2-0-C1+C2	C2	18457
CGAAGTTCAAATGGCG-1-C2-0-C1+C2	C2	11332
CGAAGTTGTGGTAATA-1-C2-0-C1+C2	C2	7139
CGAAGTTTCTTGTGCC-1-C2-0-C1+C2	C2	8442
CGAATTGCACGCAGTC-1-C2-0-C1+C2	C2	11165
CGAATTGGTGTTAAAG-1-C2-0-C1+C2	C2	3113
CGAATTGTCATCTCTA-1-C2-0-C1+C2	C2	21891
CGACAGCCAGTAGAAT-1-C2-0-C1+C2	C2	5763
CGACAGCTCATGAGGG-1-C2-0-C1+C2	C2	5081
CGAGAAGCACTTCAAG-1-C2-0-C1+C2	C2	4945
CGAGAAGCAGTGTGGA-1-C2-0-C1+C2	C2	7932
CGAGAAGGTGATACAA-1-C2-0-C1+C2	C2	4476
CGAGAAGGTTACCTGA-1-C2-0-C1+C2	C2	6197
CGAGAAGTCGAGTACT-1-C2-0-C1+C2	C2	9067
CGAGGAATCCGATAGT-1-C2-0-C1+C2	C2	11956
CGAGTGCCAACTGCTA-1-C2-0-C1+C2	C2	8020
CGAGTGCCAGCTCCTT-1-C2-0-C1+C2	C2	9065
CGAGTGCTCTATCGTT-1-C2-0-C1+C2	C2	8412
CGATCGGAGCGCTGCT-1-C2-0-C1+C2	C2	4001
CGATCGGTCACAGTGT-1-C2-0-C1+C2	C2	4249
CGCAGGTCACCGTGGT-1-C2-0-C1+C2	C2	5601
CGCATAACAGTCCGTG-1-C2-0-C1+C2	C2	13778
CGCATGGCATGACTGT-1-C2-0-C1+C2	C2	12188
CGCCAGAAGGTATCTC-1-C2-0-C1+C2	C2	9628
CGCCAGACAACACGAG-1-C2-0-C1+C2	C2	13352
CGCCAGATCAAACCTG-1-C2-0-C1+C2	C2	5113
CGCCATTCATAGATGA-1-C2-0-C1+C2	C2	8498
CGCGTGACAAGCTACT-1-C2-0-C1+C2	C2	5347
CGCGTGACACCAGCGT-1-C2-0-C1+C2	C2	6112
CGCGTGAGTGAATTAG-1-C2-0-C1+C2	C2	12927
CGGAACCCAGGTGTTT-1-C2-0-C1+C2	C2	10531
CGGAACCGTAGCACAG-1-C2-0-C1+C2	C2	7491
CGGAACCTCTTCGATT-1-C2-0-C1+C2	C2	11113
CGGAATTTCTTCGTGC-1-C2-0-C1+C2	C2	3398
CGGACACAGCCGATTT-1-C2-0-C1+C2	C2	8961
CGGACACCAGCCCAGT-1-C2-0-C1+C2	C2	14966
CGGACACCATCATCTT-1-C2-0-C1+C2	C2	5752
CGGACACGTCCAGTTA-1-C2-0-C1+C2	C2	8255
CGGACACTCCTTCGAC-1-C2-0-C1+C2	C2	18330
CGGAGAAAGGCGTTAG-1-C2-0-C1+C2	C2	5578
CGGCAGTGTTCCACGG-1-C2-0-C1+C2	C2	7845
CGGCAGTTCCGCAGTG-1-C2-0-C1+C2	C2	3974
CGGGACTAGGCGTTGA-1-C2-0-C1+C2	C2	5494
CGGGCATGTTGCGTAT-1-C2-0-C1+C2	C2	6760
CGGGTCAGTCGTGGTC-1-C2-0-C1+C2	C2	8210
CGGGTGTGTGTATACC-1-C2-0-C1+C2	C2	6455
CGGGTGTTCTACGGGC-1-C2-0-C1+C2	C2	6247
CGGTCAGGTAACATGA-1-C2-0-C1+C2	C2	4861
CGGTCAGTCATGCATG-1-C2-0-C1+C2	C2	6482
CGTAAGTAGCCTTGAT-1-C2-0-C1+C2	C2	8688
CGTAAGTGTGTTCAGT-1-C2-0-C1+C2	C2	3647
CGTAATGGTCGTCATA-1-C2-0-C1+C2	C2	5186
CGTAGTACACCCTAAA-1-C2-0-C1+C2	C2	7572
CGTCAAAGTTCCGCAG-1-C2-0-C1+C2	C2	13407
CGTCAAATCAGGGTAG-1-C2-0-C1+C2	C2	8802
CGTCCATCACTGCTTC-1-C2-0-C1+C2	C2	5219
CGTGAATAGAAACCCG-1-C2-0-C1+C2	C2	3718
CGTGAATAGATTGCGG-1-C2-0-C1+C2	C2	7967
CGTGAATAGGCTTAGG-1-C2-0-C1+C2	C2	10440
CGTGAATCACCCGTAG-1-C2-0-C1+C2	C2	12470
CGTGATATCGGCGATC-1-C2-0-C1+C2	C2	10730
CGTGCTTCACAGTACT-1-C2-0-C1+C2	C2	9537
CGTGTCTTCTAGACAC-1-C2-0-C1+C2	C2	10447
CGTTAGATCATAGAGA-1-C2-0-C1+C2	C2	5998
CGTTCTGAGTGGATTA-1-C2-0-C1+C2	C2	5794
CTAACCCCAAGGGTCA-1-C2-0-C1+C2	C2	11528
CTAACTTAGACGGTCA-1-C2-0-C1+C2	C2	10246
CTAAGTGAGTTTGCTG-1-C2-0-C1+C2	C2	4304
CTAAGTGCACAAAGCG-1-C2-0-C1+C2	C2	5734
CTACATTAGAGACAAG-1-C2-0-C1+C2	C2	8449
CTACATTTCTAGAACC-1-C2-0-C1+C2	C2	11024
CTACGGGAGCTCACTA-1-C2-0-C1+C2	C2	13012
CTACTATAGGGAGGCA-1-C2-0-C1+C2	C2	13354
CTAGACAAGTCAGGGT-1-C2-0-C1+C2	C2	6445
CTAGACACATGGCCAC-1-C2-0-C1+C2	C2	10901
CTAGACATCCAGGACC-1-C2-0-C1+C2	C2	11180
CTATAGGAGATTAGTG-1-C2-0-C1+C2	C2	9449
CTATCCGCAGTCCGTG-1-C2-0-C1+C2	C2	6041
CTATCTAAGAACTTCC-1-C2-0-C1+C2	C2	12755
CTATCTATCTAGAGCT-1-C2-0-C1+C2	C2	10022
CTCAATTTCTGACAGT-1-C2-0-C1+C2	C2	11906
CTCAGAAAGGCATCTT-1-C2-0-C1+C2	C2	11452
CTCAGAATCGAACTCA-1-C2-0-C1+C2	C2	6444
CTCAGTCAGCAGCCTC-1-C2-0-C1+C2	C2	9032
CTCATCGCAGCAGTCC-1-C2-0-C1+C2	C2	7869
CTCATCGGTATGAGCG-1-C2-0-C1+C2	C2	3878
CTCATCGTCTGAACGT-1-C2-0-C1+C2	C2	8537
CTCATGCCATGTGTCA-1-C2-0-C1+C2	C2	17667
CTCCAACAGGGCAATC-1-C2-0-C1+C2	C2	17251
CTCCATGCACTTGGCG-1-C2-0-C1+C2	C2	9102
CTCCCTCCACATCATG-1-C2-0-C1+C2	C2	20673
CTCCTTTGTCGCAACC-1-C2-0-C1+C2	C2	12704
CTCCTTTGTTATGTGC-1-C2-0-C1+C2	C2	14931
CTCGAGGAGCCATGCC-1-C2-0-C1+C2	C2	8278
CTCTCAGGTGGTCCCA-1-C2-0-C1+C2	C2	5317
CTCTCAGTCACCATAG-1-C2-0-C1+C2	C2	12038
CTCTCGAAGAGGCGGA-1-C2-0-C1+C2	C2	11035
CTCTCGAGTCTCACAA-1-C2-0-C1+C2	C2	11903
CTCTGGTCACATATGC-1-C2-0-C1+C2	C2	11958
CTCTGGTGTTATTCTC-1-C2-0-C1+C2	C2	12915
CTCTGGTTCACCCATC-1-C2-0-C1+C2	C2	22441
CTCTGGTTCGAGATAA-1-C2-0-C1+C2	C2	19456
CTGAATGGTCTACGTA-1-C2-0-C1+C2	C2	16248
CTGAATGTCTTGCAAG-1-C2-0-C1+C2	C2	6966
CTGAGCGTCCACCTCA-1-C2-0-C1+C2	C2	4502
CTGAGGCCAAACCATC-1-C2-0-C1+C2	C2	10675
CTGCAGGAGGTCGCCT-1-C2-0-C1+C2	C2	6886
CTGCAGGCATGCCGCA-1-C2-0-C1+C2	C2	5469
CTGCATCAGGACGCTA-1-C2-0-C1+C2	C2	8371
CTGCCATTCACAAGAA-1-C2-0-C1+C2	C2	7043
CTGCTCACAAGTATAG-1-C2-0-C1+C2	C2	21719
CTGCTCAGTATCCTCC-1-C2-0-C1+C2	C2	14837
CTGCTCAGTTCAGCGC-1-C2-0-C1+C2	C2	11562
CTGGACGAGTTTCGGT-1-C2-0-C1+C2	C2	7505
CTGGACGGTGCACAAG-1-C2-0-C1+C2	C2	8021
CTGGCAGAGTTCCGTA-1-C2-0-C1+C2	C2	7747
CTGGCAGTCATCGGGC-1-C2-0-C1+C2	C2	3232
CTGGTCTGTTTCGCTC-1-C2-0-C1+C2	C2	9268
CTGTACCGTATCGTTG-1-C2-0-C1+C2	C2	4506
CTGTAGACAGATACTC-1-C2-0-C1+C2	C2	13491
CTGTAGATCTCTGGTC-1-C2-0-C1+C2	C2	8009
CTGTGAACATGACAAA-1-C2-0-C1+C2	C2	21518
CTGTGAAGTCCTTAAG-1-C2-0-C1+C2	C2	7968
CTGTGGGAGCTAATGA-1-C2-0-C1+C2	C2	6879
CTTACCGAGGCGTTAG-1-C2-0-C1+C2	C2	5841
CTTAGGAAGTACTGTC-1-C2-0-C1+C2	C2	3961
CTTAGGACAGCGTACC-1-C2-0-C1+C2	C2	5422
CTTCAATAGCTAGCCC-1-C2-0-C1+C2	C2	23098
CTTCCGAGTGTTACAC-1-C2-0-C1+C2	C2	13290
CTTCCTTAGTCAGCGA-1-C2-0-C1+C2	C2	8748
CTTCGGTTCTGCGAGC-1-C2-0-C1+C2	C2	7779
CTTCTCTGTCAAAGTA-1-C2-0-C1+C2	C2	9712
CTTGAGAAGGGTAGCT-1-C2-0-C1+C2	C2	6290
CTTGAGATCTTCGGAA-1-C2-0-C1+C2	C2	4485
CTTGATTTCCAAAGGG-1-C2-0-C1+C2	C2	8196
CTTTCAAAGATGACAT-1-C2-0-C1+C2	C2	5788
CTTTCAATCACGACTA-1-C2-0-C1+C2	C2	12219
GAAACCTAGGATGGCT-1-C2-0-C1+C2	C2	6731
GAAATGAAGTGGATAT-1-C2-0-C1+C2	C2	9759
GAACACTAGCATGAAT-1-C2-0-C1+C2	C2	8265
GAACGTTCATGGCACC-1-C2-0-C1+C2	C2	9514
GAACGTTGTTCTAACG-1-C2-0-C1+C2	C2	27762
GAACGTTTCAGAGTGG-1-C2-0-C1+C2	C2	6430
GAACGTTTCTTACGGA-1-C2-0-C1+C2	C2	8949
GAACTGTCACGAGAAC-1-C2-0-C1+C2	C2	9530
GAACTGTTCGAGAATA-1-C2-0-C1+C2	C2	7471
GAAGCCCCATACTGAC-1-C2-0-C1+C2	C2	8986
GAAGCCCTCCAAGCCG-1-C2-0-C1+C2	C2	22185
GAAGCGAGTTAGCTAC-1-C2-0-C1+C2	C2	8799
GAAGGGTAGAGCCATG-1-C2-0-C1+C2	C2	5409
GAAGTAACATGACGGA-1-C2-0-C1+C2	C2	11499
GAATAGATCTCGAGTA-1-C2-0-C1+C2	C2	5224
GAATCACGTCCCTGTT-1-C2-0-C1+C2	C2	13520
GAATCGTCATGCAGCC-1-C2-0-C1+C2	C2	8497
[truncated: 109,300 more rows]

## Sheet: Figure S1C
	Sample_renamed	n_genes_by_counts
AAACCCACACGACGAA-1-C1-0-C1+C2	C1	3384
AAACCCACATCCCACT-1-C1-0-C1+C2	C1	3593
AAACCCAGTACGATTC-1-C1-0-C1+C2	C1	3881
AAACCCATCCCGAGGT-1-C1-0-C1+C2	C1	4698
AAACCCATCCTCTTTC-1-C1-0-C1+C2	C1	5835
AAACGAACAACTGATC-1-C1-0-C1+C2	C1	3648
AAACGAAGTGTATTGC-1-C1-0-C1+C2	C1	4484
AAACGCTGTCACAGAG-1-C1-0-C1+C2	C1	3410
AAACGCTGTGACACGA-1-C1-0-C1+C2	C1	3082
AAAGAACAGCATGCAG-1-C1-0-C1+C2	C1	3917
AAAGGTACATGACTGT-1-C1-0-C1+C2	C1	1675
AAAGGTATCGCTGCGA-1-C1-0-C1+C2	C1	4217
AAAGTCCGTTCGAACT-1-C1-0-C1+C2	C1	4988
AAAGTGACACGCTATA-1-C1-0-C1+C2	C1	4860
AAAGTGAGTAAGGTCG-1-C1-0-C1+C2	C1	3706
AAATGGAGTCACGTGC-1-C1-0-C1+C2	C1	3459
AACAAAGCAAAGGCAC-1-C1-0-C1+C2	C1	3535
AACAAAGTCCATTTGT-1-C1-0-C1+C2	C1	3778
AACAAAGTCTTAGCCC-1-C1-0-C1+C2	C1	4278
AACAACCGTACTGGGA-1-C1-0-C1+C2	C1	3417
AACAAGACACCACTGG-1-C1-0-C1+C2	C1	2299
AACAAGACAGAAGTTA-1-C1-0-C1+C2	C1	3665
AACACACAGGCGCTCT-1-C1-0-C1+C2	C1	3638
AACACACCAACTGTGT-1-C1-0-C1+C2	C1	6347
AACAGGGAGACGCCCT-1-C1-0-C1+C2	C1	3566
AACAGGGCAGTCCGTG-1-C1-0-C1+C2	C1	2663
AACAGGGGTTGTAGCT-1-C1-0-C1+C2	C1	3743
AACCAACCAAATGGCG-1-C1-0-C1+C2	C1	2974
AACCAACCAACGCATT-1-C1-0-C1+C2	C1	4299
AACCACATCTGTCGTC-1-C1-0-C1+C2	C1	3425
AACCCAATCTCCTACG-1-C1-0-C1+C2	C1	3672
AACCTTTGTTCAATCG-1-C1-0-C1+C2	C1	4121
AACGAAAAGCTCCATA-1-C1-0-C1+C2	C1	2895
AACGGGAAGGGACCAT-1-C1-0-C1+C2	C1	2765
AACGGGACAGGGCTTC-1-C1-0-C1+C2	C1	3140
AACTTCTAGACGCTCC-1-C1-0-C1+C2	C1	4030
AACTTCTAGTATCCTG-1-C1-0-C1+C2	C1	5966
AACTTCTCAGGCGATA-1-C1-0-C1+C2	C1	3786
AAGACAAAGACCAAAT-1-C1-0-C1+C2	C1	2893
AAGACAATCTATCACT-1-C1-0-C1+C2	C1	3844
AAGCATCGTAGTCACT-1-C1-0-C1+C2	C1	2994
AAGCATCGTATGCGTT-1-C1-0-C1+C2	C1	3944
AAGCCATCAGCAGGAT-1-C1-0-C1+C2	C1	3736
AAGCGAGGTCTAACGT-1-C1-0-C1+C2	C1	4095
AAGCGTTGTAGGCAGT-1-C1-0-C1+C2	C1	3692
AAGGAATAGCCAAGCA-1-C1-0-C1+C2	C1	3069
AAGGAATCAGCGAACA-1-C1-0-C1+C2	C1	2925
AAGGAATGTCCAGCGT-1-C1-0-C1+C2	C1	3349
AAGGAATGTGCATCTA-1-C1-0-C1+C2	C1	3795
AAGGTAATCCACGTCT-1-C1-0-C1+C2	C1	3123
AAGGTAATCCCTTCCC-1-C1-0-C1+C2	C1	4646
AAGTACCAGGTCGACA-1-C1-0-C1+C2	C1	3348
AAGTCGTGTGAGCAGT-1-C1-0-C1+C2	C1	2701
AAGTTCGAGATCGGTG-1-C1-0-C1+C2	C1	2217
AAGTTCGGTACCTAGT-1-C1-0-C1+C2	C1	2720
AATAGAGGTGCAGGAT-1-C1-0-C1+C2	C1	3098
AATCACGAGTTCCGTA-1-C1-0-C1+C2	C1	3609
AATCACGCAGTCACGC-1-C1-0-C1+C2	C1	2943
AATCACGTCCGAGAAG-1-C1-0-C1+C2	C1	3798
AATCGACCATGGAATA-1-C1-0-C1+C2	C1	3225
AATGACCAGCAGATAT-1-C1-0-C1+C2	C1	3779
AATGCCACACTTGGGC-1-C1-0-C1+C2	C1	2901
AATGCCACAGTGTGCC-1-C1-0-C1+C2	C1	3288
AATGGAATCGCTACGG-1-C1-0-C1+C2	C1	2884
AATGGCTGTCGTATTG-1-C1-0-C1+C2	C1	2725
AATGGCTTCGCCAGAC-1-C1-0-C1+C2	C1	3388
AATTCCTAGCAATTAG-1-C1-0-C1+C2	C1	3176
AATTTCCTCAAGTCGT-1-C1-0-C1+C2	C1	3685
ACAAAGAAGACATATG-1-C1-0-C1+C2	C1	3019
ACAAAGAGTCACTCGG-1-C1-0-C1+C2	C1	2555
ACAACCAGTGAGCCAA-1-C1-0-C1+C2	C1	3492
ACAACCATCGACCACG-1-C1-0-C1+C2	C1	4545
ACACCAACAAACCATC-1-C1-0-C1+C2	C1	4022
ACACCAACACATATCG-1-C1-0-C1+C2	C1	3920
ACACTGACACTTGTCC-1-C1-0-C1+C2	C1	4570
ACACTGAGTGATAGAT-1-C1-0-C1+C2	C1	2543
ACAGAAATCGCATTGA-1-C1-0-C1+C2	C1	3173
ACAGAAATCGGCTATA-1-C1-0-C1+C2	C1	3524
ACAGCCGGTGTAGTGG-1-C1-0-C1+C2	C1	2390
ACAGCCGGTGTGAGCA-1-C1-0-C1+C2	C1	2716
ACAGCCGTCCACTGAA-1-C1-0-C1+C2	C1	3164
ACAGGGAGTACTGTTG-1-C1-0-C1+C2	C1	3367
ACATCCCAGCATCCTA-1-C1-0-C1+C2	C1	5224
ACATCCCAGTTAGTAG-1-C1-0-C1+C2	C1	4357
ACATCCCTCTCAACGA-1-C1-0-C1+C2	C1	3919
ACATCGAGTCATCAGT-1-C1-0-C1+C2	C1	3165
ACATCGAGTCTAGATC-1-C1-0-C1+C2	C1	3194
ACATGCATCGGCGATC-1-C1-0-C1+C2	C1	3297
ACATGCATCGTAGCCG-1-C1-0-C1+C2	C1	2897
ACATTTCGTGCGAACA-1-C1-0-C1+C2	C1	2959
ACATTTCTCATGGAGG-1-C1-0-C1+C2	C1	2101
ACCAAACAGTGCAACG-1-C1-0-C1+C2	C1	4433
ACCAAACTCCATTGGA-1-C1-0-C1+C2	C1	3513
ACCAACATCGCGATCG-1-C1-0-C1+C2	C1	3501
ACCCTCACAAGTGATA-1-C1-0-C1+C2	C1	4299
ACCCTCAGTACGCTTA-1-C1-0-C1+C2	C1	4441
ACCGTTCAGTAGCATA-1-C1-0-C1+C2	C1	4019
ACCGTTCGTTGCAACT-1-C1-0-C1+C2	C1	3322
ACCGTTCTCGTTGTGA-1-C1-0-C1+C2	C1	4152
ACCTGAAGTAGGAAAG-1-C1-0-C1+C2	C1	3243
ACCTGTCCACATTACG-1-C1-0-C1+C2	C1	3194
ACGATCAAGGACTAAT-1-C1-0-C1+C2	C1	4797
ACGATCACAGACAATA-1-C1-0-C1+C2	C1	3882
ACGATGTCATAATCCG-1-C1-0-C1+C2	C1	3561
ACGGAAGCAGCATCTA-1-C1-0-C1+C2	C1	2424
ACGGGTCAGGCGCTCT-1-C1-0-C1+C2	C1	3981
ACGGGTCCACATTGTG-1-C1-0-C1+C2	C1	4119
ACGGGTCGTGTGTCGC-1-C1-0-C1+C2	C1	3426
ACGGTTAGTACAAGTA-1-C1-0-C1+C2	C1	3982
ACGGTTATCAGTCACA-1-C1-0-C1+C2	C1	3539
ACGTAACGTCTACAAC-1-C1-0-C1+C2	C1	4573
ACGTAACTCACTCCGT-1-C1-0-C1+C2	C1	2859
ACGTAACTCCGATTAG-1-C1-0-C1+C2	C1	4059
ACGTCCTGTGCGAACA-1-C1-0-C1+C2	C1	2715
ACGTTCCAGTCGCCAC-1-C1-0-C1+C2	C1	4018
ACTACGAAGCATCGAG-1-C1-0-C1+C2	C1	2806
ACTACGAGTTAAGCAA-1-C1-0-C1+C2	C1	4814
ACTATCTCAACAAGAT-1-C1-0-C1+C2	C1	3394
ACTCCCAGTATGTCCA-1-C1-0-C1+C2	C1	5633
ACTCTCGAGCACTTTG-1-C1-0-C1+C2	C1	3257
ACTCTCGAGGTCGTAG-1-C1-0-C1+C2	C1	3852
ACTCTCGAGTGTTCCA-1-C1-0-C1+C2	C1	2988
ACTCTCGGTACATTGC-1-C1-0-C1+C2	C1	3583
ACTCTCGGTGGAGAAA-1-C1-0-C1+C2	C1	2542
ACTGCAAAGCATATGA-1-C1-0-C1+C2	C1	3316
ACTGCAACAGTAGTGG-1-C1-0-C1+C2	C1	2982
ACTGCAAGTCGCTGCA-1-C1-0-C1+C2	C1	3383
ACTGTGAAGAGTTGAT-1-C1-0-C1+C2	C1	3389
ACTGTGAGTTCCGCGA-1-C1-0-C1+C2	C1	3785
ACTGTGATCGTTCGCT-1-C1-0-C1+C2	C1	3242
ACTTAGGGTATTGGCT-1-C1-0-C1+C2	C1	3866
ACTTATCAGGTTGTTC-1-C1-0-C1+C2	C1	4253
ACTTCCGAGGCAGTCA-1-C1-0-C1+C2	C1	3287
ACTTCCGGTCACCTTC-1-C1-0-C1+C2	C1	4397
ACTTCCGTCATCTACT-1-C1-0-C1+C2	C1	3230
ACTTTCAAGCTGTTAC-1-C1-0-C1+C2	C1	4840
ACTTTCATCAGACTGT-1-C1-0-C1+C2	C1	4262
ACTTTGTTCATCTCTA-1-C1-0-C1+C2	C1	3744
AGAAATGTCGCGGTAC-1-C1-0-C1+C2	C1	3933
AGAAATGTCGGTGAAG-1-C1-0-C1+C2	C1	3852
AGAAATGTCTAGCCTC-1-C1-0-C1+C2	C1	2820
AGAACAATCAGCACCG-1-C1-0-C1+C2	C1	4063
AGAACCTTCCCTTGGT-1-C1-0-C1+C2	C1	3456
AGAAGCGAGCATCTTG-1-C1-0-C1+C2	C1	3195
AGAAGCGCACGTGTGC-1-C1-0-C1+C2	C1	2765
AGAAGCGTCTGGCTGG-1-C1-0-C1+C2	C1	3291
AGAAGTACACGTGAGA-1-C1-0-C1+C2	C1	3112
AGAAGTATCGGACGTC-1-C1-0-C1+C2	C1	2868
AGACACTGTCCAAGAG-1-C1-0-C1+C2	C1	3246
AGACACTTCAGTCATG-1-C1-0-C1+C2	C1	3271
AGACAGGTCCGATAAC-1-C1-0-C1+C2	C1	4715
AGACCATGTACAGAAT-1-C1-0-C1+C2	C1	3159
AGACCATGTACATTGC-1-C1-0-C1+C2	C1	2715
AGACCCGTCCACACCT-1-C1-0-C1+C2	C1	3226
AGACTCATCTCCTGCA-1-C1-0-C1+C2	C1	3177
AGAGAATAGTATGGCG-1-C1-0-C1+C2	C1	2909
AGAGAATGTATCGATC-1-C1-0-C1+C2	C1	2819
AGAGAGCAGGCCTGAA-1-C1-0-C1+C2	C1	3968
AGAGAGCCAATAACGA-1-C1-0-C1+C2	C1	3537
AGAGAGCCACTACTTT-1-C1-0-C1+C2	C1	3379
AGAGCAGGTGTCCAAT-1-C1-0-C1+C2	C1	3746
AGAGCCCTCCATACAG-1-C1-0-C1+C2	C1	2864
AGATAGAGTGCCTACG-1-C1-0-C1+C2	C1	3363
AGATGAATCCATATGG-1-C1-0-C1+C2	C1	3646
AGATGCTCACATAACC-1-C1-0-C1+C2	C1	4770
AGCATCAAGGAGGGTG-1-C1-0-C1+C2	C1	3457
AGCATCACAATCGAAA-1-C1-0-C1+C2	C1	2436
AGCCACGGTAGTCTGT-1-C1-0-C1+C2	C1	3420
AGCCAGCTCGCTATTT-1-C1-0-C1+C2	C1	3455
AGCGATTTCGTTCTCG-1-C1-0-C1+C2	C1	2840
AGCGTATAGTGAACAT-1-C1-0-C1+C2	C1	3839
AGCGTATCATAATGAG-1-C1-0-C1+C2	C1	4144
AGCGTATCATACGCAT-1-C1-0-C1+C2	C1	4286
AGCTACAGTAGGACCA-1-C1-0-C1+C2	C1	3435
AGCTCAATCATCACAG-1-C1-0-C1+C2	C1	3509
AGCTTCCCACCTCAGG-1-C1-0-C1+C2	C1	3329
AGCTTCCGTTGCATAC-1-C1-0-C1+C2	C1	3489
AGGACTTCAGACCATT-1-C1-0-C1+C2	C1	3078
AGGAGGTTCACAACCA-1-C1-0-C1+C2	C1	4526
AGGATAACACCACATA-1-C1-0-C1+C2	C1	3773
AGGATCTAGGCGTTAG-1-C1-0-C1+C2	C1	2491
AGGATCTCATGGAAGC-1-C1-0-C1+C2	C1	2822
AGGATCTGTAAGGCCA-1-C1-0-C1+C2	C1	2670
AGGCATTGTGAATATG-1-C1-0-C1+C2	C1	2854
AGGCCACAGTTGGGAC-1-C1-0-C1+C2	C1	4685
AGGCCACGTCACTACA-1-C1-0-C1+C2	C1	5133
AGGCCACGTTCCGCTT-1-C1-0-C1+C2	C1	3852
AGGCTGCGTGTTGATC-1-C1-0-C1+C2	C1	2847
AGGGAGTCAAGCACAG-1-C1-0-C1+C2	C1	3320
AGGGAGTCACAATGCT-1-C1-0-C1+C2	C1	3465
AGGGCCTCATTGAGGG-1-C1-0-C1+C2	C1	3165
AGGGCTCTCCGAGCTG-1-C1-0-C1+C2	C1	2955
AGGGTGACAGCGTATT-1-C1-0-C1+C2	C1	3899
AGGGTGAGTAATGTGA-1-C1-0-C1+C2	C1	3800
AGGGTGATCGCTTACC-1-C1-0-C1+C2	C1	3472
AGGGTTTTCTCATGGA-1-C1-0-C1+C2	C1	3668
AGGTCTAGTCCAAGAG-1-C1-0-C1+C2	C1	2736
AGGTTACAGCTTCGTA-1-C1-0-C1+C2	C1	3134
AGGTTACCAACACAGG-1-C1-0-C1+C2	C1	4174
AGGTTACGTGGCTGAA-1-C1-0-C1+C2	C1	2918
AGGTTACTCCAAGCCG-1-C1-0-C1+C2	C1	3899
AGGTTACTCCACTGGG-1-C1-0-C1+C2	C1	3764
AGGTTACTCGCCAATA-1-C1-0-C1+C2	C1	3939
AGGTTGTCAAGTATCC-1-C1-0-C1+C2	C1	3205
AGGTTGTTCCGTGTGG-1-C1-0-C1+C2	C1	3766
AGTAACCAGCTCCACG-1-C1-0-C1+C2	C1	2674
AGTAACCTCCATAGAC-1-C1-0-C1+C2	C1	3953
AGTACCACACGGAAGT-1-C1-0-C1+C2	C1	2938
AGTACCACAGCAGAAC-1-C1-0-C1+C2	C1	3478
AGTACCAGTCCATAGT-1-C1-0-C1+C2	C1	3048
AGTAGCTCAAGTTGGG-1-C1-0-C1+C2	C1	3325
AGTAGCTCATTGACTG-1-C1-0-C1+C2	C1	3876
AGTAGCTTCCACCCTA-1-C1-0-C1+C2	C1	3788
AGTAGCTTCTGGAGAG-1-C1-0-C1+C2	C1	3136
AGTCAACCAGCGGATA-1-C1-0-C1+C2	C1	3682
AGTCACACATCACCAA-1-C1-0-C1+C2	C1	3737
AGTCACAGTAAGTCAA-1-C1-0-C1+C2	C1	2968
AGTCATGAGCTAGCCC-1-C1-0-C1+C2	C1	2873
AGTCATGGTTGCCAAT-1-C1-0-C1+C2	C1	2675
AGTCATGTCAGCCTCT-1-C1-0-C1+C2	C1	3260
AGTCTCCGTTCTAACG-1-C1-0-C1+C2	C1	3693
AGTGACTCACCAGCCA-1-C1-0-C1+C2	C1	4865
AGTGCCGAGGGATCTG-1-C1-0-C1+C2	C1	3314
AGTGCCGCAAGGAGTC-1-C1-0-C1+C2	C1	3348
AGTGCCGTCACACGAT-1-C1-0-C1+C2	C1	2847
AGTTCCCTCGTTCTCG-1-C1-0-C1+C2	C1	3390
AGTTCCCTCTCCCATG-1-C1-0-C1+C2	C1	3993
AGTTCGAGTTTCGACA-1-C1-0-C1+C2	C1	3606
ATACCGAGTAGCTCGC-1-C1-0-C1+C2	C1	2711
ATACCTTGTATCGCGC-1-C1-0-C1+C2	C1	3044
ATACTTCAGATGGGCT-1-C1-0-C1+C2	C1	3486
ATACTTCAGGACAACC-1-C1-0-C1+C2	C1	4644
ATACTTCGTCAGGTGA-1-C1-0-C1+C2	C1	3187
ATACTTCGTTCCGTTC-1-C1-0-C1+C2	C1	4351
ATACTTCTCCAGTTCC-1-C1-0-C1+C2	C1	3521
ATAGACCCATGACCCG-1-C1-0-C1+C2	C1	5069
ATAGACCGTACGACTT-1-C1-0-C1+C2	C1	4395
ATAGACCTCAAATGAG-1-C1-0-C1+C2	C1	2946
ATAGAGAGTTATCTTC-1-C1-0-C1+C2	C1	3610
ATAGGCTAGATGCTAA-1-C1-0-C1+C2	C1	3879
ATAGGCTTCTATACTC-1-C1-0-C1+C2	C1	3831
ATATCCTCAGCCTACG-1-C1-0-C1+C2	C1	3908
ATATCCTTCACACCCT-1-C1-0-C1+C2	C1	4711
ATATCCTTCCGAAGGA-1-C1-0-C1+C2	C1	3876
ATCACAGGTTCAAGTC-1-C1-0-C1+C2	C1	4523
ATCACAGTCAGCGTCG-1-C1-0-C1+C2	C1	2946
ATCACAGTCCTCACGT-1-C1-0-C1+C2	C1	3501
ATCACGATCCTATTGT-1-C1-0-C1+C2	C1	3044
ATCCACCCAAAGCTCT-1-C1-0-C1+C2	C1	3930
ATCCACCCACGGGTAA-1-C1-0-C1+C2	C1	3998
ATCCACCTCTACGGTA-1-C1-0-C1+C2	C1	4784
ATCCCTGCATCTCGTC-1-C1-0-C1+C2	C1	3740
ATCCCTGTCGTAACCA-1-C1-0-C1+C2	C1	3279
ATCCTATCATCCGTTC-1-C1-0-C1+C2	C1	4191
ATCGATGTCGCTTGCT-1-C1-0-C1+C2	C1	3709
ATCGCCTGTATGAAGT-1-C1-0-C1+C2	C1	2966
ATCGCCTGTTGCATTG-1-C1-0-C1+C2	C1	3048
ATCGGATGTGAGCAGT-1-C1-0-C1+C2	C1	4000
ATCGTAGTCGGTAGGA-1-C1-0-C1+C2	C1	3324
ATCGTCCAGTTGGGAC-1-C1-0-C1+C2	C1	2810
ATCGTGATCTCTTAAC-1-C1-0-C1+C2	C1	2611
ATCTCTAAGAGCTTTC-1-C1-0-C1+C2	C1	3182
ATCTCTAGTCTACGAT-1-C1-0-C1+C2	C1	4602
ATGAAAGAGAGCCCAA-1-C1-0-C1+C2	C1	3319
ATGAAAGCAATTGCCA-1-C1-0-C1+C2	C1	2970
ATGAAAGCAGTCTACA-1-C1-0-C1+C2	C1	3459
ATGAAAGTCCCAGTGG-1-C1-0-C1+C2	C1	2595
ATGACCAGTAGATCGG-1-C1-0-C1+C2	C1	3001
ATGACCATCATGAAAG-1-C1-0-C1+C2	C1	3358
ATGAGGGAGATGAACT-1-C1-0-C1+C2	C1	3375
ATGAGTCAGGTAGCCA-1-C1-0-C1+C2	C1	2590
ATGCATGAGAGATTCA-1-C1-0-C1+C2	C1	2906
ATGCATGCAGACAAAT-1-C1-0-C1+C2	C1	3984
ATGCATGGTTGCATAC-1-C1-0-C1+C2	C1	4452
ATGCCTCGTGTCTTAG-1-C1-0-C1+C2	C1	2920
ATGCGATAGACATCAA-1-C1-0-C1+C2	C1	3384
ATGCGATCACTTCAAG-1-C1-0-C1+C2	C1	3316
ATGCGATGTGTAGCAG-1-C1-0-C1+C2	C1	2298
ATGGAGGAGTTGTAAG-1-C1-0-C1+C2	C1	4452
ATGGATCTCGACCAAT-1-C1-0-C1+C2	C1	2950
ATGGGAGAGACGTCGA-1-C1-0-C1+C2	C1	3251
ATGGGAGAGCTGGCCT-1-C1-0-C1+C2	C1	3435
ATGGGTTAGATAACGT-1-C1-0-C1+C2	C1	2556
ATGGTTGCAATCCTTT-1-C1-0-C1+C2	C1	3971
ATGTCTTTCTCTGAGA-1-C1-0-C1+C2	C1	1812
ATTACCTGTCGTGCCA-1-C1-0-C1+C2	C1	3283
ATTACCTTCCCGTGTT-1-C1-0-C1+C2	C1	2477
ATTACTCCAAGTCGTT-1-C1-0-C1+C2	C1	3347
ATTACTCTCCGTGTCT-1-C1-0-C1+C2	C1	5041
ATTATCCCAAGTTCGT-1-C1-0-C1+C2	C1	4468
ATTATCCGTAGTCGGA-1-C1-0-C1+C2	C1	2617
ATTCACTTCTGAGGCC-1-C1-0-C1+C2	C1	5462
ATTCAGGAGTATGACA-1-C1-0-C1+C2	C1	3944
ATTCAGGCAGCGAACA-1-C1-0-C1+C2	C1	3054
ATTCAGGCAGTCTGGC-1-C1-0-C1+C2	C1	5109
ATTCAGGTCCAGGACC-1-C1-0-C1+C2	C1	5096
ATTCATCAGAAGTCCG-1-C1-0-C1+C2	C1	2879
ATTCCCGAGATAGTCA-1-C1-0-C1+C2	C1	2778
ATTCCCGCACTAGAGG-1-C1-0-C1+C2	C1	2867
ATTCCCGCAGCTGTCG-1-C1-0-C1+C2	C1	2996
ATTCCTACATGGACAG-1-C1-0-C1+C2	C1	2618
ATTCCTATCGAAACAA-1-C1-0-C1+C2	C1	4251
ATTCGTTGTCGTGGTC-1-C1-0-C1+C2	C1	2090
ATTCTACCATTGAGGG-1-C1-0-C1+C2	C1	3509
ATTCTACGTTTGTGGT-1-C1-0-C1+C2	C1	2517
ATTGGGTCAAACGTGG-1-C1-0-C1+C2	C1	4648
ATTGGGTCACCGTGAC-1-C1-0-C1+C2	C1	3265
ATTGTTCCACACGTGC-1-C1-0-C1+C2	C1	4528
ATTTACCCAACGGCTC-1-C1-0-C1+C2	C1	3246
ATTTACCTCGACCACG-1-C1-0-C1+C2	C1	5010
CAAAGAAGTCACTCTC-1-C1-0-C1+C2	C1	2728
CAAAGAATCCGAGCTG-1-C1-0-C1+C2	C1	4119
CAACAACGTGACTGAG-1-C1-0-C1+C2	C1	3336
CAACAACGTGGTCTCG-1-C1-0-C1+C2	C1	2955
CAACAGTCAGCTCCTT-1-C1-0-C1+C2	C1	4505
CAACAGTTCTTCCACG-1-C1-0-C1+C2	C1	3328
CAACCAAGTCCAGCGT-1-C1-0-C1+C2	C1	3452
CAACGATGTTAGAAAC-1-C1-0-C1+C2	C1	3130
CAACGGCTCAATGCAC-1-C1-0-C1+C2	C1	3313
CAACGGCTCGCTGATA-1-C1-0-C1+C2	C1	2648
CAAGACTAGGATTCAA-1-C1-0-C1+C2	C1	3131
CAAGACTTCTTGCGCT-1-C1-0-C1+C2	C1	3659
CAAGAGGTCCGTATAG-1-C1-0-C1+C2	C1	3096
CAAGGGACAAGACCTT-1-C1-0-C1+C2	C1	3984
CAAGGGAGTCGCATCG-1-C1-0-C1+C2	C1	2649
CAAGGGATCGTGGGTC-1-C1-0-C1+C2	C1	4093
CAATCGAGTTCTTGCC-1-C1-0-C1+C2	C1	3040
CAATCGATCGGCTTGG-1-C1-0-C1+C2	C1	2600
CAATGACCAGAGGTAC-1-C1-0-C1+C2	C1	3216
CAATTTCAGCGTCGAA-1-C1-0-C1+C2	C1	1988
CAATTTCGTCGCTTAA-1-C1-0-C1+C2	C1	2824
CACAACAAGATTTGCC-1-C1-0-C1+C2	C1	5498
CACAGATCAGTTGCGC-1-C1-0-C1+C2	C1	3651
CACAGATGTCGTAATC-1-C1-0-C1+C2	C1	3124
CACAGGCCATGGGTCC-1-C1-0-C1+C2	C1	3737
CACAGGCGTGATTAGA-1-C1-0-C1+C2	C1	3892
CACATGACATCGGAGA-1-C1-0-C1+C2	C1	2952
CACATGATCTATTCGT-1-C1-0-C1+C2	C1	4244
CACCGTTCAATGTCAC-1-C1-0-C1+C2	C1	4210
CACTAAGCATGGCCCA-1-C1-0-C1+C2	C1	3676
CACTGAACATCCAACA-1-C1-0-C1+C2	C1	4439
CACTGTCCACCCAACG-1-C1-0-C1+C2	C1	4383
CAGAGCCAGCCTAACT-1-C1-0-C1+C2	C1	3020
CAGAGCCCACGCACCA-1-C1-0-C1+C2	C1	4464
CAGAGCCCACGTCATA-1-C1-0-C1+C2	C1	2458
CAGATACGTCTCACGG-1-C1-0-C1+C2	C1	3523
CAGATTGAGTTAGTAG-1-C1-0-C1+C2	C1	2707
CAGCAATCACCTGTCT-1-C1-0-C1+C2	C1	3846
CAGCACGGTCTGTAAC-1-C1-0-C1+C2	C1	3243
CAGCACGTCGCTTAAG-1-C1-0-C1+C2	C1	3534
CAGCAGCCAGGTGTTT-1-C1-0-C1+C2	C1	3654
CAGCAGCTCTGGCCAG-1-C1-0-C1+C2	C1	3731
CAGGCCATCCGCAACG-1-C1-0-C1+C2	C1	4558
CAGGGCTGTACGATCT-1-C1-0-C1+C2	C1	2922
CAGGGCTGTCCGATCG-1-C1-0-C1+C2	C1	2954
CAGGTATGTCGCATGC-1-C1-0-C1+C2	C1	3967
CAGTGCGGTTCTCTCG-1-C1-0-C1+C2	C1	4149
CAGTTCCAGCATGGGT-1-C1-0-C1+C2	C1	3762
CAGTTCCCAAGCAGGT-1-C1-0-C1+C2	C1	4310
CAGTTCCCACGTTGGC-1-C1-0-C1+C2	C1	3327
CAGTTCCTCTAGACCA-1-C1-0-C1+C2	C1	3238
CATACAGAGAGTGAAG-1-C1-0-C1+C2	C1	3498
CATACAGCAGACCAAG-1-C1-0-C1+C2	C1	3926
CATACCCAGGTGATCG-1-C1-0-C1+C2	C1	3191
CATACCCGTAAGTTGA-1-C1-0-C1+C2	C1	2779
CATACTTGTTCCAAAC-1-C1-0-C1+C2	C1	3497
CATCAAGCAACACACT-1-C1-0-C1+C2	C1	3575
CATCAAGGTCGAATTC-1-C1-0-C1+C2	C1	2744
CATCCACCAAGGTTGG-1-C1-0-C1+C2	C1	5198
CATCCACTCCGGTTCT-1-C1-0-C1+C2	C1	4865
CATCCCACAAATAAGC-1-C1-0-C1+C2	C1	4726
CATCCCATCTTACGTT-1-C1-0-C1+C2	C1	2964
CATCCGTAGGTAGTCG-1-C1-0-C1+C2	C1	3012
CATCCGTTCAGCAATC-1-C1-0-C1+C2	C1	4124
CATCGCTTCCAACTAG-1-C1-0-C1+C2	C1	3611
CATCGCTTCGCCTCTA-1-C1-0-C1+C2	C1	4412
CATCGGGAGGTCATCT-1-C1-0-C1+C2	C1	3637
CATCGTCCAGAGCTAG-1-C1-0-C1+C2	C1	2538
CATCGTCGTTAACAGA-1-C1-0-C1+C2	C1	3413
CATGAGTCACAGTCAT-1-C1-0-C1+C2	C1	3472
CATGCAACAGCCTATA-1-C1-0-C1+C2	C1	3407
CATGCAACATTAAAGG-1-C1-0-C1+C2	C1	4624
CATGCCTCACGCACCA-1-C1-0-C1+C2	C1	4355
CATGCGGTCCATAGGT-1-C1-0-C1+C2	C1	3451
CATGCTCAGGTTGACG-1-C1-0-C1+C2	C1	3951
CATTCATAGCTTGTGT-1-C1-0-C1+C2	C1	2959
CATTCATAGTGCTCAT-1-C1-0-C1+C2	C1	3308
CATTCATTCATAGAGA-1-C1-0-C1+C2	C1	3598
CATTCATTCCGCTGTT-1-C1-0-C1+C2	C1	3653
CATTCATTCGACATCA-1-C1-0-C1+C2	C1	4462
CATTCCGAGTACCCTA-1-C1-0-C1+C2	C1	4748
CATTCCGCAGCACGAA-1-C1-0-C1+C2	C1	4557
CATTCCGCAGGCCCTA-1-C1-0-C1+C2	C1	3360
CATTCCGGTCGTCGGT-1-C1-0-C1+C2	C1	3455
CATTCCGGTGGTCCCA-1-C1-0-C1+C2	C1	4797
CATTCCGTCGAACCAT-1-C1-0-C1+C2	C1	4161
CATTCTACAGACCCGT-1-C1-0-C1+C2	C1	3502
CATTCTATCCCTGGTT-1-C1-0-C1+C2	C1	2762
CATTGAGCAGCAAGAC-1-C1-0-C1+C2	C1	2742
CATTGAGGTGGGAGAG-1-C1-0-C1+C2	C1	2986
CATTGTTAGTATAGAC-1-C1-0-C1+C2	C1	3349
CATTGTTTCTCCTGAC-1-C1-0-C1+C2	C1	3489
CATTTCACAGAACTAA-1-C1-0-C1+C2	C1	3783
CCAAGCGTCCAGTGTA-1-C1-0-C1+C2	C1	3326
CCAATGAAGATGATTG-1-C1-0-C1+C2	C1	3854
CCAATGACATTCCTAT-1-C1-0-C1+C2	C1	4965
CCAATGATCTCGCAGG-1-C1-0-C1+C2	C1	4480
CCAATTTAGATGTAGT-1-C1-0-C1+C2	C1	3565
CCAATTTCAGCGGTCT-1-C1-0-C1+C2	C1	3242
CCAATTTCATCCTGTC-1-C1-0-C1+C2	C1	4487
CCAATTTTCCCGAGAC-1-C1-0-C1+C2	C1	3173
CCAATTTTCGCTTGCT-1-C1-0-C1+C2	C1	4950
CCAATTTTCTCTGGTC-1-C1-0-C1+C2	C1	5379
CCAATTTTCTTACGGA-1-C1-0-C1+C2	C1	3811
CCACAAAAGTTTCGGT-1-C1-0-C1+C2	C1	4558
CCACACTTCCTTCGAC-1-C1-0-C1+C2	C1	4667
CCACCATGTGCTTCAA-1-C1-0-C1+C2	C1	4829
CCACGTTAGAATGTTG-1-C1-0-C1+C2	C1	4218
CCACGTTCAGGGATAC-1-C1-0-C1+C2	C1	4495
CCACGTTGTTATGTGC-1-C1-0-C1+C2	C1	3565
CCACTTGCATAAGCAA-1-C1-0-C1+C2	C1	3192
CCACTTGGTATTGGCT-1-C1-0-C1+C2	C1	4121
CCATAAGCAGTCAGCC-1-C1-0-C1+C2	C1	4203
CCATAAGGTCGATGCC-1-C1-0-C1+C2	C1	3621
CCATAAGTCTGAGCAT-1-C1-0-C1+C2	C1	3175
CCCAACTAGCACACAG-1-C1-0-C1+C2	C1	4135
CCCATTGAGAAGTATC-1-C1-0-C1+C2	C1	3014
CCCATTGGTCTGTTAG-1-C1-0-C1+C2	C1	2729
CCCTAACAGACTCTTG-1-C1-0-C1+C2	C1	5390
CCCTCTCAGGGATGTC-1-C1-0-C1+C2	C1	3578
CCCTCTCCAAAGAGTT-1-C1-0-C1+C2	C1	4337
CCCTCTCGTCTCTCTG-1-C1-0-C1+C2	C1	3365
CCCTCTCGTGCCCAGT-1-C1-0-C1+C2	C1	3826
CCCTTAGAGGAGAGTA-1-C1-0-C1+C2	C1	3103
CCCTTAGCAAAGGGCT-1-C1-0-C1+C2	C1	3754
CCCTTAGTCCCACAGG-1-C1-0-C1+C2	C1	4420
CCGAACGTCCTAAGTG-1-C1-0-C1+C2	C1	4082
CCGATCTAGACCAGAC-1-C1-0-C1+C2	C1	3100
CCGATCTAGACTTCAC-1-C1-0-C1+C2	C1	3813
CCGATCTAGATTGACA-1-C1-0-C1+C2	C1	3399
CCGATGGTCTGCGGGT-1-C1-0-C1+C2	C1	2901
CCGCAAGTCAGGAAGC-1-C1-0-C1+C2	C1	2975
CCGCAAGTCATTTGCT-1-C1-0-C1+C2	C1	5384
CCGGACACAATACCCA-1-C1-0-C1+C2	C1	3375
CCGGACATCAGATGCT-1-C1-0-C1+C2	C1	2635
CCGGGTAAGGTCTTTG-1-C1-0-C1+C2	C1	3909
CCGGGTATCCAACACA-1-C1-0-C1+C2	C1	3789
CCGGTAGTCGTGGCTG-1-C1-0-C1+C2	C1	4425
CCGGTGAAGCCTCGTG-1-C1-0-C1+C2	C1	2679
CCGGTGAAGTCGCCAC-1-C1-0-C1+C2	C1	3081
CCGGTGACACTGTGAT-1-C1-0-C1+C2	C1	2690
CCGGTGAGTATTTCTC-1-C1-0-C1+C2	C1	4399
CCGGTGAGTGGAAGTC-1-C1-0-C1+C2	C1	3105
CCGTAGGCAGCTTCCT-1-C1-0-C1+C2	C1	3118
CCGTAGGGTTTACCTT-1-C1-0-C1+C2	C1	3646
CCGTAGGTCTGCCTCA-1-C1-0-C1+C2	C1	4156
CCGTTCAAGGTGCAGT-1-C1-0-C1+C2	C1	4349
CCGTTCACAGCGACAA-1-C1-0-C1+C2	C1	2797
CCTAACCCAGCCTACG-1-C1-0-C1+C2	C1	4514
CCTAAGACACGTAGAG-1-C1-0-C1+C2	C1	2402
CCTACGTCAGCGTTTA-1-C1-0-C1+C2	C1	3562
CCTACGTTCATGAAAG-1-C1-0-C1+C2	C1	3192
CCTACGTTCTCGTGGG-1-C1-0-C1+C2	C1	4030
CCTATCGCAATACGAA-1-C1-0-C1+C2	C1	5002
CCTCATGAGTAAACGT-1-C1-0-C1+C2	C1	3559
CCTCATGCATGCCGCA-1-C1-0-C1+C2	C1	4178
CCTCCAAAGGAGATAG-1-C1-0-C1+C2	C1	3463
CCTCCAAAGGCTCTCG-1-C1-0-C1+C2	C1	2987
CCTCCAAGTGCTTATG-1-C1-0-C1+C2	C1	3903
CCTCCTCGTAGGAGTC-1-C1-0-C1+C2	C1	2886
CCTCCTCGTATTCCTT-1-C1-0-C1+C2	C1	4670
CCTCTAGAGAGAGCCT-1-C1-0-C1+C2	C1	3091
CCTCTAGCAATACAGA-1-C1-0-C1+C2	C1	3742
CCTGCATAGTTGGCGA-1-C1-0-C1+C2	C1	3458
CCTGTTGCAGAGTCAG-1-C1-0-C1+C2	C1	2842
CCTTGTGCATCTCAAG-1-C1-0-C1+C2	C1	3490
CCTTGTGCATGAAGGC-1-C1-0-C1+C2	C1	3012
CCTTGTGGTCACAATC-1-C1-0-C1+C2	C1	4339
CCTTGTGTCAACTTTC-1-C1-0-C1+C2	C1	3691
CCTTTGGAGCCGTTGC-1-C1-0-C1+C2	C1	3619
CCTTTGGCAATCTCGA-1-C1-0-C1+C2	C1	3758
CCTTTGGGTCAGGCAA-1-C1-0-C1+C2	C1	3439
CGAAGGAAGACGGAAA-1-C1-0-C1+C2	C1	2972
CGAAGGAAGCTACGTT-1-C1-0-C1+C2	C1	3228
CGAAGGAAGTGGTTAA-1-C1-0-C1+C2	C1	2955
CGAATTGCAAGTGGGT-1-C1-0-C1+C2	C1	3060
CGAATTGGTTGCACGC-1-C1-0-C1+C2	C1	5173
CGAATTGGTTGCATTG-1-C1-0-C1+C2	C1	2669
CGAGAAGAGTAGTGCG-1-C1-0-C1+C2	C1	3516
CGAGGAACACGTGTGC-1-C1-0-C1+C2	C1	2491
CGAGGAATCATTCTTG-1-C1-0-C1+C2	C1	3817
CGAGGAATCTATACTC-1-C1-0-C1+C2	C1	3452
CGAGTGCCAATCTCTT-1-C1-0-C1+C2	C1	4207
CGATCGGCATCGATGT-1-C1-0-C1+C2	C1	2879
CGATCGGTCTAAACGC-1-C1-0-C1+C2	C1	2178
CGATGCGGTACATTGC-1-C1-0-C1+C2	C1	4207
CGATGCGTCGGAATGG-1-C1-0-C1+C2	C1	2663
CGATGGCCACGTAACT-1-C1-0-C1+C2	C1	2527
CGCATAACAGCAGAAC-1-C1-0-C1+C2	C1	3141
CGCATGGAGCCATCCG-1-C1-0-C1+C2	C1	3200
CGCATGGGTTACGTAC-1-C1-0-C1+C2	C1	3031
CGCATGGTCGTGGGAA-1-C1-0-C1+C2	C1	2447
CGCCAGACACCCTGTT-1-C1-0-C1+C2	C1	4192
CGCCAGAGTGGCTCTG-1-C1-0-C1+C2	C1	2653
CGCCATTAGAGCATCG-1-C1-0-C1+C2	C1	2137
CGCCATTTCGCCTAGG-1-C1-0-C1+C2	C1	3605
CGCGTGAAGGAATCGC-1-C1-0-C1+C2	C1	2698
CGCGTGAAGTCGGCAA-1-C1-0-C1+C2	C1	2612
CGGAACCCAATGAACA-1-C1-0-C1+C2	C1	2707
CGGAATTTCTAACGGT-1-C1-0-C1+C2	C1	3978
CGGAGAAAGACAGCGT-1-C1-0-C1+C2	C1	2785
CGGAGAATCCGGTAGC-1-C1-0-C1+C2	C1	3371
CGGCAGTAGTCCTACA-1-C1-0-C1+C2	C1	2913
CGGGCATTCTGGAGAG-1-C1-0-C1+C2	C1	2918
CGGGTCAGTCCTCCTA-1-C1-0-C1+C2	C1	3453
CGGGTCATCACAATGC-1-C1-0-C1+C2	C1	3980
CGGGTGTCAATGGGTG-1-C1-0-C1+C2	C1	3335
CGGGTGTTCAATGTCG-1-C1-0-C1+C2	C1	3344
CGGTCAGGTCACCCTT-1-C1-0-C1+C2	C1	2483
CGGTCAGGTCACTTAG-1-C1-0-C1+C2	C1	3738
CGTAATGAGATCCCGC-1-C1-0-C1+C2	C1	3216
CGTAATGAGGAACTCG-1-C1-0-C1+C2	C1	3233
CGTAATGCAAGGTCGA-1-C1-0-C1+C2	C1	3077
CGTAATGGTCACTAGT-1-C1-0-C1+C2	C1	2967
CGTAGTACAATCCTAG-1-C1-0-C1+C2	C1	3194
CGTAGTACACCATAAC-1-C1-0-C1+C2	C1	2344
CGTAGTACATGGCTAT-1-C1-0-C1+C2	C1	3333
CGTCCATCACCAACAT-1-C1-0-C1+C2	C1	4669
CGTGAATAGTTAACGA-1-C1-0-C1+C2	C1	3256
CGTGAATCATGTACGT-1-C1-0-C1+C2	C1	2817
CGTGAATGTCGAGTTT-1-C1-0-C1+C2	C1	2241
CGTGCTTAGACTTCGT-1-C1-0-C1+C2	C1	3069
CGTGCTTAGGGCTAAC-1-C1-0-C1+C2	C1	2918
CGTGCTTAGTGCCTCG-1-C1-0-C1+C2	C1	3483
CGTGCTTTCCGTAGGC-1-C1-0-C1+C2	C1	2790
CGTGCTTTCGGCTTGG-1-C1-0-C1+C2	C1	2622
CGTGTCTCATCTGTTT-1-C1-0-C1+C2	C1	2236
CGTGTCTCATGATCTG-1-C1-0-C1+C2	C1	2461
CGTTCTGAGCATACTC-1-C1-0-C1+C2	C1	4553
CGTTCTGGTCAAGCGA-1-C1-0-C1+C2	C1	2622
CTAAGTGGTGAGCCAA-1-C1-0-C1+C2	C1	3033
CTAAGTGGTTCAGTAC-1-C1-0-C1+C2	C1	4049
CTACAGAGTCGTCTCT-1-C1-0-C1+C2	C1	2165
CTACATTCAATACGCT-1-C1-0-C1+C2	C1	4494
CTACATTTCACTCGAA-1-C1-0-C1+C2	C1	3861
CTACATTTCCTGTTGC-1-C1-0-C1+C2	C1	5189
CTACATTTCTCGTGAA-1-C1-0-C1+C2	C1	3054
CTACCCAAGACCATTC-1-C1-0-C1+C2	C1	4169
CTACCCAGTACCGGAA-1-C1-0-C1+C2	C1	2550
CTACCTGCAAGCAATA-1-C1-0-C1+C2	C1	4104
CTACGGGAGCGCCCAT-1-C1-0-C1+C2	C1	3719
CTACGGGCAAACTCGT-1-C1-0-C1+C2	C1	3114
CTAGACACAATAACGA-1-C1-0-C1+C2	C1	4137
CTAGACATCTTGGAAC-1-C1-0-C1+C2	C1	3091
CTAGGTAGTTGCCATA-1-C1-0-C1+C2	C1	5450
CTATAGGAGCCGATTT-1-C1-0-C1+C2	C1	4125
CTATAGGCAGCTGCCA-1-C1-0-C1+C2	C1	3095
CTATAGGGTCCACACG-1-C1-0-C1+C2	C1	3558
CTATAGGTCTAGAACC-1-C1-0-C1+C2	C1	1836
CTATCCGGTTATTCTC-1-C1-0-C1+C2	C1	4558
CTATCTAGTCCTACGG-1-C1-0-C1+C2	C1	3265
CTCAACCGTCGCGTTG-1-C1-0-C1+C2	C1	3675
CTCAACCGTTCAAACC-1-C1-0-C1+C2	C1	5201
CTCAAGAGTTACCTGA-1-C1-0-C1+C2	C1	3792
CTCAATTAGCCTCGTG-1-C1-0-C1+C2	C1	3745
CTCAATTTCCCTCTTT-1-C1-0-C1+C2	C1	4321
CTCAGAAGTCAAACGG-1-C1-0-C1+C2	C1	3702
CTCAGAAGTGACTCGC-1-C1-0-C1+C2	C1	2676
CTCAGGGAGATAGTGT-1-C1-0-C1+C2	C1	3418
CTCATGCGTATCTTCT-1-C1-0-C1+C2	C1	4047
CTCATGCGTATGGAGC-1-C1-0-C1+C2	C1	2572
CTCATGCGTCTGCCTT-1-C1-0-C1+C2	C1	4265
CTCATGCTCCTTACCG-1-C1-0-C1+C2	C1	4224
CTCATGCTCGTCGACG-1-C1-0-C1+C2	C1	3557
CTCATTAAGCGCTTCG-1-C1-0-C1+C2	C1	3923
CTCATTACACAGTCCG-1-C1-0-C1+C2	C1	3383
CTCCAACAGTCGCCAC-1-C1-0-C1+C2	C1	4391
CTCCAACTCGCAACAT-1-C1-0-C1+C2	C1	4910
CTCCACAAGGCATGGT-1-C1-0-C1+C2	C1	4119
CTCCACATCAAGTGTC-1-C1-0-C1+C2	C1	3553
CTCCCAACATGCAGCC-1-C1-0-C1+C2	C1	4098
CTCCCTCGTACTAAGA-1-C1-0-C1+C2	C1	3414
CTCCCTCTCTCGACCT-1-C1-0-C1+C2	C1	5693
CTCCTCCCACGTCGTG-1-C1-0-C1+C2	C1	2630
CTCCTTTCACACGGTC-1-C1-0-C1+C2	C1	4264
CTCTGGTCAGCTGTAT-1-C1-0-C1+C2	C1	3240
CTCTGGTTCGCGGACT-1-C1-0-C1+C2	C1	3604
CTGAATGAGTCACGCC-1-C1-0-C1+C2	C1	3367
CTGAGGCTCACACGAT-1-C1-0-C1+C2	C1	4114
CTGATCCCAGCGCGTT-1-C1-0-C1+C2	C1	3823
CTGCAGGAGCCAAGTG-1-C1-0-C1+C2	C1	3948
CTGCAGGAGCGTCTGC-1-C1-0-C1+C2	C1	2237
CTGCATCCATAGTCAC-1-C1-0-C1+C2	C1	3929
CTGCATCGTAATCAAG-1-C1-0-C1+C2	C1	2790
CTGCATCTCCTACCGT-1-C1-0-C1+C2	C1	4663
CTGCCATCACCTGAAT-1-C1-0-C1+C2	C1	3509
CTGCCTAAGGCTCTAT-1-C1-0-C1+C2	C1	4677
CTGCCTACATTGGGAG-1-C1-0-C1+C2	C1	3065
CTGCGAGAGGGTGAGG-1-C1-0-C1+C2	C1	2336
CTGCGAGCACAGCCTG-1-C1-0-C1+C2	C1	2923
CTGCTCACATACCATG-1-C1-0-C1+C2	C1	3295
CTGCTCATCAGCGCAC-1-C1-0-C1+C2	C1	4231
CTGCTCATCAGGGTAG-1-C1-0-C1+C2	C1	3342
CTGCTCATCTACACTT-1-C1-0-C1+C2	C1	4241
CTGGCAGAGGTGCGAT-1-C1-0-C1+C2	C1	3810
CTGGCAGAGTGCACAG-1-C1-0-C1+C2	C1	2638
CTGGCAGCAATGCAGG-1-C1-0-C1+C2	C1	2979
CTGGCAGCACTTGAGT-1-C1-0-C1+C2	C1	3396
CTGGCAGTCCCTGGTT-1-C1-0-C1+C2	C1	4437
CTGGTCTAGTAGAATC-1-C1-0-C1+C2	C1	4284
CTGGTCTGTCTCAGGC-1-C1-0-C1+C2	C1	3462
CTGTAGAAGTGGATAT-1-C1-0-C1+C2	C1	3803
CTGTATTAGCTGTTCA-1-C1-0-C1+C2	C1	4459
CTGTGAAAGAAGCCTG-1-C1-0-C1+C2	C1	3193
CTGTGAAAGGTCTTTG-1-C1-0-C1+C2	C1	2939
CTGTGGGCATAACCCA-1-C1-0-C1+C2	C1	2983
CTGTGGGGTCGATTCA-1-C1-0-C1+C2	C1	3648
CTTACCGAGTCTGGAG-1-C1-0-C1+C2	C1	3688
CTTACCGCAGATAAAC-1-C1-0-C1+C2	C1	3169
CTTAGGAGTCTCAGGC-1-C1-0-C1+C2	C1	2543
CTTCCGAGTAATGTGA-1-C1-0-C1+C2	C1	4140
CTTCCGAGTCGAATGG-1-C1-0-C1+C2	C1	3846
CTTCCTTAGTTGGACG-1-C1-0-C1+C2	C1	4052
CTTCCTTTCAACTCTT-1-C1-0-C1+C2	C1	4318
CTTCCTTTCAGCACCG-1-C1-0-C1+C2	C1	3261
CTTCTCTAGTATGATG-1-C1-0-C1+C2	C1	3221
CTTCTCTCATCGAAGG-1-C1-0-C1+C2	C1	3374
CTTCTCTGTCAGTTTG-1-C1-0-C1+C2	C1	4372
CTTGAGAGTGGCTCTG-1-C1-0-C1+C2	C1	2825
CTTGATTTCGCATTGA-1-C1-0-C1+C2	C1	3686
CTTTCAACAAAGCAAT-1-C1-0-C1+C2	C1	3282
CTTTCAAGTATAGCTC-1-C1-0-C1+C2	C1	4201
CTTTCGGCAATCTAGC-1-C1-0-C1+C2	C1	3089
GAAACCTTCTCTATAC-1-C1-0-C1+C2	C1	3617
GAACTGTAGTAACGAT-1-C1-0-C1+C2	C1	2850
GAAGAATAGGATATGT-1-C1-0-C1+C2	C1	3768
GAAGAATGTGAGAACC-1-C1-0-C1+C2	C1	3901
GAAGAATGTGTGTACT-1-C1-0-C1+C2	C1	3291
GAAGCCCAGGCCGCTT-1-C1-0-C1+C2	C1	3212
GAAGCCCTCTCGCCTA-1-C1-0-C1+C2	C1	4494
GAAGCGACATTGACCA-1-C1-0-C1+C2	C1	2681
GAAGCGAGTCATAGTC-1-C1-0-C1+C2	C1	3306
GAAGCGAGTGGGACAT-1-C1-0-C1+C2	C1	3553
GAAGGACCAAAGGCGT-1-C1-0-C1+C2	C1	2427
GAAGGACCAGTCAGAG-1-C1-0-C1+C2	C1	2682
GAAGGGTTCAAGCCGC-1-C1-0-C1+C2	C1	4080
GAATAGACACACAGAG-1-C1-0-C1+C2	C1	2821
GAATAGAGTACTTCCC-1-C1-0-C1+C2	C1	2874
GAATCACAGGTCACCC-1-C1-0-C1+C2	C1	3068
GAATCACGTGCGGCTT-1-C1-0-C1+C2	C1	3862
GAATCGTTCATCTACT-1-C1-0-C1+C2	C1	3267
GACACGCAGCTCTATG-1-C1-0-C1+C2	C1	4021
GACACGCAGTTACTCG-1-C1-0-C1+C2	C1	3513
GACACGCGTTAGGACG-1-C1-0-C1+C2	C1	4272
GACAGCCAGGGTACAC-1-C1-0-C1+C2	C1	4223
GACAGCCGTCGCAGTC-1-C1-0-C1+C2	C1	3554
GACCAATCAACAAGTA-1-C1-0-C1+C2	C1	5458
GACCCAGGTTATCTTC-1-C1-0-C1+C2	C1	4483
GACCCTTTCCTATTGT-1-C1-0-C1+C2	C1	4388
GACCGTGCACGAAGAC-1-C1-0-C1+C2	C1	3560
GACCGTGCATACATCG-1-C1-0-C1+C2	C1	2844
GACCTTCAGTGAACAT-1-C1-0-C1+C2	C1	4532
GACCTTCCAGGCTCTG-1-C1-0-C1+C2	C1	3405
GACCTTCTCGCTACAA-1-C1-0-C1+C2	C1	3604
GACGCTGAGCGATGCA-1-C1-0-C1+C2	C1	3902
GACGTTACATGGAATA-1-C1-0-C1+C2	C1	3672
GACGTTATCATGAGAA-1-C1-0-C1+C2	C1	3209
GACTATGTCGGTCACG-1-C1-0-C1+C2	C1	2840
GACTCAAAGACAGCTG-1-C1-0-C1+C2	C1	3719
GACTCAACACATTACG-1-C1-0-C1+C2	C1	3558
GACTCAAGTTAGAGTA-1-C1-0-C1+C2	C1	3137
GACTCAATCTGTCAGA-1-C1-0-C1+C2	C1	3177
GACTCTCAGTCTGGTT-1-C1-0-C1+C2	C1	3713
GACTCTCGTATTTCTC-1-C1-0-C1+C2	C1	3628
GACTCTCGTGTTAGCT-1-C1-0-C1+C2	C1	3214
GACTGATAGAACTCCT-1-C1-0-C1+C2	C1	3538
GACTGATAGTTGGAAT-1-C1-0-C1+C2	C1	2810
GACTGATCAACAAGAT-1-C1-0-C1+C2	C1	3727
GACTGATGTTCAACGT-1-C1-0-C1+C2	C1	3360
GACTGATTCGACATCA-1-C1-0-C1+C2	C1	4295
GACTTCCCAGTCGTTA-1-C1-0-C1+C2	C1	4085
GAGAAATTCACTGAAC-1-C1-0-C1+C2	C1	4336
GAGAAATTCCGCTAGG-1-C1-0-C1+C2	C1	3307
GAGACCCAGCGTTCCG-1-C1-0-C1+C2	C1	3168
GAGACCCTCGATTTCT-1-C1-0-C1+C2	C1	3343
GAGAGGTAGGCATGCA-1-C1-0-C1+C2	C1	2609
GAGAGGTCACAGTACT-1-C1-0-C1+C2	C1	3225
GAGAGGTTCTGCGAGC-1-C1-0-C1+C2	C1	3783
GAGCTGCAGCCAGAGT-1-C1-0-C1+C2	C1	2806
GAGGGATAGCAGTCTT-1-C1-0-C1+C2	C1	2944
GAGGGATGTCTAGATC-1-C1-0-C1+C2	C1	2855
GAGGGATGTTCCGGTG-1-C1-0-C1+C2	C1	3470
GAGGGTACATTGACCA-1-C1-0-C1+C2	C1	3702
GAGGGTAGTGCTCTCT-1-C1-0-C1+C2	C1	3380
GAGTGAGAGATGAAGG-1-C1-0-C1+C2	C1	2694
GAGTGAGAGCAGCACA-1-C1-0-C1+C2	C1	3412
GAGTGAGGTTCAATCG-1-C1-0-C1+C2	C1	2435
GAGTTACAGGGTCAAC-1-C1-0-C1+C2	C1	4178
GAGTTACCACGGTCTG-1-C1-0-C1+C2	C1	3377
GAGTTTGTCCTGCTAC-1-C1-0-C1+C2	C1	2886
GATAGAAAGCCTAACT-1-C1-0-C1+C2	C1	4263
GATAGAAGTATATGGA-1-C1-0-C1+C2	C1	3422
GATAGAATCTACCACC-1-C1-0-C1+C2	C1	4887
GATAGCTTCTGGCCTT-1-C1-0-C1+C2	C1	3145
GATCACACAAGTGCTT-1-C1-0-C1+C2	C1	3857
GATCAGTTCTCGTCGT-1-C1-0-C1+C2	C1	2781
GATCCCTCATACAGAA-1-C1-0-C1+C2	C1	2816
GATCGTACACAACGAG-1-C1-0-C1+C2	C1	4500
GATCGTAGTTGGGACA-1-C1-0-C1+C2	C1	3930
GATCGTATCTACACAG-1-C1-0-C1+C2	C1	2617
GATGACTCAGATCCAT-1-C1-0-C1+C2	C1	3220
GATGACTGTCGCTTGG-1-C1-0-C1+C2	C1	4187
GATGATCTCACAGAGG-1-C1-0-C1+C2	C1	2926
GATGCTATCAATGTCG-1-C1-0-C1+C2	C1	3512
GATGCTATCGTAGGGA-1-C1-0-C1+C2	C1	3530
GATGCTATCTTGCAAG-1-C1-0-C1+C2	C1	2821
GATGGAGAGTCGAGGT-1-C1-0-C1+C2	C1	2954
GATGGAGTCATCTATC-1-C1-0-C1+C2	C1	3797
GATGGAGTCCCGAATA-1-C1-0-C1+C2	C1	2393
GATGTTGAGTGCACAG-1-C1-0-C1+C2	C1	2955
GATGTTGGTCCAGGTC-1-C1-0-C1+C2	C1	3276
GATGTTGTCCCTTGTG-1-C1-0-C1+C2	C1	3880
GATTCGAAGTACAGCG-1-C1-0-C1+C2	C1	2867
GATTCTTAGTAGAATC-1-C1-0-C1+C2	C1	4742
GATTCTTGTAGCTTTG-1-C1-0-C1+C2	C1	4063
GATTCTTGTGCCTTCT-1-C1-0-C1+C2	C1	4400
GATTTCTGTCGTAATC-1-C1-0-C1+C2	C1	3733
GATTTCTGTGCAGGAT-1-C1-0-C1+C2	C1	3518
GATTTCTTCCGCATAA-1-C1-0-C1+C2	C1	3813
GCAACATTCATGGATC-1-C1-0-C1+C2	C1	3727
GCAACCGAGTTCGCAT-1-C1-0-C1+C2	C1	3833
GCAACCGGTCGTGCCA-1-C1-0-C1+C2	C1	3570
GCAACCGGTTGCTCGG-1-C1-0-C1+C2	C1	2927
GCACATAAGCTGCCAC-1-C1-0-C1+C2	C1	2885
GCACGGTAGAGATTCA-1-C1-0-C1+C2	C1	3773
GCACGTGCACGTTGGC-1-C1-0-C1+C2	C1	3300
GCACTAAAGTCTGGTT-1-C1-0-C1+C2	C1	4096
GCACTAATCGCACGAC-1-C1-0-C1+C2	C1	4107
GCAGCCATCGGACTTA-1-C1-0-C1+C2	C1	3451
GCAGCTGCAATACCCA-1-C1-0-C1+C2	C1	3373
GCAGCTGCAGGCCTGT-1-C1-0-C1+C2	C1	2960
GCAGTTAGTCCCAAAT-1-C1-0-C1+C2	C1	5588
GCATCGGAGCAACTCT-1-C1-0-C1+C2	C1	3028
GCATCGGAGGACCCAA-1-C1-0-C1+C2	C1	3942
GCATCGGGTTCATCTT-1-C1-0-C1+C2	C1	3736
GCATGATGTAACAGGC-1-C1-0-C1+C2	C1	2899
GCATTAGGTTATAGCC-1-C1-0-C1+C2	C1	2666
GCCAACGAGACCTGGA-1-C1-0-C1+C2	C1	4792
GCCAGCAAGGCCTGCT-1-C1-0-C1+C2	C1	4891
GCCAGCACACCGGAAA-1-C1-0-C1+C2	C1	3249
GCCAGCACAGCACAGA-1-C1-0-C1+C2	C1	3184
GCCAGCAGTGAGTAGC-1-C1-0-C1+C2	C1	3521
GCCAGGTTCGTTGTGA-1-C1-0-C1+C2	C1	3835
GCCCAGAGTGACTCGC-1-C1-0-C1+C2	C1	3035
GCCCGAACACCAATTG-1-C1-0-C1+C2	C1	3843
GCCCGAAGTTCAACGT-1-C1-0-C1+C2	C1	3639
GCCGATGCAGTAACCT-1-C1-0-C1+C2	C1	3652
GCCGTGACACGCACCA-1-C1-0-C1+C2	C1	2636
GCCTGTTAGTCATAGA-1-C1-0-C1+C2	C1	4364
GCCTGTTGTCTTGGTA-1-C1-0-C1+C2	C1	4071
GCGAGAAAGCTAATCC-1-C1-0-C1+C2	C1	3889
GCGAGAACAGTCGAGA-1-C1-0-C1+C2	C1	3051
GCGATCGTCCGTCACT-1-C1-0-C1+C2	C1	3743
GCGATCGTCTTCTCAA-1-C1-0-C1+C2	C1	2510
GCGGAAACACGACGTC-1-C1-0-C1+C2	C1	3766
GCGGAAAGTGGATACG-1-C1-0-C1+C2	C1	2642
GCGGATCAGCACACCC-1-C1-0-C1+C2	C1	3854
GCGGATCAGCGCCCAT-1-C1-0-C1+C2	C1	3382
GCGGATCTCCATAGGT-1-C1-0-C1+C2	C1	3046
GCGTGCAAGTCTCTGA-1-C1-0-C1+C2	C1	2638
GCGTGCAGTCCGGTGT-1-C1-0-C1+C2	C1	2389
GCGTTTCGTCATAGTC-1-C1-0-C1+C2	C1	2498
GCTACCTAGGAAGAAC-1-C1-0-C1+C2	C1	3279
GCTACCTTCAAGCCGC-1-C1-0-C1+C2	C1	5042
GCTACCTTCCGTAATG-1-C1-0-C1+C2	C1	4440
GCTCAAAAGAGCAACC-1-C1-0-C1+C2	C1	2386
GCTCAAATCTCGACCT-1-C1-0-C1+C2	C1	3838
GCTGGGTAGTATGGCG-1-C1-0-C1+C2	C1	3625
GCTGGGTGTCTCACAA-1-C1-0-C1+C2	C1	2980
GCTGGGTTCCTGTTGC-1-C1-0-C1+C2	C1	3287
GCTTCACAGGACGGAG-1-C1-0-C1+C2	C1	3127
GCTTCACGTGGGCTTC-1-C1-0-C1+C2	C1	2642
GCTTGGGTCAGTGTTG-1-C1-0-C1+C2	C1	2916
GCTTTCGCAGGCGTTC-1-C1-0-C1+C2	C1	2998
GCTTTCGGTTGGAGGT-1-C1-0-C1+C2	C1	2892
GCTTTCGTCGTGTGAT-1-C1-0-C1+C2	C1	2153
GGAACCCTCCGACAGC-1-C1-0-C1+C2	C1	2825
GGAAGTGCAGTTGTTG-1-C1-0-C1+C2	C1	3347
GGAATCTAGTAGTCCT-1-C1-0-C1+C2	C1	3659
GGAATCTGTATCTCGA-1-C1-0-C1+C2	C1	2705
GGAATCTGTCTACTGA-1-C1-0-C1+C2	C1	3782
GGAATCTTCGGCTATA-1-C1-0-C1+C2	C1	5556
GGAATGGTCGTGGCGT-1-C1-0-C1+C2	C1	2127
GGACGTCGTGAATTAG-1-C1-0-C1+C2	C1	2735
GGAGAACCAGAGGTTG-1-C1-0-C1+C2	C1	4169
GGAGATGAGGCTTCCG-1-C1-0-C1+C2	C1	3760
GGAGCAACAACGATTC-1-C1-0-C1+C2	C1	4065
GGAGCAATCCAATCTT-1-C1-0-C1+C2	C1	3580
GGAGGATAGAATAACC-1-C1-0-C1+C2	C1	3831
GGAGGTAGTACCGCGT-1-C1-0-C1+C2	C1	3270
GGAGGTATCGTGGCTG-1-C1-0-C1+C2	C1	3782
GGATCTAAGAAGAGCA-1-C1-0-C1+C2	C1	2528
GGATCTAGTCAGCTTA-1-C1-0-C1+C2	C1	3626
GGATCTATCAACTACG-1-C1-0-C1+C2	C1	3721
GGATGTTGTAGACAAT-1-C1-0-C1+C2	C1	2790
GGCACGTCACCTCTAC-1-C1-0-C1+C2	C1	3252
GGCACGTCACGACAAG-1-C1-0-C1+C2	C1	4178
GGCAGTCCACCTTCCA-1-C1-0-C1+C2	C1	4821
GGCGTCACACATTCTT-1-C1-0-C1+C2	C1	2808
GGCTGTGGTGTGAGCA-1-C1-0-C1+C2	C1	3224
GGCTTGGGTCTCCTGT-1-C1-0-C1+C2	C1	4475
GGCTTTCAGCTCCATA-1-C1-0-C1+C2	C1	3591
GGCTTTCGTACAGTCT-1-C1-0-C1+C2	C1	3738
GGGACAACATATTCGG-1-C1-0-C1+C2	C1	2906
GGGACAATCAGAATAG-1-C1-0-C1+C2	C1	3912
GGGACCTAGTGTTGTC-1-C1-0-C1+C2	C1	3772
GGGACCTGTATCGCTA-1-C1-0-C1+C2	C1	4508
GGGACTCAGAATTCAG-1-C1-0-C1+C2	C1	3775
GGGACTCTCCGCGATG-1-C1-0-C1+C2	C1	3291
GGGAGATAGACTCGAG-1-C1-0-C1+C2	C1	3635
GGGAGTAGTAGGACTG-1-C1-0-C1+C2	C1	2981
GGGATCCCACACAGAG-1-C1-0-C1+C2	C1	4280
GGGATCCGTCGTTCAA-1-C1-0-C1+C2	C1	3728
GGGATCCTCGCCATAA-1-C1-0-C1+C2	C1	4239
GGGATGAGTAGTTAGA-1-C1-0-C1+C2	C1	2451
GGGATGAGTGCGTTTA-1-C1-0-C1+C2	C1	2562
GGGCCATAGGAACTAT-1-C1-0-C1+C2	C1	3503
GGGCCATCAATAACCC-1-C1-0-C1+C2	C1	2656
GGGCCATGTGCTCCGA-1-C1-0-C1+C2	C1	4034
GGGCGTTAGGGAGATA-1-C1-0-C1+C2	C1	2899
GGGCGTTGTCTAATCG-1-C1-0-C1+C2	C1	2979
GGGCTACCATGTGGTT-1-C1-0-C1+C2	C1	3725
GGGCTACTCATGAGAA-1-C1-0-C1+C2	C1	3245
GGGCTCACAAGACCGA-1-C1-0-C1+C2	C1	2500
GGGTAGATCATTTACC-1-C1-0-C1+C2	C1	3072
GGGTATTAGCCTCCAG-1-C1-0-C1+C2	C1	3595
GGGTATTAGCTTGTGT-1-C1-0-C1+C2	C1	2986
GGGTCTGAGATCCCGC-1-C1-0-C1+C2	C1	3076
GGGTCTGCACCCTTAC-1-C1-0-C1+C2	C1	4588
GGGTCTGCATGGCCAC-1-C1-0-C1+C2	C1	3248
GGGTGAAAGCAACTCT-1-C1-0-C1+C2	C1	3482
GGGTGTCCAATAGTAG-1-C1-0-C1+C2	C1	3176
GGGTGTCTCCGAGTGC-1-C1-0-C1+C2	C1	3320
GGGTTTAAGCCGTAAG-1-C1-0-C1+C2	C1	4290
GGTAACTAGACGTCGA-1-C1-0-C1+C2	C1	2448
GGTAACTAGCTGTTCA-1-C1-0-C1+C2	C1	3371
GGTAATCAGACCACGA-1-C1-0-C1+C2	C1	2364
GGTCACGCATATCGGT-1-C1-0-C1+C2	C1	3750
GGTCTGGTCCACGTGG-1-C1-0-C1+C2	C1	3625
GGTCTGGTCGACCCAG-1-C1-0-C1+C2	C1	3599
GGTGATTGTCAAGCGA-1-C1-0-C1+C2	C1	1524
GGTGGCTCAAAGGTTA-1-C1-0-C1+C2	C1	4018
GGTGGCTGTGCATTTG-1-C1-0-C1+C2	C1	2698
GGTGTTACAGGTCCGT-1-C1-0-C1+C2	C1	2841
GGTTAACAGAGGATCC-1-C1-0-C1+C2	C1	3981
GGTTAACGTATATGGA-1-C1-0-C1+C2	C1	3333
GGTTAACGTGGCTGAA-1-C1-0-C1+C2	C1	3505
GGTTAACTCTAGGCCG-1-C1-0-C1+C2	C1	3642
GGTTCTCGTCAAGCGA-1-C1-0-C1+C2	C1	4200
GGTTCTCTCGACGAGA-1-C1-0-C1+C2	C1	3358
GTAACACAGAGCAACC-1-C1-0-C1+C2	C1	3774
GTAACCAAGCACTAAA-1-C1-0-C1+C2	C1	3093
GTAACCAGTCCAGCGT-1-C1-0-C1+C2	C1	4934
GTAAGTCAGAAGAGCA-1-C1-0-C1+C2	C1	3865
GTAAGTCCAAGTGGTG-1-C1-0-C1+C2	C1	3526
GTAAGTCCACTGAGTT-1-C1-0-C1+C2	C1	3339
GTAAGTCGTTGGCTAT-1-C1-0-C1+C2	C1	3230
GTAAGTCGTTTGGAAA-1-C1-0-C1+C2	C1	1132
GTAATCGGTGCGGTAA-1-C1-0-C1+C2	C1	3617
GTAATGCGTCTGTGCG-1-C1-0-C1+C2	C1	3583
GTACAACAGCCTGTCG-1-C1-0-C1+C2	C1	3156
GTACAACCATCGGAGA-1-C1-0-C1+C2	C1	3451
GTACAACCATCTGCGG-1-C1-0-C1+C2	C1	3651
GTACAACGTTCCGTTC-1-C1-0-C1+C2	C1	4540
GTACAGTGTCGCGGTT-1-C1-0-C1+C2	C1	2465
GTAGAAACATGGTGGA-1-C1-0-C1+C2	C1	3574
GTAGAGGCAGAAACCG-1-C1-0-C1+C2	C1	3370
GTAGATCCATGACTAC-1-C1-0-C1+C2	C1	3889
GTAGATCGTCAAGGCA-1-C1-0-C1+C2	C1	2496
GTAGCTAAGCTGGTGA-1-C1-0-C1+C2	C1	3498
GTAGCTATCTACGGGC-1-C1-0-C1+C2	C1	2793
GTAGGAGTCTGCCCTA-1-C1-0-C1+C2	C1	3245
GTAGTACAGAGGCTGT-1-C1-0-C1+C2	C1	3460
GTATTGGAGGTCCGAA-1-C1-0-C1+C2	C1	3366
GTATTTCGTTTAGTCG-1-C1-0-C1+C2	C1	3452
GTCAAACAGTAAACAC-1-C1-0-C1+C2	C1	3405
GTCAAACCATCCTATT-1-C1-0-C1+C2	C1	4767
GTCAAGTGTGCCCGTA-1-C1-0-C1+C2	C1	3125
GTCATGAAGATCCCGC-1-C1-0-C1+C2	C1	3214
GTCATGAGTCAGGCAA-1-C1-0-C1+C2	C1	3687
GTCATGAGTCCACACG-1-C1-0-C1+C2	C1	3477
GTCCACTGTCGCCTAG-1-C1-0-C1+C2	C1	3873
GTCCCATCAAGTTCCA-1-C1-0-C1+C2	C1	3478
GTCGAATCACCCTCTA-1-C1-0-C1+C2	C1	3790
GTCGAATCAGTCCGTG-1-C1-0-C1+C2	C1	2373
GTCGTAAGTTGTCCCT-1-C1-0-C1+C2	C1	3042
GTCTACCGTTGACTAC-1-C1-0-C1+C2	C1	3577
GTCTAGAAGATACAGT-1-C1-0-C1+C2	C1	3376
GTCTAGATCACATACG-1-C1-0-C1+C2	C1	4267
GTCTCACTCCCGGTAG-1-C1-0-C1+C2	C1	3997
GTCTTTAAGAAGATCT-1-C1-0-C1+C2	C1	3053
GTCTTTACACAGTATC-1-C1-0-C1+C2	C1	3595
GTGACGCCAGCCTTCT-1-C1-0-C1+C2	C1	3029
GTGAGCCAGATGTTAG-1-C1-0-C1+C2	C1	3198
GTGAGCCCACAAACGG-1-C1-0-C1+C2	C1	3746
GTGAGTTCATGCCATA-1-C1-0-C1+C2	C1	3250
GTGAGTTGTTGGATCT-1-C1-0-C1+C2	C1	3511
GTGCACGGTTGTTTGG-1-C1-0-C1+C2	C1	3556
GTGCAGCTCCCGAACG-1-C1-0-C1+C2	C1	4107
GTGCGTGAGCACAAAT-1-C1-0-C1+C2	C1	3581
GTGCGTGGTATGCTAC-1-C1-0-C1+C2	C1	3062
GTGCTGGGTCCTTAAG-1-C1-0-C1+C2	C1	3408
GTGCTGGTCACCTGTC-1-C1-0-C1+C2	C1	3199
GTGGAAGTCTAGAGCT-1-C1-0-C1+C2	C1	3885
GTGGAAGTCTGCGGAC-1-C1-0-C1+C2	C1	2876
GTGGAGAAGACAACTA-1-C1-0-C1+C2	C1	3037
GTGGAGACAAGGTCGA-1-C1-0-C1+C2	C1	3501
GTGGCGTGTGAATGTA-1-C1-0-C1+C2	C1	2988
GTGGTTAAGCCAACCC-1-C1-0-C1+C2	C1	4341
GTGGTTAGTACGAGCA-1-C1-0-C1+C2	C1	2732
GTGTAACTCGGCCCAA-1-C1-0-C1+C2	C1	3250
GTGTGGCCACTTACAG-1-C1-0-C1+C2	C1	3382
GTGTTAGTCCAGTACA-1-C1-0-C1+C2	C1	2870
GTGTTAGTCCGACAGC-1-C1-0-C1+C2	C1	3170
GTGTTAGTCGAGATAA-1-C1-0-C1+C2	C1	2744
GTTACAGAGTTGCCCG-1-C1-0-C1+C2	C1	3466
GTTACCCCAGCTGTTA-1-C1-0-C1+C2	C1	3850
GTTACCCCATATCTCT-1-C1-0-C1+C2	C1	2730
GTTACCCCATGGGCAA-1-C1-0-C1+C2	C1	2976
GTTACCCTCCGTATAG-1-C1-0-C1+C2	C1	4238
GTTACGACACTTGAGT-1-C1-0-C1+C2	C1	3472
GTTAGACAGCAACAGC-1-C1-0-C1+C2	C1	3488
GTTAGACCATCTGCGG-1-C1-0-C1+C2	C1	2794
GTTAGTGAGAGCGACT-1-C1-0-C1+C2	C1	2448
GTTAGTGAGGATTTCC-1-C1-0-C1+C2	C1	4142
GTTCATTAGAGTCTTC-1-C1-0-C1+C2	C1	4006
GTTCATTAGCCAGAGT-1-C1-0-C1+C2	C1	3568
GTTCATTCACTACTTT-1-C1-0-C1+C2	C1	3297
GTTCATTGTGCGTGCT-1-C1-0-C1+C2	C1	3409
GTTCATTGTGTCCCTT-1-C1-0-C1+C2	C1	2833
GTTCATTTCTTCTGGC-1-C1-0-C1+C2	C1	3164
GTTCGCTCACGGTGCT-1-C1-0-C1+C2	C1	3505
GTTCGCTTCTGGAGAG-1-C1-0-C1+C2	C1	2879
GTTCTATAGCCTGAAG-1-C1-0-C1+C2	C1	5110
GTTCTATCACCCTTAC-1-C1-0-C1+C2	C1	3839
GTTCTATCATGGGATG-1-C1-0-C1+C2	C1	3394
GTTGAACAGCGTGTTT-1-C1-0-C1+C2	C1	3143
GTTGTAGCATCTAGAC-1-C1-0-C1+C2	C1	3112
GTTGTCCAGTAGAGTT-1-C1-0-C1+C2	C1	3247
GTTGTCCGTCAATGGG-1-C1-0-C1+C2	C1	3315
GTTGTGAAGCCACCGT-1-C1-0-C1+C2	C1	3840
GTTTGGACATCTAACG-1-C1-0-C1+C2	C1	2751
GTTTGGAGTAAGTAGT-1-C1-0-C1+C2	C1	3573
TAACCAGGTGATCATC-1-C1-0-C1+C2	C1	3707
TAACGACAGTCGGCAA-1-C1-0-C1+C2	C1	3351
TAACTTCGTTGGATCT-1-C1-0-C1+C2	C1	3496
TAAGCGTCAACGAGGT-1-C1-0-C1+C2	C1	2050
TAAGCGTGTGCATTAC-1-C1-0-C1+C2	C1	2490
TAATCTCAGACCTCCG-1-C1-0-C1+C2	C1	3991
TAATCTCAGCAGGCTA-1-C1-0-C1+C2	C1	3672
TAATCTCAGTAAGACT-1-C1-0-C1+C2	C1	2961
TACAACGCAAATAGCA-1-C1-0-C1+C2	C1	4066
TACAACGCACGGTGTC-1-C1-0-C1+C2	C1	4257
TACAACGTCCGTAGTA-1-C1-0-C1+C2	C1	3099
TACACCCGTGCTGCAC-1-C1-0-C1+C2	C1	3602
TACAGGTCAATACAGA-1-C1-0-C1+C2	C1	3900
TACATTCAGTGACCTT-1-C1-0-C1+C2	C1	5071
TACATTCCAAGTTGGG-1-C1-0-C1+C2	C1	3812
TACATTCGTACAAAGT-1-C1-0-C1+C2	C1	3341
TACCCACGTTCGCGTG-1-C1-0-C1+C2	C1	3509
TACCCACTCTCCCAAC-1-C1-0-C1+C2	C1	3117
TACCCGTCAATAGGAT-1-C1-0-C1+C2	C1	4007
TACCCGTGTCGTAATC-1-C1-0-C1+C2	C1	3845
TACCGAAAGTGGTGAC-1-C1-0-C1+C2	C1	3066
TACCGAATCGTTGTTT-1-C1-0-C1+C2	C1	3263
TACCGGGAGATGGTCG-1-C1-0-C1+C2	C1	3967
TACCTCGTCTGTCGCT-1-C1-0-C1+C2	C1	4072
TACCTGCCACCGTGAC-1-C1-0-C1+C2	C1	3477
TACCTGCTCTTCTGTA-1-C1-0-C1+C2	C1	4874
TACGCTCAGCTTCATG-1-C1-0-C1+C2	C1	3929
TACGCTCAGTTAGTAG-1-C1-0-C1+C2	C1	3091
TACGCTCCACCTGCTT-1-C1-0-C1+C2	C1	2822
TACGCTCCAGAGATGC-1-C1-0-C1+C2	C1	3707
TACGGGCGTAGCTCGC-1-C1-0-C1+C2	C1	3965
TACGGGCTCGGCCTTT-1-C1-0-C1+C2	C1	3629
TACTGCCGTTGCATCA-1-C1-0-C1+C2	C1	2490
TACTTACAGCAGAAAG-1-C1-0-C1+C2	C1	3681
TAGACCAAGGCAGGTT-1-C1-0-C1+C2	C1	3162
TAGACTGAGCAACAGC-1-C1-0-C1+C2	C1	3287
TAGAGTCAGAGCATAT-1-C1-0-C1+C2	C1	3785
TAGAGTCGTCGCTGCA-1-C1-0-C1+C2	C1	2268
TAGATCGCAGGTCCCA-1-C1-0-C1+C2	C1	4019
TAGCACAGTCGTCGGT-1-C1-0-C1+C2	C1	3519
TAGGGTTAGTAATTGG-1-C1-0-C1+C2	C1	2691
TAGGGTTCACCGTCGA-1-C1-0-C1+C2	C1	2689
TAGGGTTTCGTCTAAG-1-C1-0-C1+C2	C1	4182
TAGGTACAGCTTGTGT-1-C1-0-C1+C2	C1	2843
TAGGTACAGTAGTCTC-1-C1-0-C1+C2	C1	2543
TAGGTTGCAGAGCTAG-1-C1-0-C1+C2	C1	3850
TATATCCTCGGCTCTT-1-C1-0-C1+C2	C1	4753
TATCCTAAGGCTAACG-1-C1-0-C1+C2	C1	2715
TATCGCCCACGTGTGC-1-C1-0-C1+C2	C1	3024
TATCTGTAGGGAGGCA-1-C1-0-C1+C2	C1	2944
TATCTGTTCATTCTTG-1-C1-0-C1+C2	C1	3367
TATGTTCTCCTTCGAC-1-C1-0-C1+C2	C1	4005
TATGTTCTCGGACAAG-1-C1-0-C1+C2	C1	2646
TATTCCATCCGCAGTG-1-C1-0-C1+C2	C1	3381
TATTGGGAGAGAGCGG-1-C1-0-C1+C2	C1	4443
TATTGGGCAACGACAG-1-C1-0-C1+C2	C1	4135
TATTTCGCACGTATAC-1-C1-0-C1+C2	C1	4121
TATTTCGGTGGTGATG-1-C1-0-C1+C2	C1	3097
TATTTCGTCCCGTTGT-1-C1-0-C1+C2	C1	3646
TCAAGACGTCATGCAT-1-C1-0-C1+C2	C1	2389
TCAAGACGTGTTGAGG-1-C1-0-C1+C2	C1	2621
TCAAGTGAGCCTCACG-1-C1-0-C1+C2	C1	3597
TCAAGTGGTGGACCTC-1-C1-0-C1+C2	C1	2957
TCAAGTGTCAACCTTT-1-C1-0-C1+C2	C1	2658
TCAATCTAGACTCATC-1-C1-0-C1+C2	C1	4674
TCAATCTAGCTTGTTG-1-C1-0-C1+C2	C1	3912
TCAATCTAGTTGGAAT-1-C1-0-C1+C2	C1	3648
TCAATCTGTCGAATGG-1-C1-0-C1+C2	C1	2990
TCAATCTGTGTGAATA-1-C1-0-C1+C2	C1	3500
TCAATTCCAAGACCGA-1-C1-0-C1+C2	C1	3310
TCAATTCTCTTTGATC-1-C1-0-C1+C2	C1	4323
TCACAAGGTAAGTCAA-1-C1-0-C1+C2	C1	3443
TCACATTTCCCATGGG-1-C1-0-C1+C2	C1	4834
TCACGCTAGAAATTGC-1-C1-0-C1+C2	C1	3373
TCACTATTCGGTCGAC-1-C1-0-C1+C2	C1	3401
TCAGCAAAGTAAGCAT-1-C1-0-C1+C2	C1	4016
TCAGCAAGTTTGCCGG-1-C1-0-C1+C2	C1	3468
TCAGCCTCAGTCGTTA-1-C1-0-C1+C2	C1	4350
TCAGCCTCATCTTAGG-1-C1-0-C1+C2	C1	3876
TCAGCCTGTATTTCTC-1-C1-0-C1+C2	C1	4353
TCAGCCTTCCACTTCG-1-C1-0-C1+C2	C1	5468
TCAGGTAAGTGGAAAG-1-C1-0-C1+C2	C1	2978
TCAGGTACACAGTGTT-1-C1-0-C1+C2	C1	3558
TCAGTCCTCCACACAA-1-C1-0-C1+C2	C1	3364
TCAGTGACACCTAAAC-1-C1-0-C1+C2	C1	3817
TCAGTGACATGGAAGC-1-C1-0-C1+C2	C1	2456
TCAGTGATCCTTTGAT-1-C1-0-C1+C2	C1	2215
TCAGTTTAGAATCCCT-1-C1-0-C1+C2	C1	4288
TCATACTAGGCACGAT-1-C1-0-C1+C2	C1	3210
TCATACTTCTCCTGTG-1-C1-0-C1+C2	C1	4061
TCATATCGTCAACGCC-1-C1-0-C1+C2	C1	3295
TCATCCGTCTCTCGCA-1-C1-0-C1+C2	C1	4818
TCATGAGAGGTCACAG-1-C1-0-C1+C2	C1	4831
TCATGGAAGGCCTGAA-1-C1-0-C1+C2	C1	3375
TCATGGACAAGGTTGG-1-C1-0-C1+C2	C1	3092
TCATGGAGTACTTGTG-1-C1-0-C1+C2	C1	3298
TCATGTTAGGCGCTCT-1-C1-0-C1+C2	C1	3101
TCATGTTTCGATCCCT-1-C1-0-C1+C2	C1	3776
TCATTACCAGAGGACT-1-C1-0-C1+C2	C1	4169
TCATTACTCTTCTGTA-1-C1-0-C1+C2	C1	3883
TCATTCAAGCGACTGA-1-C1-0-C1+C2	C1	2679
TCATTGTCAACCAATC-1-C1-0-C1+C2	C1	4452
TCATTGTGTGTTCGAT-1-C1-0-C1+C2	C1	2700
TCATTGTGTTCCGCGA-1-C1-0-C1+C2	C1	3975
TCATTGTGTTCGATTG-1-C1-0-C1+C2	C1	2985
TCATTGTTCACGTAGT-1-C1-0-C1+C2	C1	4150
TCCACCAGTTTCGTGA-1-C1-0-C1+C2	C1	3294
TCCACCATCTCGGGAC-1-C1-0-C1+C2	C1	4189
TCCACGTAGGACCCAA-1-C1-0-C1+C2	C1	3875
TCCACGTGTACTGACT-1-C1-0-C1+C2	C1	4048
TCCAGAAAGGGATCAC-1-C1-0-C1+C2	C1	3338
TCCAGAACATTGGCAT-1-C1-0-C1+C2	C1	3659
TCCATCGAGCTAATGA-1-C1-0-C1+C2	C1	3533
TCCATCGCAACTCGAT-1-C1-0-C1+C2	C1	4247
TCCATCGGTACCTTCC-1-C1-0-C1+C2	C1	3746
TCCATCGGTTGCACGC-1-C1-0-C1+C2	C1	3130
TCCATGCCACACGTGC-1-C1-0-C1+C2	C1	4507
TCCATGCTCTTAGCCC-1-C1-0-C1+C2	C1	4519
TCCCACACAGCTTTCC-1-C1-0-C1+C2	C1	5694
TCCCAGTTCATCTGTT-1-C1-0-C1+C2	C1	3604
TCCCATGAGGTATTGA-1-C1-0-C1+C2	C1	3881
TCCCATGGTAGCTCGC-1-C1-0-C1+C2	C1	3282
TCCCATGTCGTGTGGC-1-C1-0-C1+C2	C1	2329
TCCGAAAAGTTGTACC-1-C1-0-C1+C2	C1	4720
TCCGAAAGTGCTTCAA-1-C1-0-C1+C2	C1	2642
TCCGATCCAACCAGAG-1-C1-0-C1+C2	C1	2951
TCCGATCCAGCTGCCA-1-C1-0-C1+C2	C1	4305
TCCGATCTCAAGCGTT-1-C1-0-C1+C2	C1	3438
TCCGGGAAGGCACAAC-1-C1-0-C1+C2	C1	2730
TCCGGGATCGACCATA-1-C1-0-C1+C2	C1	3486
TCCGTGTCAAATTGCC-1-C1-0-C1+C2	C1	2982
TCCGTGTCATCTTTCA-1-C1-0-C1+C2	C1	2699
TCCTCGATCAGGTGTT-1-C1-0-C1+C2	C1	4078
TCCTCTTAGCAATTAG-1-C1-0-C1+C2	C1	3205
TCCTGCATCCCTCATG-1-C1-0-C1+C2	C1	4488
TCCTTCTCAATACGAA-1-C1-0-C1+C2	C1	3194
TCCTTCTCACATATCG-1-C1-0-C1+C2	C1	4423
TCCTTTCAGACTTCGT-1-C1-0-C1+C2	C1	3589
TCCTTTCGTGGTGATG-1-C1-0-C1+C2	C1	3206
TCGAACATCCTTACCG-1-C1-0-C1+C2	C1	4095
TCGAACATCGTTCTCG-1-C1-0-C1+C2	C1	3495
TCGACCTTCCAACTGA-1-C1-0-C1+C2	C1	3691
TCGACCTTCTTTGGAG-1-C1-0-C1+C2	C1	2732
TCGACGGAGCGCCCAT-1-C1-0-C1+C2	C1	2971
TCGATTTAGCCTGACC-1-C1-0-C1+C2	C1	3771
TCGCACTTCCAACTAG-1-C1-0-C1+C2	C1	4207
TCGCACTTCTTAATCC-1-C1-0-C1+C2	C1	4651
TCGCTCAAGACGATAT-1-C1-0-C1+C2	C1	3949
TCGCTTGGTTACGGAG-1-C1-0-C1+C2	C1	2740
TCGGATATCAGGAAAT-1-C1-0-C1+C2	C1	3609
TCGGATATCCACGAAT-1-C1-0-C1+C2	C1	2811
TCGGGACAGAATACAC-1-C1-0-C1+C2	C1	3854
TCGGGACGTCCAGGTC-1-C1-0-C1+C2	C1	3382
TCGGGCACAGTCCGTG-1-C1-0-C1+C2	C1	3079
TCGGGCATCGACCACG-1-C1-0-C1+C2	C1	3311
TCGGGTGCACACCGCA-1-C1-0-C1+C2	C1	3269
TCGGGTGCATTGGCAT-1-C1-0-C1+C2	C1	3230
TCGGGTGGTGATCATC-1-C1-0-C1+C2	C1	3121
TCGGTCTCACAAAGCG-1-C1-0-C1+C2	C1	2421
TCGGTCTGTTTACGTG-1-C1-0-C1+C2	C1	2968
TCGGTCTTCAAGGAGC-1-C1-0-C1+C2	C1	3373
TCGTAGAAGAAGATCT-1-C1-0-C1+C2	C1	3987
TCGTAGAGTGATGAAT-1-C1-0-C1+C2	C1	3734
TCGTCCACAGTTGTTG-1-C1-0-C1+C2	C1	3731
TCGTGCTCAGAGAATT-1-C1-0-C1+C2	C1	1645
TCTAACTTCGGATAAA-1-C1-0-C1+C2	C1	3194
TCTACATAGCAGTAAT-1-C1-0-C1+C2	C1	3048
TCTACATGTCCGTACG-1-C1-0-C1+C2	C1	3226
TCTATACTCTCTAGGA-1-C1-0-C1+C2	C1	5661
TCTATACTCTGGGCGT-1-C1-0-C1+C2	C1	3831
TCTATCACATACTGTG-1-C1-0-C1+C2	C1	3286
TCTATCATCTTCCCAG-1-C1-0-C1+C2	C1	2957
TCTCACGCACGACGTC-1-C1-0-C1+C2	C1	4097
TCTCACGCACTATCGA-1-C1-0-C1+C2	C1	5419
TCTCAGCGTCTACTGA-1-C1-0-C1+C2	C1	2698
TCTCCGAAGAGCTGAC-1-C1-0-C1+C2	C1	3474
TCTCCGACACTGGACC-1-C1-0-C1+C2	C1	3665
TCTCCGATCCCGAAAT-1-C1-0-C1+C2	C1	3614
TCTCTGGGTTCGAGCC-1-C1-0-C1+C2	C1	5270
TCTGCCACACTTGACA-1-C1-0-C1+C2	C1	3920
TCTGGCTGTCTACGTA-1-C1-0-C1+C2	C1	3010
TCTGGCTTCCTCATAT-1-C1-0-C1+C2	C1	4488
TCTGTCGAGCGTTAGG-1-C1-0-C1+C2	C1	2879
TCTTAGTCAAGAGCTG-1-C1-0-C1+C2	C1	2955
TCTTAGTCAGTTGGTT-1-C1-0-C1+C2	C1	2332
TCTTCCTAGAGAGCGG-1-C1-0-C1+C2	C1	2253
TCTTGCGAGTAGGATT-1-C1-0-C1+C2	C1	3080
TGAATGCAGGACAGTC-1-C1-0-C1+C2	C1	3407
TGACAGTAGACTTCGT-1-C1-0-C1+C2	C1	3279
TGACAGTAGTCCGTCG-1-C1-0-C1+C2	C1	3792
TGACCCTGTCGCACGT-1-C1-0-C1+C2	C1	3883
TGACCCTGTGAGTTTC-1-C1-0-C1+C2	C1	4326
TGACGCGGTATCAAGA-1-C1-0-C1+C2	C1	3143
TGACGCGGTGACAGCA-1-C1-0-C1+C2	C1	3124
TGACGCGTCCAAGCTA-1-C1-0-C1+C2	C1	3841
TGACGCGTCTATTCGT-1-C1-0-C1+C2	C1	3203
TGACTCCGTGATTGGG-1-C1-0-C1+C2	C1	2477
TGACTCCGTGGCGTAA-1-C1-0-C1+C2	C1	2815
TGAGACTAGCACCGTC-1-C1-0-C1+C2	C1	3936
TGAGACTCACGTCGGT-1-C1-0-C1+C2	C1	4375
TGAGCATGTGTAAACA-1-C1-0-C1+C2	C1	4153
TGAGCATTCCATCTAT-1-C1-0-C1+C2	C1	3312
TGAGCATTCCCGTGAG-1-C1-0-C1+C2	C1	3769
TGAGGTTCAACTCCAA-1-C1-0-C1+C2	C1	3487
TGAGGTTGTTCGGTTA-1-C1-0-C1+C2	C1	2964
TGAGGTTGTTGTTTGG-1-C1-0-C1+C2	C1	3240
TGAGGTTTCCGTAGTA-1-C1-0-C1+C2	C1	3846
TGAGTCACATGACAAA-1-C1-0-C1+C2	C1	2975
TGAGTCAGTCAAAGTA-1-C1-0-C1+C2	C1	4244
TGATGCAAGAGCAGAA-1-C1-0-C1+C2	C1	3422
TGATGCACAGCAGTGA-1-C1-0-C1+C2	C1	4419
TGATGCATCAAGCCTA-1-C1-0-C1+C2	C1	3697
TGATGCATCGTGTGGC-1-C1-0-C1+C2	C1	2571
TGATGGTAGGAAAGTG-1-C1-0-C1+C2	C1	1554
TGATTCTAGAGCGACT-1-C1-0-C1+C2	C1	4082
TGATTCTGTGCATGTT-1-C1-0-C1+C2	C1	4248
TGATTTCTCATTCTTG-1-C1-0-C1+C2	C1	3058
TGCAGATAGCGAGTAC-1-C1-0-C1+C2	C1	3711
TGCAGATAGCTCGGCT-1-C1-0-C1+C2	C1	3511
TGCAGATCATGAATCC-1-C1-0-C1+C2	C1	3275
TGCAGATGTCTGTGCG-1-C1-0-C1+C2	C1	4308
TGCAGGCCAGCTGTGC-1-C1-0-C1+C2	C1	4899
TGCATCCAGAGCATAT-1-C1-0-C1+C2	C1	3570
TGCATCCCAACAGCTT-1-C1-0-C1+C2	C1	3913
TGCATCCCATAGTCGT-1-C1-0-C1+C2	C1	3917
TGCATGAGTATGAAAC-1-C1-0-C1+C2	C1	3528
TGCGACGCAATCTGCA-1-C1-0-C1+C2	C1	3359
TGCGGCATCCGTACGG-1-C1-0-C1+C2	C1	3634
TGCGGGTAGCTTTCTT-1-C1-0-C1+C2	C1	4512
TGCGGGTTCAAGAAAC-1-C1-0-C1+C2	C1	4197
TGCGGGTTCATTCCTA-1-C1-0-C1+C2	C1	4362
TGCTCCAAGTGGTTCT-1-C1-0-C1+C2	C1	2923
TGCTCCATCCATCCGT-1-C1-0-C1+C2	C1	5452
TGCTCCATCCTTCGAC-1-C1-0-C1+C2	C1	5070
TGCTCCATCTTCACGC-1-C1-0-C1+C2	C1	3755
TGCTGAAAGTCTGGTT-1-C1-0-C1+C2	C1	4106
TGCTTCGCACCATATG-1-C1-0-C1+C2	C1	2860
TGCTTGCTCCATACTT-1-C1-0-C1+C2	C1	4256
TGGAACTTCGTGCACG-1-C1-0-C1+C2	C1	2411
TGGAGGAGTAGCTTAC-1-C1-0-C1+C2	C1	3031
TGGAGGATCAGGAAAT-1-C1-0-C1+C2	C1	4101
TGGATCATCTCCGTGT-1-C1-0-C1+C2	C1	2797
TGGATGTAGTGATAGT-1-C1-0-C1+C2	C1	2608
TGGCGTGAGTACGAGC-1-C1-0-C1+C2	C1	3305
TGGCGTGGTAGTGATA-1-C1-0-C1+C2	C1	3029
TGGGAGAGTGAATTAG-1-C1-0-C1+C2	C1	3512
TGGGATTGTGTCGATT-1-C1-0-C1+C2	C1	3312
TGGGCGTCATCCTAAG-1-C1-0-C1+C2	C1	2371
TGGGCGTGTCAGTCGC-1-C1-0-C1+C2	C1	2450
TGGGCGTTCACACCGG-1-C1-0-C1+C2	C1	2961
TGGGCTGAGCCAGTAG-1-C1-0-C1+C2	C1	3658
TGGGCTGGTACGATTC-1-C1-0-C1+C2	C1	4172
TGGGCTGGTAGTCGGA-1-C1-0-C1+C2	C1	3433
TGGGTTACACATAACC-1-C1-0-C1+C2	C1	4043
TGGTACAAGAGTCAAT-1-C1-0-C1+C2	C1	3341
TGGTACATCTTTCGAT-1-C1-0-C1+C2	C1	3766
TGGTAGTGTAACACGG-1-C1-0-C1+C2	C1	2983
TGGTAGTTCCGCGGAT-1-C1-0-C1+C2	C1	3829
TGGTGATTCACTTTGT-1-C1-0-C1+C2	C1	2824
TGGTGATTCATCGCCT-1-C1-0-C1+C2	C1	3714
TGGTTAGAGCTGTGCC-1-C1-0-C1+C2	C1	2789
TGGTTAGAGTCACGAG-1-C1-0-C1+C2	C1	2650
TGGTTAGTCCGCTAGG-1-C1-0-C1+C2	C1	3260
TGTAAGCTCCAGCACG-1-C1-0-C1+C2	C1	3581
TGTAAGCTCTGCCTGT-1-C1-0-C1+C2	C1	2891
TGTAGACTCCATTCGC-1-C1-0-C1+C2	C1	2630
TGTCAGATCTAGATCG-1-C1-0-C1+C2	C1	2442
TGTCCACCAACTCCAA-1-C1-0-C1+C2	C1	3435
TGTCCACTCCTCTCGA-1-C1-0-C1+C2	C1	4259
TGTCCCAAGAAACCCG-1-C1-0-C1+C2	C1	4083
TGTCCTGTCAGAGCAG-1-C1-0-C1+C2	C1	2598
TGTCCTGTCCGAAGGA-1-C1-0-C1+C2	C1	2654
TGTGAGTTCCCATTCG-1-C1-0-C1+C2	C1	2894
TGTGATGTCAATCAGC-1-C1-0-C1+C2	C1	4108
TGTTACTAGTTATGGA-1-C1-0-C1+C2	C1	2944
TGTTCCGCAAGGAGTC-1-C1-0-C1+C2	C1	3323
TGTTCCGCATAGCTGT-1-C1-0-C1+C2	C1	4196
TGTTCTAGTGGAAATT-1-C1-0-C1+C2	C1	2304
TGTTGAGTCCGCACTT-1-C1-0-C1+C2	C1	2633
TGTTGGACAAGAGTGC-1-C1-0-C1+C2	C1	3217
TTAATCCTCAAGTCGT-1-C1-0-C1+C2	C1	3142
TTACCATCATCGGCCA-1-C1-0-C1+C2	C1	3697
TTACCGCCACGCGTGT-1-C1-0-C1+C2	C1	3293
TTACGCCCAATAACCC-1-C1-0-C1+C2	C1	3649
TTACGTTAGCCTCATA-1-C1-0-C1+C2	C1	3682
TTACGTTTCCATCACC-1-C1-0-C1+C2	C1	3666
TTACGTTTCCCACAGG-1-C1-0-C1+C2	C1	3409
TTACTGTAGTGATCGG-1-C1-0-C1+C2	C1	3370
TTACTGTTCACAAGAA-1-C1-0-C1+C2	C1	3199
TTAGGCACAGAGTGTG-1-C1-0-C1+C2	C1	2568
TTAGTCTGTAAGACCG-1-C1-0-C1+C2	C1	2692
TTATTGCTCGTTCTAT-1-C1-0-C1+C2	C1	3914
TTCAATCCATGGTACT-1-C1-0-C1+C2	C1	3017
TTCACCGCATTGCTTT-1-C1-0-C1+C2	C1	5270
TTCACGCAGGAATTAC-1-C1-0-C1+C2	C1	4530
TTCACGCGTACCAGAG-1-C1-0-C1+C2	C1	2808
TTCACGCTCGTGGGAA-1-C1-0-C1+C2	C1	3707
TTCACGCTCTTGATTC-1-C1-0-C1+C2	C1	3455
TTCAGGAGTCCGAAAG-1-C1-0-C1+C2	C1	3309
TTCATGTCATAATCGC-1-C1-0-C1+C2	C1	3546
TTCATGTCATCGGAAG-1-C1-0-C1+C2	C1	4386
TTCATTGCACCCTAGG-1-C1-0-C1+C2	C1	4140
TTCCAATCAGAGGTAC-1-C1-0-C1+C2	C1	3624
TTCCACGAGTCTGGAG-1-C1-0-C1+C2	C1	3190
TTCCACGTCTCAGGCG-1-C1-0-C1+C2	C1	3945
TTCCGGTCAAATCAGA-1-C1-0-C1+C2	C1	3447
TTCCGGTCATTGAGGG-1-C1-0-C1+C2	C1	4759
TTCCGTGAGCCTCAAT-1-C1-0-C1+C2	C1	3072
TTCCTAAAGATTACCC-1-C1-0-C1+C2	C1	4233
TTCCTAAAGGCGTTGA-1-C1-0-C1+C2	C1	3996
TTCCTCTCAAACTAGA-1-C1-0-C1+C2	C1	3849
TTCCTTCAGCCGCTTG-1-C1-0-C1+C2	C1	3194
TTCGATTCAGACTCTA-1-C1-0-C1+C2	C1	6025
TTCGATTGTCCCAAAT-1-C1-0-C1+C2	C1	3280
TTCGATTTCTCCGAGG-1-C1-0-C1+C2	C1	4062
TTCGGTCAGAGAAGGT-1-C1-0-C1+C2	C1	2716
TTCGGTCAGTGTTCCA-1-C1-0-C1+C2	C1	3492
TTCTAACAGGGACACT-1-C1-0-C1+C2	C1	2977
TTCTAGTCAGCCCACA-1-C1-0-C1+C2	C1	4411
TTCTAGTTCACGGAGA-1-C1-0-C1+C2	C1	3954
TTCTAGTTCCACTAGA-1-C1-0-C1+C2	C1	2912
TTCTCTCGTTGGACTT-1-C1-0-C1+C2	C1	3698
TTCTCTCTCACCATGA-1-C1-0-C1+C2	C1	4500
TTCTGTACAAGAAATC-1-C1-0-C1+C2	C1	2522
TTCTGTATCGAACGGA-1-C1-0-C1+C2	C1	2783
TTCTTCCAGTAAAGCT-1-C1-0-C1+C2	C1	3996
TTCTTCCCACGGCGTT-1-C1-0-C1+C2	C1	3761
TTCTTCCGTGTGTGTT-1-C1-0-C1+C2	C1	3149
TTCTTCCTCCACGTAA-1-C1-0-C1+C2	C1	3734
TTGAACGGTGATGTAA-1-C1-0-C1+C2	C1	3248
TTGACCCCAACGGCTC-1-C1-0-C1+C2	C1	4135
TTGACCCTCGTGCAGC-1-C1-0-C1+C2	C1	2346
TTGATGGAGCCTAACT-1-C1-0-C1+C2	C1	3781
TTGATGGCAGCTACTA-1-C1-0-C1+C2	C1	3573
TTGCCTGAGACATGCG-1-C1-0-C1+C2	C1	2854
TTGCCTGGTCATGCAT-1-C1-0-C1+C2	C1	3324
TTGCGTCAGAGCTTTC-1-C1-0-C1+C2	C1	2421
TTGCGTCAGCAACAAT-1-C1-0-C1+C2	C1	3921
TTGCGTCAGCCTCGTG-1-C1-0-C1+C2	C1	2372
TTGCTGCAGGCGTTAG-1-C1-0-C1+C2	C1	4077
TTGCTGCCACCCTAGG-1-C1-0-C1+C2	C1	2982
TTGGATGAGGACTATA-1-C1-0-C1+C2	C1	3178
TTGGGATGTGCAATAA-1-C1-0-C1+C2	C1	3417
TTGGGCGCACTAGGCC-1-C1-0-C1+C2	C1	3943
TTGGGTAGTGCCGTTG-1-C1-0-C1+C2	C1	1873
TTGGTTTAGCCTAGGA-1-C1-0-C1+C2	C1	2965
TTGTGTTCAGACCAAG-1-C1-0-C1+C2	C1	2904
TTGTGTTCATTAGGAA-1-C1-0-C1+C2	C1	3552
TTGTGTTGTATCTTCT-1-C1-0-C1+C2	C1	2932
TTGTTCAAGTCTGGTT-1-C1-0-C1+C2	C1	1731
TTGTTCACACTTGTCC-1-C1-0-C1+C2	C1	3704
TTGTTGTCAGAACTCT-1-C1-0-C1+C2	C1	3879
TTTACCAAGCGTGAGT-1-C1-0-C1+C2	C1	2705
TTTACCAAGGTGAGCT-1-C1-0-C1+C2	C1	2876
TTTACTGAGCGTTAGG-1-C1-0-C1+C2	C1	2780
TTTAGTCCATCGGAGA-1-C1-0-C1+C2	C1	3406
TTTATGCTCTCAAAGC-1-C1-0-C1+C2	C1	4465
TTTATGCTCTTCCAGC-1-C1-0-C1+C2	C1	3777
TTTCACACATAGTCGT-1-C1-0-C1+C2	C1	3081
TTTCACATCTAAGAAG-1-C1-0-C1+C2	C1	3587
TTTCAGTAGAGACAAG-1-C1-0-C1+C2	C1	3361
TTTCAGTAGTAAAGCT-1-C1-0-C1+C2	C1	3822
TTTCAGTCACAGCCAC-1-C1-0-C1+C2	C1	4363
TTTCAGTTCTGGACCG-1-C1-0-C1+C2	C1	3823
TTTCGATAGACAACAT-1-C1-0-C1+C2	C1	3194
TTTCGATAGTTCCATG-1-C1-0-C1+C2	C1	3659
TTTCGATGTCTGCAAT-1-C1-0-C1+C2	C1	2423
TTTCGATTCCATTCGC-1-C1-0-C1+C2	C1	5491
TTTGACTAGTACTGGG-1-C1-0-C1+C2	C1	3591
TTTGACTCACAGCATT-1-C1-0-C1+C2	C1	6419
TTTGATCAGTCATGAA-1-C1-0-C1+C2	C1	1045
TTTGATCCAGGTTCGC-1-C1-0-C1+C2	C1	3592
TTTGATCGTGCTCCGA-1-C1-0-C1+C2	C1	3209
TTTGATCGTTGCTCGG-1-C1-0-C1+C2	C1	2620
TTTGATCTCGTTCCCA-1-C1-0-C1+C2	C1	3390
TTTGGAGAGTGCTACT-1-C1-0-C1+C2	C1	2839
TTTGGAGGTCCCGGTA-1-C1-0-C1+C2	C1	3288
TTTGTTGAGAAGCGCT-1-C1-0-C1+C2	C1	3437
TTTGTTGCATGATGCT-1-C1-0-C1+C2	C1	5079
AAACCCAAGATCCCGC-1-C2-0-C1+C2	C2	3068
AAACCCAAGGATTCAA-1-C2-0-C1+C2	C2	2869
AAACCCACAGAGGACT-1-C2-0-C1+C2	C2	3355
AAACGCTAGCAACTCT-1-C2-0-C1+C2	C2	4615
AAAGGATCAACCGATT-1-C2-0-C1+C2	C2	3655
AAAGGATCAACGTAAA-1-C2-0-C1+C2	C2	3708
AAAGGGCAGCGCCTAC-1-C2-0-C1+C2	C2	3229
AAAGGGCCAGGGAGAG-1-C2-0-C1+C2	C2	2074
AAAGGTATCCCTCGTA-1-C2-0-C1+C2	C2	2191
AAAGTCCGTATTCCTT-1-C2-0-C1+C2	C2	4124
AAAGTGATCACAGTGT-1-C2-0-C1+C2	C2	3351
AAAGTGATCATGGCCG-1-C2-0-C1+C2	C2	3843
AAATGGAAGACATCAA-1-C2-0-C1+C2	C2	3361
AAATGGAGTGTTAAAG-1-C2-0-C1+C2	C2	2990
AACAAAGAGTAGACAT-1-C2-0-C1+C2	C2	4183
AACAAAGTCTTTCTAG-1-C2-0-C1+C2	C2	4229
AACAACCGTGTGTACT-1-C2-0-C1+C2	C2	3661
AACAACCTCGGAAACG-1-C2-0-C1+C2	C2	2599
AACAAGACAGTTGTTG-1-C2-0-C1+C2	C2	2679
AACAGGGCAGAGATTA-1-C2-0-C1+C2	C2	2927
AACAGGGCAGCAGTGA-1-C2-0-C1+C2	C2	2815
AACAGGGTCCATACTT-1-C2-0-C1+C2	C2	4128
AACCTGACAACGACTT-1-C2-0-C1+C2	C2	4138
AACGAAAGTTGCGGCT-1-C2-0-C1+C2	C2	2708
AACGGGAGTCGCCTAG-1-C2-0-C1+C2	C2	2290
AACTTCTTCCGACGGT-1-C2-0-C1+C2	C2	4580
AACTTCTTCCGTAATG-1-C2-0-C1+C2	C2	3406
AAGAACACAAATGAGT-1-C2-0-C1+C2	C2	2356
AAGAACACACAAGCTT-1-C2-0-C1+C2	C2	4901
AAGAACACACGCAGTC-1-C2-0-C1+C2	C2	4468
AAGAACAGTCCGGACT-1-C2-0-C1+C2	C2	3727
AAGACAACAGACGGAT-1-C2-0-C1+C2	C2	3357
AAGACTCAGCCTCTCT-1-C2-0-C1+C2	C2	3367
AAGCATCTCGACTCCT-1-C2-0-C1+C2	C2	4202
AAGCGAGCAATAGGAT-1-C2-0-C1+C2	C2	1824
AAGCGAGGTCCGGTCA-1-C2-0-C1+C2	C2	2979
AAGCGAGTCACCATGA-1-C2-0-C1+C2	C2	3518
AAGCGTTTCTGAGGCC-1-C2-0-C1+C2	C2	1967
AAGGTAATCTTGGGCG-1-C2-0-C1+C2	C2	3014
AAGTACCGTAACCCTA-1-C2-0-C1+C2	C2	3767
AAGTACCGTAGTCCTA-1-C2-0-C1+C2	C2	3140
AAGTCGTCAAGCGAGT-1-C2-0-C1+C2	C2	3058
AAGTCGTCACACAGCC-1-C2-0-C1+C2	C2	5237
AAGTGAAAGCGTCAAG-1-C2-0-C1+C2	C2	3281
AAGTGAATCAGCATTG-1-C2-0-C1+C2	C2	4909
AAGTGAATCTACCACC-1-C2-0-C1+C2	C2	3084
AAGTTCGGTTGTGTAC-1-C2-0-C1+C2	C2	4955
AATCACGAGATAGCAT-1-C2-0-C1+C2	C2	3593
AATCACGTCAGAGTTC-1-C2-0-C1+C2	C2	3872
AATCACGTCGACGATT-1-C2-0-C1+C2	C2	3372
AATCGTGCAACCTATG-1-C2-0-C1+C2	C2	2044
AATCGTGCATCATGAC-1-C2-0-C1+C2	C2	4144
AATGAAGGTTGGACCC-1-C2-0-C1+C2	C2	2039
AATGCCAAGACTTCCA-1-C2-0-C1+C2	C2	2643
AATGCCATCCTGATAG-1-C2-0-C1+C2	C2	3098
AATGGAAGTAGCACAG-1-C2-0-C1+C2	C2	2970
AATGGCTGTTGCCATA-1-C2-0-C1+C2	C2	3828
AATTCCTGTAACGCGA-1-C2-0-C1+C2	C2	4137
AATTCCTGTGGTCTGC-1-C2-0-C1+C2	C2	2744
AATTTCCCATAACTCG-1-C2-0-C1+C2	C2	3119
ACAAAGACAAATTAGG-1-C2-0-C1+C2	C2	4583
ACAAGCTCACAGTCCG-1-C2-0-C1+C2	C2	3145
ACACCAACAAATCAGA-1-C2-0-C1+C2	C2	3045
ACACGCGAGTCTTCGA-1-C2-0-C1+C2	C2	2519
ACACGCGCAGAGGAAA-1-C2-0-C1+C2	C2	3177
ACACGCGTCCAAAGGG-1-C2-0-C1+C2	C2	2225
ACAGAAACAGGCTCTG-1-C2-0-C1+C2	C2	3089
ACAGCCGAGGGACTGT-1-C2-0-C1+C2	C2	3206
ACAGCCGTCCATCTAT-1-C2-0-C1+C2	C2	2629
ACAGGGAGTCGTGCCA-1-C2-0-C1+C2	C2	3187
ACAGGGAGTGGCTTAT-1-C2-0-C1+C2	C2	2965
ACATCCCCAGAGGCAT-1-C2-0-C1+C2	C2	2367
ACATCGAGTATAGCTC-1-C2-0-C1+C2	C2	3348
ACATCGATCCTTCGAC-1-C2-0-C1+C2	C2	3888
ACATGCAGTCAGATTC-1-C2-0-C1+C2	C2	4042
ACATGCAGTCTGTGCG-1-C2-0-C1+C2	C2	3237
ACCAAACCAATTGAGA-1-C2-0-C1+C2	C2	2912
ACCAAACCACTACACA-1-C2-0-C1+C2	C2	4776
ACCAAACTCGCGATCG-1-C2-0-C1+C2	C2	3697
ACCAACAAGAGGTTAT-1-C2-0-C1+C2	C2	2385
ACCAACAAGTTGAAAC-1-C2-0-C1+C2	C2	3351
ACCAACACAAGGCCTC-1-C2-0-C1+C2	C2	3629
ACCAACACACGTCGGT-1-C2-0-C1+C2	C2	1732
ACCAACAGTGAGGAAA-1-C2-0-C1+C2	C2	3592
ACCACAAGTGGAAATT-1-C2-0-C1+C2	C2	3067
ACCACAATCGGCAGTC-1-C2-0-C1+C2	C2	2554
ACCCTCAAGGGCAACT-1-C2-0-C1+C2	C2	3915
ACCCTCAAGGTTGGAC-1-C2-0-C1+C2	C2	3889
ACCCTCAGTCCCTGTT-1-C2-0-C1+C2	C2	2437
ACCCTTGGTACAAGCG-1-C2-0-C1+C2	C2	2290
ACCCTTGTCGTGCATA-1-C2-0-C1+C2	C2	2621
ACCGTTCTCGCAGATT-1-C2-0-C1+C2	C2	3535
ACCTACCGTGACAGGT-1-C2-0-C1+C2	C2	4750
ACCTGAAGTAGGACCA-1-C2-0-C1+C2	C2	3179
ACCTGTCAGCTTTCTT-1-C2-0-C1+C2	C2	4582
ACCTGTCCAGTCTGGC-1-C2-0-C1+C2	C2	3751
ACGATCAAGAAGCGCT-1-C2-0-C1+C2	C2	3421
ACGATCAAGGTACAGC-1-C2-0-C1+C2	C2	3219
ACGATGTTCTACCCAC-1-C2-0-C1+C2	C2	4250
ACGCACGTCACCGACG-1-C2-0-C1+C2	C2	4718
ACGCACGTCCCGTTGT-1-C2-0-C1+C2	C2	3071
ACGGGTCAGGAGTATT-1-C2-0-C1+C2	C2	2218
ACGGGTCAGGCTTCCG-1-C2-0-C1+C2	C2	2892
ACGGTCGTCGCCGAAC-1-C2-0-C1+C2	C2	1890
ACGGTCGTCGTAGCTA-1-C2-0-C1+C2	C2	2296
ACGGTTAAGGAAGAAC-1-C2-0-C1+C2	C2	3661
ACGGTTAAGTGGATAT-1-C2-0-C1+C2	C2	3566
ACGGTTAAGTGGTTGG-1-C2-0-C1+C2	C2	3242
ACGGTTATCGATCCAA-1-C2-0-C1+C2	C2	3098
ACGTAACAGCCTCACG-1-C2-0-C1+C2	C2	3080
ACGTAACCATTCACAG-1-C2-0-C1+C2	C2	2941
ACGTAACGTCGTCGGT-1-C2-0-C1+C2	C2	2523
ACGTAGTCAAGTGATA-1-C2-0-C1+C2	C2	3943
ACGTAGTCACAACGTT-1-C2-0-C1+C2	C2	3009
ACGTAGTCATACCGTA-1-C2-0-C1+C2	C2	4624
ACGTTCCTCTGGGCAC-1-C2-0-C1+C2	C2	2471
ACTATCTAGGCATCAG-1-C2-0-C1+C2	C2	5339
ACTATCTCACCTCTGT-1-C2-0-C1+C2	C2	3559
ACTATCTGTAATGCTC-1-C2-0-C1+C2	C2	4558
ACTATCTTCGAAATCC-1-C2-0-C1+C2	C2	5156
ACTATCTTCTTTCCGG-1-C2-0-C1+C2	C2	3844
ACTCTCGAGTTCGGTT-1-C2-0-C1+C2	C2	3335
ACTCTCGGTCCACGCA-1-C2-0-C1+C2	C2	3135
ACTCTCGTCGCCAGTG-1-C2-0-C1+C2	C2	3190
ACTGATGCATGCCATA-1-C2-0-C1+C2	C2	2368
ACTGCAACAATTGCTG-1-C2-0-C1+C2	C2	4227
ACTGTCCTCATGAAAG-1-C2-0-C1+C2	C2	2388
ACTGTGAAGCGTCAAG-1-C2-0-C1+C2	C2	3983
ACTTATCAGGACGCTA-1-C2-0-C1+C2	C2	4053
ACTTATCAGTAGTCTC-1-C2-0-C1+C2	C2	2926
ACTTATCGTCGCTTAA-1-C2-0-C1+C2	C2	3014
ACTTCCGAGCCAAGCA-1-C2-0-C1+C2	C2	5032
ACTTCCGGTCACTCAA-1-C2-0-C1+C2	C2	4125
ACTTCGCAGCATTGAA-1-C2-0-C1+C2	C2	3238
ACTTCGCAGTAGGAAG-1-C2-0-C1+C2	C2	2356
ACTTCGCAGTGCGACA-1-C2-0-C1+C2	C2	3264
ACTTCGCAGTTTGAGA-1-C2-0-C1+C2	C2	3180
ACTTTGTTCACTGAAC-1-C2-0-C1+C2	C2	3474
AGAAATGTCAGGAAGC-1-C2-0-C1+C2	C2	2784
AGAAATGTCTTCACAT-1-C2-0-C1+C2	C2	3840
AGAACAAAGACCATAA-1-C2-0-C1+C2	C2	4722
AGAACAAAGCTCGCAC-1-C2-0-C1+C2	C2	3418
AGAACAAGTCACAGTT-1-C2-0-C1+C2	C2	3290
AGAACAAGTTTCGTGA-1-C2-0-C1+C2	C2	2168
AGAACAATCGCTACGG-1-C2-0-C1+C2	C2	2627
AGAACCTCAAACTCTG-1-C2-0-C1+C2	C2	3675
AGAAGCGAGGCGTTGA-1-C2-0-C1+C2	C2	1855
AGAAGTACAAATACGA-1-C2-0-C1+C2	C2	3107
AGAAGTAGTAATGTGA-1-C2-0-C1+C2	C2	2870
AGAAGTATCACAACCA-1-C2-0-C1+C2	C2	3561
AGAAGTATCTCAGGCG-1-C2-0-C1+C2	C2	3847
AGACACTAGCCGTTAT-1-C2-0-C1+C2	C2	2887
AGACACTCAGAAGCTG-1-C2-0-C1+C2	C2	2696
AGACACTTCCGTTTCG-1-C2-0-C1+C2	C2	4751
AGACACTTCGAAGCCC-1-C2-0-C1+C2	C2	4896
AGACAGGCAAACACCT-1-C2-0-C1+C2	C2	4424
AGACAGGTCTCACTCG-1-C2-0-C1+C2	C2	2918
AGACCATTCTGAGATC-1-C2-0-C1+C2	C2	2560
AGACTCAAGGATTTGA-1-C2-0-C1+C2	C2	3542
AGAGAATCATCCGGTG-1-C2-0-C1+C2	C2	3000
AGAGAATTCGGCCTTT-1-C2-0-C1+C2	C2	2602
AGAGAGCTCCACGTCT-1-C2-0-C1+C2	C2	2902
AGAGCAGAGTCACACT-1-C2-0-C1+C2	C2	2530
AGAGCAGGTAGCGCCT-1-C2-0-C1+C2	C2	3532
AGAGCAGTCTTTCAGT-1-C2-0-C1+C2	C2	3600
AGAGCCCAGCGATGGT-1-C2-0-C1+C2	C2	2871
AGATAGACAACGAGGT-1-C2-0-C1+C2	C2	2132
AGATCGTGTCTCCCTA-1-C2-0-C1+C2	C2	2496
AGATCGTTCTCGGTCT-1-C2-0-C1+C2	C2	2652
AGATCGTTCTGGGCGT-1-C2-0-C1+C2	C2	2736
AGATGAAAGTCACGAG-1-C2-0-C1+C2	C2	3794
AGCATCAAGGGCAGGA-1-C2-0-C1+C2	C2	2341
AGCATCACAATTGGTC-1-C2-0-C1+C2	C2	4042
AGCATCATCCACGTAA-1-C2-0-C1+C2	C2	3828
AGCCAGCCACTGGCGT-1-C2-0-C1+C2	C2	2408
AGCCAGCGTAGGGAGG-1-C2-0-C1+C2	C2	4969
AGCCAGCGTTAGGCCC-1-C2-0-C1+C2	C2	3555
AGCGCCACATAAGCAA-1-C2-0-C1+C2	C2	4554
AGCGCTGGTCATGCAT-1-C2-0-C1+C2	C2	2620
AGCGCTGGTGCAGGAT-1-C2-0-C1+C2	C2	2255
AGCTACAGTACTAAGA-1-C2-0-C1+C2	C2	4063
AGCTCAACAGAGGTAC-1-C2-0-C1+C2	C2	3250
AGCTCAAGTGGCAGAT-1-C2-0-C1+C2	C2	3047
AGCTTCCCAAGGACAC-1-C2-0-C1+C2	C2	5122
AGGAAATCAACTGGTT-1-C2-0-C1+C2	C2	3207
AGGAATAAGATACAGT-1-C2-0-C1+C2	C2	3161
AGGAATACACATACGT-1-C2-0-C1+C2	C2	3186
AGGAATAGTTGGTAGG-1-C2-0-C1+C2	C2	2679
AGGACGAGTAACGTTC-1-C2-0-C1+C2	C2	3429
AGGACGAGTGGTTTGT-1-C2-0-C1+C2	C2	3872
AGGACTTTCGTAGTCA-1-C2-0-C1+C2	C2	3795
AGGACTTTCTAGATCG-1-C2-0-C1+C2	C2	2700
AGGAGGTCATAGATCC-1-C2-0-C1+C2	C2	4161
AGGATAACATGGTACT-1-C2-0-C1+C2	C2	3192
AGGATAATCGCGTGAC-1-C2-0-C1+C2	C2	3648
AGGATCTGTCATCACA-1-C2-0-C1+C2	C2	4015
AGGATCTTCAGCTAGT-1-C2-0-C1+C2	C2	1976
AGGCATTAGATACCAA-1-C2-0-C1+C2	C2	4012
AGGCATTAGTGGACGT-1-C2-0-C1+C2	C2	4549
AGGCATTTCACATTGG-1-C2-0-C1+C2	C2	3690
AGGCCACGTCATGACT-1-C2-0-C1+C2	C2	2398
AGGCTGCTCCTACTGC-1-C2-0-C1+C2	C2	3406
AGGGAGTAGGCCACTC-1-C2-0-C1+C2	C2	2865
AGGGAGTCAGAACGCA-1-C2-0-C1+C2	C2	2313
AGGGAGTCAGCAGGAT-1-C2-0-C1+C2	C2	3169
AGGGCCTAGCCAAGCA-1-C2-0-C1+C2	C2	3712
AGGGCTCTCTCAAAGC-1-C2-0-C1+C2	C2	2874
AGGGTCCCAATACGCT-1-C2-0-C1+C2	C2	2970
AGGGTGAGTACACGTT-1-C2-0-C1+C2	C2	2481
AGGGTTTCAATACCCA-1-C2-0-C1+C2	C2	2616
AGGGTTTGTGCGAGTA-1-C2-0-C1+C2	C2	2867
AGGTCTACAATTGAGA-1-C2-0-C1+C2	C2	3355
AGGTCTAGTGCGGATA-1-C2-0-C1+C2	C2	3311
AGGTGTTAGCACCTGC-1-C2-0-C1+C2	C2	3619
AGGTGTTCACATACTG-1-C2-0-C1+C2	C2	2463
AGGTGTTGTGAGATCG-1-C2-0-C1+C2	C2	2651
AGGTGTTGTGCGAGTA-1-C2-0-C1+C2	C2	2661
AGGTTACTCTGTGCAA-1-C2-0-C1+C2	C2	3228
AGGTTGTCAAGTCGTT-1-C2-0-C1+C2	C2	2770
AGGTTGTGTACGCTTA-1-C2-0-C1+C2	C2	3019
AGGTTGTGTGGCTTAT-1-C2-0-C1+C2	C2	2526
AGGTTGTTCGCAGATT-1-C2-0-C1+C2	C2	3527
AGTACTGAGCAACTTC-1-C2-0-C1+C2	C2	2670
AGTAGCTGTATTCTCT-1-C2-0-C1+C2	C2	3250
AGTAGTCAGTCTGCAT-1-C2-0-C1+C2	C2	2817
AGTAGTCTCTCGTCGT-1-C2-0-C1+C2	C2	2541
AGTCACAAGTCCTGCG-1-C2-0-C1+C2	C2	3853
AGTCACACACAAGGTG-1-C2-0-C1+C2	C2	2444
AGTCACATCGCCAGTG-1-C2-0-C1+C2	C2	4453
AGTGACTAGGTGCCAA-1-C2-0-C1+C2	C2	2964
AGTGACTTCTTTGCTA-1-C2-0-C1+C2	C2	2122
AGTGATCCAGAATTCC-1-C2-0-C1+C2	C2	3027
AGTGCCGAGACATACA-1-C2-0-C1+C2	C2	3537
AGTGCCGAGACTACCT-1-C2-0-C1+C2	C2	2602
AGTGTTGAGGAACTAT-1-C2-0-C1+C2	C2	3596
AGTTAGCAGTAGGGTC-1-C2-0-C1+C2	C2	3813
AGTTAGCGTAGCGTTT-1-C2-0-C1+C2	C2	3095
AGTTAGCGTATCCTTT-1-C2-0-C1+C2	C2	4443
AGTTCGACAAGAGCTG-1-C2-0-C1+C2	C2	2545
ATACCGAAGCCATGCC-1-C2-0-C1+C2	C2	4046
ATACCGAAGCTCGACC-1-C2-0-C1+C2	C2	3630
ATACCGAAGGTCACAG-1-C2-0-C1+C2	C2	3339
ATACCGACAACTTCTT-1-C2-0-C1+C2	C2	3152
ATACCGACACTACGGC-1-C2-0-C1+C2	C2	4834
ATACCGAGTACCGCGT-1-C2-0-C1+C2	C2	1989
ATACCTTAGTAATACG-1-C2-0-C1+C2	C2	3768
ATACCTTCACAGACGA-1-C2-0-C1+C2	C2	3417
ATACTTCCAAGATGGC-1-C2-0-C1+C2	C2	3794
ATACTTCCATGTGGTT-1-C2-0-C1+C2	C2	3311
ATAGAGAAGTAAACTG-1-C2-0-C1+C2	C2	2558
ATAGAGATCGGATACT-1-C2-0-C1+C2	C2	1927
ATATCCTGTCTTCCGT-1-C2-0-C1+C2	C2	5237
ATATCCTTCAGTGCGC-1-C2-0-C1+C2	C2	2652
ATCACAGTCTCCTGAC-1-C2-0-C1+C2	C2	3607
ATCACGAGTACGCTTA-1-C2-0-C1+C2	C2	2959
ATCACGATCTGGCCTT-1-C2-0-C1+C2	C2	2754
ATCACTTCAGCCTTCT-1-C2-0-C1+C2	C2	3408
ATCACTTGTACGCTAT-1-C2-0-C1+C2	C2	4602
ATCACTTGTTCCGCTT-1-C2-0-C1+C2	C2	2873
ATCACTTTCTATCCAT-1-C2-0-C1+C2	C2	4455
ATCAGGTGTTGAGGAC-1-C2-0-C1+C2	C2	2913
ATCAGGTTCCGTTTCG-1-C2-0-C1+C2	C2	3839
ATCATTCGTGACACGA-1-C2-0-C1+C2	C2	4532
ATCCACCAGGACTATA-1-C2-0-C1+C2	C2	3436
ATCCGTCGTGCCTACG-1-C2-0-C1+C2	C2	1940
ATCGATGTCGAGTGAG-1-C2-0-C1+C2	C2	2615
ATCGCCTTCGGACTTA-1-C2-0-C1+C2	C2	2578
ATCGGATCATCCAATG-1-C2-0-C1+C2	C2	5241
ATCGGATGTATCGCGC-1-C2-0-C1+C2	C2	1750
ATCGGCGAGCTCACTA-1-C2-0-C1+C2	C2	3152
ATCGGCGGTTGGGTAG-1-C2-0-C1+C2	C2	2101
ATCGTAGGTGCAGTGA-1-C2-0-C1+C2	C2	4277
ATCGTAGGTTGAAGTA-1-C2-0-C1+C2	C2	3212
ATCGTCCAGCTAATCC-1-C2-0-C1+C2	C2	3789
ATCGTCCAGCTTCATG-1-C2-0-C1+C2	C2	2350
ATCGTCCGTCCATCTC-1-C2-0-C1+C2	C2	5390
ATCGTGAAGGCCTGCT-1-C2-0-C1+C2	C2	1870
ATCGTGAGTCTTTCAT-1-C2-0-C1+C2	C2	3051
ATCGTGAGTGATGGCA-1-C2-0-C1+C2	C2	3321
ATCTCTACATCTAACG-1-C2-0-C1+C2	C2	3655
ATGACCAAGGGATCAC-1-C2-0-C1+C2	C2	3232
ATGACCACACCGTCTT-1-C2-0-C1+C2	C2	3784
ATGAGGGAGTATGACA-1-C2-0-C1+C2	C2	3536
ATGAGTCCAGACCTGC-1-C2-0-C1+C2	C2	3755
ATGATCGCACATCCCT-1-C2-0-C1+C2	C2	6227
ATGATCGTCGCAGAGA-1-C2-0-C1+C2	C2	2455
ATGCATGAGGCCTAAG-1-C2-0-C1+C2	C2	4142
ATGCCTCCAATACGAA-1-C2-0-C1+C2	C2	4037
ATGCCTCTCGATTCCC-1-C2-0-C1+C2	C2	6040
ATGCGATAGTCAGAGC-1-C2-0-C1+C2	C2	2543
ATGCGATGTACTGACT-1-C2-0-C1+C2	C2	3589
ATGCGATTCTGCATGA-1-C2-0-C1+C2	C2	2490
ATGGAGGAGGGCCCTT-1-C2-0-C1+C2	C2	2687
ATGGAGGCAGGTATGG-1-C2-0-C1+C2	C2	3532
ATGGGAGAGGAAAGTG-1-C2-0-C1+C2	C2	3312
ATGGGAGAGGTTGAGC-1-C2-0-C1+C2	C2	2811
ATGGGAGGTCGCATCG-1-C2-0-C1+C2	C2	3245
ATGGGTTCACATAGCT-1-C2-0-C1+C2	C2	3109
ATGGGTTCAGCACAGA-1-C2-0-C1+C2	C2	3729
ATGGGTTGTACAAAGT-1-C2-0-C1+C2	C2	3459
ATGGGTTTCACCCTGT-1-C2-0-C1+C2	C2	3948
ATGGTTGAGGCACAAC-1-C2-0-C1+C2	C2	3108
ATGGTTGAGTGAGGTC-1-C2-0-C1+C2	C2	3598
ATTACCTGTCGCACGT-1-C2-0-C1+C2	C2	2307
ATTACCTGTTACCCAA-1-C2-0-C1+C2	C2	3393
ATTACTCCAGATACTC-1-C2-0-C1+C2	C2	3338
ATTACTCGTAAGAACT-1-C2-0-C1+C2	C2	2471
ATTCAGGCAGTCACGC-1-C2-0-C1+C2	C2	3949
ATTCCATGTGGCTCTG-1-C2-0-C1+C2	C2	2387
ATTCCCGAGAGGTGCT-1-C2-0-C1+C2	C2	2254
ATTCCTATCCGCTTAC-1-C2-0-C1+C2	C2	4099
ATTCCTATCGCGCTGA-1-C2-0-C1+C2	C2	2695
ATTCGTTCACGACCTG-1-C2-0-C1+C2	C2	3198
ATTCGTTTCTACGGTA-1-C2-0-C1+C2	C2	3677
ATTCTACAGAGACAAG-1-C2-0-C1+C2	C2	2535
ATTGGGTCAATGAGCG-1-C2-0-C1+C2	C2	2229
ATTGGGTCAGGACAGT-1-C2-0-C1+C2	C2	4645
ATTGTTCTCTCTCGCA-1-C2-0-C1+C2	C2	5324
ATTTACCAGCCGTTGC-1-C2-0-C1+C2	C2	3687
ATTTACCGTATGAAGT-1-C2-0-C1+C2	C2	2929
ATTTACCGTCTCGGGT-1-C2-0-C1+C2	C2	2229
ATTTCACCAGCTCATA-1-C2-0-C1+C2	C2	5751
ATTTCTGTCTCGTGAA-1-C2-0-C1+C2	C2	2523
CAAAGAACAATTTCTC-1-C2-0-C1+C2	C2	3523
CAAAGAACACCGTCTT-1-C2-0-C1+C2	C2	2126
CAACAGTCACGCTGAC-1-C2-0-C1+C2	C2	2944
CAACAGTGTGGCTGAA-1-C2-0-C1+C2	C2	3542
CAACAGTGTTCAAGGG-1-C2-0-C1+C2	C2	2894
CAACCAAGTCCGGACT-1-C2-0-C1+C2	C2	3652
CAACCTCAGAAATCCA-1-C2-0-C1+C2	C2	4133
CAACCTCCAAGCGAAC-1-C2-0-C1+C2	C2	2944
CAACGATGTCTTTCAT-1-C2-0-C1+C2	C2	3553
CAAGCTAGTGTGGTCC-1-C2-0-C1+C2	C2	1959
CAAGGGAAGTGATGGC-1-C2-0-C1+C2	C2	4277
CAAGGGAGTATGCAAA-1-C2-0-C1+C2	C2	2954
CAAGGGAGTGCATACT-1-C2-0-C1+C2	C2	4249
CAAGGGAGTGGCTGCT-1-C2-0-C1+C2	C2	3164
CAAGGGATCAACTGGT-1-C2-0-C1+C2	C2	2962
CAATACGCATCCGAAT-1-C2-0-C1+C2	C2	3427
CAATTTCGTAAGTCAA-1-C2-0-C1+C2	C2	3543
CACAACAAGCGTTCAT-1-C2-0-C1+C2	C2	3544
CACACAAAGATTACCC-1-C2-0-C1+C2	C2	4085
CACACAATCATCCTAT-1-C2-0-C1+C2	C2	3542
CACAGATAGGTCCAGA-1-C2-0-C1+C2	C2	3178
CACAGATTCCAGTGTA-1-C2-0-C1+C2	C2	3188
CACAGGCAGAGATCGC-1-C2-0-C1+C2	C2	3810
CACAGGCTCTGCGAGC-1-C2-0-C1+C2	C2	4091
CACATGAAGAGTAACT-1-C2-0-C1+C2	C2	2386
CACATGAAGCCAGAGT-1-C2-0-C1+C2	C2	3641
CACATGAAGTCTCTGA-1-C2-0-C1+C2	C2	3771
CACATGACATGAAGGC-1-C2-0-C1+C2	C2	2078
CACCAAATCTTCCTAA-1-C2-0-C1+C2	C2	4505
CACCGTTCAACCTATG-1-C2-0-C1+C2	C2	3691
CACCGTTTCGCCTAGG-1-C2-0-C1+C2	C2	3503
CACGAATAGGGAGGCA-1-C2-0-C1+C2	C2	3605
CACGAATTCACAGTGT-1-C2-0-C1+C2	C2	4216
CACGGGTGTTCTCTAT-1-C2-0-C1+C2	C2	1619
CACGTGGTCTAGGCCG-1-C2-0-C1+C2	C2	3582
CACGTTCGTCAACATC-1-C2-0-C1+C2	C2	3657
CACTAAGCAACTGTGT-1-C2-0-C1+C2	C2	3172
CACTGGGGTACGCGTC-1-C2-0-C1+C2	C2	2979
CACTTCGGTTATCCAG-1-C2-0-C1+C2	C2	3314
CAGAGCCGTTGCATAC-1-C2-0-C1+C2	C2	3052
CAGAGCCTCTTCGATT-1-C2-0-C1+C2	C2	2821
CAGATACGTATCAGGG-1-C2-0-C1+C2	C2	2989
CAGATACTCGGTAAGG-1-C2-0-C1+C2	C2	3239
CAGATACTCTCGGTCT-1-C2-0-C1+C2	C2	3839
CAGATACTCTCTCTAA-1-C2-0-C1+C2	C2	4752
CAGATTGGTCACTCGG-1-C2-0-C1+C2	C2	2813
CAGCAATCACCCGTAG-1-C2-0-C1+C2	C2	4370
CAGCAATCACCTGTCT-1-C2-0-C1+C2	C2	2694
CAGCAATTCGACTCCT-1-C2-0-C1+C2	C2	3775
CAGCACGAGCCGTCGT-1-C2-0-C1+C2	C2	1729
CAGCACGCAAGCTACT-1-C2-0-C1+C2	C2	4629
CAGCACGGTAGTGATA-1-C2-0-C1+C2	C2	2763
CAGCAGCCACAGTATC-1-C2-0-C1+C2	C2	2519
CAGCAGCGTGAGTAAT-1-C2-0-C1+C2	C2	2903
CAGCGTGAGCGCACAA-1-C2-0-C1+C2	C2	2400
CAGCGTGGTTTCAGAC-1-C2-0-C1+C2	C2	2236
CAGGCCAAGACTCTTG-1-C2-0-C1+C2	C2	3825
CAGGTATAGGATTTGA-1-C2-0-C1+C2	C2	2506
CAGGTATAGTAGCTCT-1-C2-0-C1+C2	C2	3549
CAGTGCGCAACGATCT-1-C2-0-C1+C2	C2	3199
CAGTTAGAGAACTGAT-1-C2-0-C1+C2	C2	2561
CAGTTAGCAATTGAAG-1-C2-0-C1+C2	C2	4252
CAGTTAGCACAAGCAG-1-C2-0-C1+C2	C2	2625
CAGTTAGGTTCTTCAT-1-C2-0-C1+C2	C2	3119
CAGTTCCCATACGCAT-1-C2-0-C1+C2	C2	3185
CATAAGCAGCGATGGT-1-C2-0-C1+C2	C2	3583
CATAAGCAGCGGATCA-1-C2-0-C1+C2	C2	3360
CATACAGAGAGGTGCT-1-C2-0-C1+C2	C2	3521
CATACAGCAGGAATAT-1-C2-0-C1+C2	C2	5164
CATACAGGTCGGTACC-1-C2-0-C1+C2	C2	2543
CATACAGGTGGATTTC-1-C2-0-C1+C2	C2	4159
CATACCCCATTAGGAA-1-C2-0-C1+C2	C2	2894
CATACCCTCAGCTAGT-1-C2-0-C1+C2	C2	4129
CATACCCTCGCGCTGA-1-C2-0-C1+C2	C2	4118
CATACTTCAACCAACT-1-C2-0-C1+C2	C2	2467
CATACTTGTTCGTACA-1-C2-0-C1+C2	C2	4523
CATAGACAGGTCACTT-1-C2-0-C1+C2	C2	4080
CATAGACCAGCACCCA-1-C2-0-C1+C2	C2	2972
CATAGACGTACACGCC-1-C2-0-C1+C2	C2	3318
CATCAAGTCTATGTGG-1-C2-0-C1+C2	C2	5617
CATCCACAGAAGGCTC-1-C2-0-C1+C2	C2	3762
CATCCACGTTCTCCAC-1-C2-0-C1+C2	C2	4922
CATCCCAAGTGATAAC-1-C2-0-C1+C2	C2	3883
CATCCCAGTTCCTAGA-1-C2-0-C1+C2	C2	3502
CATCCGTGTGCAATGG-1-C2-0-C1+C2	C2	3459
CATCGCTAGAGGTATT-1-C2-0-C1+C2	C2	3770
CATCGCTGTATCTCGA-1-C2-0-C1+C2	C2	2973
CATCGGGAGCCAACCC-1-C2-0-C1+C2	C2	4134
CATCGGGCATCACGGC-1-C2-0-C1+C2	C2	2976
CATCGGGGTCGCTTGG-1-C2-0-C1+C2	C2	2402
CATCGGGTCTCTCGAC-1-C2-0-C1+C2	C2	2914
CATCGTCCACGTAGAG-1-C2-0-C1+C2	C2	3585
CATCGTCTCCGTATAG-1-C2-0-C1+C2	C2	2832
CATGCAAAGTGAGGCT-1-C2-0-C1+C2	C2	3564
CATGCAACAGCGAACA-1-C2-0-C1+C2	C2	2488
CATGCAAGTACAAACA-1-C2-0-C1+C2	C2	3860
CATGCAAGTTGCGTAT-1-C2-0-C1+C2	C2	2192
CATGCAATCGACGCTG-1-C2-0-C1+C2	C2	3888
CATGCCTAGGTGATCG-1-C2-0-C1+C2	C2	3064
CATGCTCAGATCCAAA-1-C2-0-C1+C2	C2	1792
CATGCTCTCCATACAG-1-C2-0-C1+C2	C2	2927
CATGGATCAGGCTCTG-1-C2-0-C1+C2	C2	3299
CATGGTAAGTGTAGTA-1-C2-0-C1+C2	C2	3334
CATTCATAGAGGACTC-1-C2-0-C1+C2	C2	2513
CATTCATTCACTTGGA-1-C2-0-C1+C2	C2	2922
CATTCCGGTCAACACT-1-C2-0-C1+C2	C2	2030
CATTCTATCGAGTGGA-1-C2-0-C1+C2	C2	1728
CATTGAGAGCGACTTT-1-C2-0-C1+C2	C2	2546
CATTGCCTCAACCCGG-1-C2-0-C1+C2	C2	4677
CATTGCCTCTCTGCCA-1-C2-0-C1+C2	C2	3450
CATTGTTAGGATTTGA-1-C2-0-C1+C2	C2	4687
CATTGTTCACAATGCT-1-C2-0-C1+C2	C2	2944
CATTGTTGTGGAAATT-1-C2-0-C1+C2	C2	2507
CATTGTTTCCGCTTAC-1-C2-0-C1+C2	C2	3486
CATTGTTTCTTTCCGG-1-C2-0-C1+C2	C2	3042
CATTTCACAATAGTGA-1-C2-0-C1+C2	C2	4101
CATTTCATCGCTCTCA-1-C2-0-C1+C2	C2	4086
CATTTCATCTAGAGCT-1-C2-0-C1+C2	C2	3113
CCAAGCGGTTTCAGAC-1-C2-0-C1+C2	C2	3402
CCAAGCGTCATGGTAC-1-C2-0-C1+C2	C2	3142
CCAAGCGTCCGAAGGA-1-C2-0-C1+C2	C2	2056
CCAATGAGTATCAGGG-1-C2-0-C1+C2	C2	2024
CCAATGAGTGCTCGTG-1-C2-0-C1+C2	C2	3501
CCAATGATCTTCGACC-1-C2-0-C1+C2	C2	3686
CCACACTAGCAACTTC-1-C2-0-C1+C2	C2	3539
CCACTTGGTACCTTCC-1-C2-0-C1+C2	C2	2936
CCATCACAGGTTCACT-1-C2-0-C1+C2	C2	4520
CCATCACAGTCTGGTT-1-C2-0-C1+C2	C2	3554
CCCAACTAGAAACCAT-1-C2-0-C1+C2	C2	3398
CCCATTGAGCATTTCG-1-C2-0-C1+C2	C2	2752
CCCGAAGGTGGCTTGC-1-C2-0-C1+C2	C2	2851
CCCGGAAAGTATAACG-1-C2-0-C1+C2	C2	3211
CCCGGAATCAAGCCTA-1-C2-0-C1+C2	C2	2183
CCCTAACAGACCATTC-1-C2-0-C1+C2	C2	5416
CCCTAACCAATCGCAT-1-C2-0-C1+C2	C2	2155
CCCTAACGTACTTGTG-1-C2-0-C1+C2	C2	3831
CCCTCAAGTTAAGAAC-1-C2-0-C1+C2	C2	4363
CCCTCTCCAGGTAGTG-1-C2-0-C1+C2	C2	2957
CCCTCTCCATGGGCAA-1-C2-0-C1+C2	C2	3826
CCCTGATCACCTTCGT-1-C2-0-C1+C2	C2	3820
CCCTGATCAGACCAGA-1-C2-0-C1+C2	C2	2800
CCCTTAGAGAAGTGTT-1-C2-0-C1+C2	C2	3263
CCGATCTCAGCTTTGA-1-C2-0-C1+C2	C2	2386
CCGATCTCAGGATCTT-1-C2-0-C1+C2	C2	2648
CCGATGGAGTCACGAG-1-C2-0-C1+C2	C2	3645
CCGATGGGTCCGGATC-1-C2-0-C1+C2	C2	2992
CCGCAAGTCAAGTGGG-1-C2-0-C1+C2	C2	3546
CCGCAAGTCACAGAGG-1-C2-0-C1+C2	C2	3510
CCGCAAGTCTCTGCCA-1-C2-0-C1+C2	C2	2848
CCGGACAAGACGACGT-1-C2-0-C1+C2	C2	3023
CCGGACATCTTCCAGC-1-C2-0-C1+C2	C2	2897
CCGGGTAAGAGCATTA-1-C2-0-C1+C2	C2	2996
CCGGGTAAGGCACGAT-1-C2-0-C1+C2	C2	2776
CCGGTAGAGGGTGGGA-1-C2-0-C1+C2	C2	2840
CCGGTAGTCCGAGATT-1-C2-0-C1+C2	C2	2624
CCGGTGACAACACACT-1-C2-0-C1+C2	C2	3913
CCGGTGAGTGTGCCTG-1-C2-0-C1+C2	C2	3720
CCGTAGGCAACTGCCG-1-C2-0-C1+C2	C2	2379
CCGTAGGTCGTAACTG-1-C2-0-C1+C2	C2	2861
CCTAACCGTGCGTTTA-1-C2-0-C1+C2	C2	3625
CCTACGTGTCTGATCA-1-C2-0-C1+C2	C2	2483
CCTCAACCACGTAACT-1-C2-0-C1+C2	C2	3378
CCTCAACTCACTGGGC-1-C2-0-C1+C2	C2	4267
CCTCAACTCATTTACC-1-C2-0-C1+C2	C2	4393
CCTCACACAGCCTACG-1-C2-0-C1+C2	C2	5002
CCTCACAGTACTGCCG-1-C2-0-C1+C2	C2	3888
CCTCACATCCGGACTG-1-C2-0-C1+C2	C2	3927
CCTCAGTAGCCACTCG-1-C2-0-C1+C2	C2	4612
CCTCAGTGTGTATCCA-1-C2-0-C1+C2	C2	4207
CCTCATGAGCGGTAAC-1-C2-0-C1+C2	C2	2875
CCTCATGCACGGTGAA-1-C2-0-C1+C2	C2	2838
CCTCATGCATAACGGG-1-C2-0-C1+C2	C2	4160
CCTCATGGTACGATGG-1-C2-0-C1+C2	C2	3122
CCTCCAAAGCGACATG-1-C2-0-C1+C2	C2	2313
CCTCCAATCCAGCTCT-1-C2-0-C1+C2	C2	3457
CCTCTAGAGCCTGTGC-1-C2-0-C1+C2	C2	3059
CCTCTAGCATACCATG-1-C2-0-C1+C2	C2	2913
CCTCTAGTCAGAGTGG-1-C2-0-C1+C2	C2	2525
CCTCTCCGTCTAGTGT-1-C2-0-C1+C2	C2	2675
CCTGCATCACAGTCAT-1-C2-0-C1+C2	C2	2661
CCTGCATGTTATGGTC-1-C2-0-C1+C2	C2	4665
CCTGCATTCATAGGCT-1-C2-0-C1+C2	C2	3307
CCTGTTGAGGACTGGT-1-C2-0-C1+C2	C2	4774
CCTTCAGGTCGGTGTC-1-C2-0-C1+C2	C2	3241
CCTTGTGCAGACCAAG-1-C2-0-C1+C2	C2	3553
CCTTGTGCAGGACTTT-1-C2-0-C1+C2	C2	3412
CCTTGTGGTAGATCCT-1-C2-0-C1+C2	C2	3169
CCTTTGGAGACGTCCC-1-C2-0-C1+C2	C2	2525
CCTTTGGGTTCGCGTG-1-C2-0-C1+C2	C2	2275
CCTTTGGTCGCTTGAA-1-C2-0-C1+C2	C2	3613
CGAAGTTCAAATGCTC-1-C2-0-C1+C2	C2	4327
CGAAGTTCAAATGGCG-1-C2-0-C1+C2	C2	3559
CGAAGTTGTGGTAATA-1-C2-0-C1+C2	C2	3029
CGAAGTTTCTTGTGCC-1-C2-0-C1+C2	C2	2964
CGAATTGCACGCAGTC-1-C2-0-C1+C2	C2	3119
CGAATTGGTGTTAAAG-1-C2-0-C1+C2	C2	1850
CGAATTGTCATCTCTA-1-C2-0-C1+C2	C2	4709
CGACAGCCAGTAGAAT-1-C2-0-C1+C2	C2	2655
CGACAGCTCATGAGGG-1-C2-0-C1+C2	C2	2399
CGAGAAGCACTTCAAG-1-C2-0-C1+C2	C2	2432
CGAGAAGCAGTGTGGA-1-C2-0-C1+C2	C2	3153
CGAGAAGGTGATACAA-1-C2-0-C1+C2	C2	2381
CGAGAAGGTTACCTGA-1-C2-0-C1+C2	C2	2796
CGAGAAGTCGAGTACT-1-C2-0-C1+C2	C2	3454
CGAGGAATCCGATAGT-1-C2-0-C1+C2	C2	4068
CGAGTGCCAACTGCTA-1-C2-0-C1+C2	C2	3073
CGAGTGCCAGCTCCTT-1-C2-0-C1+C2	C2	3141
CGAGTGCTCTATCGTT-1-C2-0-C1+C2	C2	3180
CGATCGGAGCGCTGCT-1-C2-0-C1+C2	C2	2118
CGATCGGTCACAGTGT-1-C2-0-C1+C2	C2	2113
CGCAGGTCACCGTGGT-1-C2-0-C1+C2	C2	2689
CGCATAACAGTCCGTG-1-C2-0-C1+C2	C2	4032
CGCATGGCATGACTGT-1-C2-0-C1+C2	C2	3547
CGCCAGAAGGTATCTC-1-C2-0-C1+C2	C2	3336
CGCCAGACAACACGAG-1-C2-0-C1+C2	C2	3844
CGCCAGATCAAACCTG-1-C2-0-C1+C2	C2	2258
CGCCATTCATAGATGA-1-C2-0-C1+C2	C2	3288
CGCGTGACAAGCTACT-1-C2-0-C1+C2	C2	2250
CGCGTGACACCAGCGT-1-C2-0-C1+C2	C2	2624
CGCGTGAGTGAATTAG-1-C2-0-C1+C2	C2	3603
CGGAACCCAGGTGTTT-1-C2-0-C1+C2	C2	3220
CGGAACCGTAGCACAG-1-C2-0-C1+C2	C2	3008
CGGAACCTCTTCGATT-1-C2-0-C1+C2	C2	3509
CGGAATTTCTTCGTGC-1-C2-0-C1+C2	C2	1927
CGGACACAGCCGATTT-1-C2-0-C1+C2	C2	3324
CGGACACCAGCCCAGT-1-C2-0-C1+C2	C2	4463
CGGACACCATCATCTT-1-C2-0-C1+C2	C2	2481
CGGACACGTCCAGTTA-1-C2-0-C1+C2	C2	3183
CGGACACTCCTTCGAC-1-C2-0-C1+C2	C2	4466
CGGAGAAAGGCGTTAG-1-C2-0-C1+C2	C2	2702
CGGCAGTGTTCCACGG-1-C2-0-C1+C2	C2	3017
CGGCAGTTCCGCAGTG-1-C2-0-C1+C2	C2	2148
CGGGACTAGGCGTTGA-1-C2-0-C1+C2	C2	2508
CGGGCATGTTGCGTAT-1-C2-0-C1+C2	C2	2887
CGGGTCAGTCGTGGTC-1-C2-0-C1+C2	C2	3065
CGGGTGTGTGTATACC-1-C2-0-C1+C2	C2	2818
CGGGTGTTCTACGGGC-1-C2-0-C1+C2	C2	2718
CGGTCAGGTAACATGA-1-C2-0-C1+C2	C2	2330
CGGTCAGTCATGCATG-1-C2-0-C1+C2	C2	2744
CGTAAGTAGCCTTGAT-1-C2-0-C1+C2	C2	3417
CGTAAGTGTGTTCAGT-1-C2-0-C1+C2	C2	2032
CGTAATGGTCGTCATA-1-C2-0-C1+C2	C2	2279
CGTAGTACACCCTAAA-1-C2-0-C1+C2	C2	2943
CGTCAAAGTTCCGCAG-1-C2-0-C1+C2	C2	3870
CGTCAAATCAGGGTAG-1-C2-0-C1+C2	C2	3238
CGTCCATCACTGCTTC-1-C2-0-C1+C2	C2	2292
CGTGAATAGAAACCCG-1-C2-0-C1+C2	C2	1952
CGTGAATAGATTGCGG-1-C2-0-C1+C2	C2	3268
CGTGAATAGGCTTAGG-1-C2-0-C1+C2	C2	3656
CGTGAATCACCCGTAG-1-C2-0-C1+C2	C2	3937
CGTGATATCGGCGATC-1-C2-0-C1+C2	C2	3566
CGTGCTTCACAGTACT-1-C2-0-C1+C2	C2	3108
CGTGTCTTCTAGACAC-1-C2-0-C1+C2	C2	3613
CGTTAGATCATAGAGA-1-C2-0-C1+C2	C2	2429
CGTTCTGAGTGGATTA-1-C2-0-C1+C2	C2	2624
CTAACCCCAAGGGTCA-1-C2-0-C1+C2	C2	3400
CTAACTTAGACGGTCA-1-C2-0-C1+C2	C2	3192
CTAAGTGAGTTTGCTG-1-C2-0-C1+C2	C2	2083
CTAAGTGCACAAAGCG-1-C2-0-C1+C2	C2	2286
CTACATTAGAGACAAG-1-C2-0-C1+C2	C2	3033
CTACATTTCTAGAACC-1-C2-0-C1+C2	C2	3567
CTACGGGAGCTCACTA-1-C2-0-C1+C2	C2	4327
CTACTATAGGGAGGCA-1-C2-0-C1+C2	C2	3930
CTAGACAAGTCAGGGT-1-C2-0-C1+C2	C2	2665
CTAGACACATGGCCAC-1-C2-0-C1+C2	C2	3555
CTAGACATCCAGGACC-1-C2-0-C1+C2	C2	3246
CTATAGGAGATTAGTG-1-C2-0-C1+C2	C2	3529
CTATCCGCAGTCCGTG-1-C2-0-C1+C2	C2	2498
CTATCTAAGAACTTCC-1-C2-0-C1+C2	C2	3628
CTATCTATCTAGAGCT-1-C2-0-C1+C2	C2	3523
CTCAATTTCTGACAGT-1-C2-0-C1+C2	C2	3596
CTCAGAAAGGCATCTT-1-C2-0-C1+C2	C2	4050
CTCAGAATCGAACTCA-1-C2-0-C1+C2	C2	2777
CTCAGTCAGCAGCCTC-1-C2-0-C1+C2	C2	3438
CTCATCGCAGCAGTCC-1-C2-0-C1+C2	C2	3067
CTCATCGGTATGAGCG-1-C2-0-C1+C2	C2	1992
CTCATCGTCTGAACGT-1-C2-0-C1+C2	C2	3021
CTCATGCCATGTGTCA-1-C2-0-C1+C2	C2	4428
CTCCAACAGGGCAATC-1-C2-0-C1+C2	C2	4481
CTCCATGCACTTGGCG-1-C2-0-C1+C2	C2	3461
CTCCCTCCACATCATG-1-C2-0-C1+C2	C2	4898
CTCCTTTGTCGCAACC-1-C2-0-C1+C2	C2	3896
CTCCTTTGTTATGTGC-1-C2-0-C1+C2	C2	4021
CTCGAGGAGCCATGCC-1-C2-0-C1+C2	C2	3315
CTCTCAGGTGGTCCCA-1-C2-0-C1+C2	C2	2338
CTCTCAGTCACCATAG-1-C2-0-C1+C2	C2	3573
CTCTCGAAGAGGCGGA-1-C2-0-C1+C2	C2	3605
CTCTCGAGTCTCACAA-1-C2-0-C1+C2	C2	3866
CTCTGGTCACATATGC-1-C2-0-C1+C2	C2	3801
CTCTGGTGTTATTCTC-1-C2-0-C1+C2	C2	4024
CTCTGGTTCACCCATC-1-C2-0-C1+C2	C2	5094
CTCTGGTTCGAGATAA-1-C2-0-C1+C2	C2	4446
CTGAATGGTCTACGTA-1-C2-0-C1+C2	C2	4127
CTGAATGTCTTGCAAG-1-C2-0-C1+C2	C2	2586
CTGAGCGTCCACCTCA-1-C2-0-C1+C2	C2	2060
CTGAGGCCAAACCATC-1-C2-0-C1+C2	C2	3663
CTGCAGGAGGTCGCCT-1-C2-0-C1+C2	C2	3033
CTGCAGGCATGCCGCA-1-C2-0-C1+C2	C2	2612
CTGCATCAGGACGCTA-1-C2-0-C1+C2	C2	3085
CTGCCATTCACAAGAA-1-C2-0-C1+C2	C2	2654
CTGCTCACAAGTATAG-1-C2-0-C1+C2	C2	5392
CTGCTCAGTATCCTCC-1-C2-0-C1+C2	C2	4100
CTGCTCAGTTCAGCGC-1-C2-0-C1+C2	C2	3583
CTGGACGAGTTTCGGT-1-C2-0-C1+C2	C2	2748
CTGGACGGTGCACAAG-1-C2-0-C1+C2	C2	2841
CTGGCAGAGTTCCGTA-1-C2-0-C1+C2	C2	2998
CTGGCAGTCATCGGGC-1-C2-0-C1+C2	C2	1808
CTGGTCTGTTTCGCTC-1-C2-0-C1+C2	C2	3024
CTGTACCGTATCGTTG-1-C2-0-C1+C2	C2	2288
CTGTAGACAGATACTC-1-C2-0-C1+C2	C2	3840
CTGTAGATCTCTGGTC-1-C2-0-C1+C2	C2	3144
CTGTGAACATGACAAA-1-C2-0-C1+C2	C2	5138
CTGTGAAGTCCTTAAG-1-C2-0-C1+C2	C2	2771
CTGTGGGAGCTAATGA-1-C2-0-C1+C2	C2	2914
CTTACCGAGGCGTTAG-1-C2-0-C1+C2	C2	2647
CTTAGGAAGTACTGTC-1-C2-0-C1+C2	C2	2098
CTTAGGACAGCGTACC-1-C2-0-C1+C2	C2	2466
CTTCAATAGCTAGCCC-1-C2-0-C1+C2	C2	4460
CTTCCGAGTGTTACAC-1-C2-0-C1+C2	C2	3987
CTTCCTTAGTCAGCGA-1-C2-0-C1+C2	C2	3317
CTTCGGTTCTGCGAGC-1-C2-0-C1+C2	C2	2975
CTTCTCTGTCAAAGTA-1-C2-0-C1+C2	C2	3294
CTTGAGAAGGGTAGCT-1-C2-0-C1+C2	C2	2910
CTTGAGATCTTCGGAA-1-C2-0-C1+C2	C2	2338
CTTGATTTCCAAAGGG-1-C2-0-C1+C2	C2	3230
CTTTCAAAGATGACAT-1-C2-0-C1+C2	C2	2461
CTTTCAATCACGACTA-1-C2-0-C1+C2	C2	3801
GAAACCTAGGATGGCT-1-C2-0-C1+C2	C2	3060
GAAATGAAGTGGATAT-1-C2-0-C1+C2	C2	3449
GAACACTAGCATGAAT-1-C2-0-C1+C2	C2	2716
GAACGTTCATGGCACC-1-C2-0-C1+C2	C2	3359
GAACGTTGTTCTAACG-1-C2-0-C1+C2	C2	5804
GAACGTTTCAGAGTGG-1-C2-0-C1+C2	C2	2855
GAACGTTTCTTACGGA-1-C2-0-C1+C2	C2	3458
GAACTGTCACGAGAAC-1-C2-0-C1+C2	C2	3076
GAACTGTTCGAGAATA-1-C2-0-C1+C2	C2	2984
GAAGCCCCATACTGAC-1-C2-0-C1+C2	C2	3325
GAAGCCCTCCAAGCCG-1-C2-0-C1+C2	C2	4903
GAAGCGAGTTAGCTAC-1-C2-0-C1+C2	C2	3249
GAAGGGTAGAGCCATG-1-C2-0-C1+C2	C2	2264
GAAGTAACATGACGGA-1-C2-0-C1+C2	C2	4170
GAATAGATCTCGAGTA-1-C2-0-C1+C2	C2	2537
GAATCACGTCCCTGTT-1-C2-0-C1+C2	C2	3565
GAATCGTCATGCAGCC-1-C2-0-C1+C2	C2	3286
[truncated: 109,300 more rows]

## Sheet: Figure S1D
	GO	term	class	p	p_corr	n_genes	n_study	n_go	study_genes	per	log10(p_adj)
0	GO:0007399	nervous system development	biological_process	2.01034e-14	2.46396e-10	25	218	423	['Sema5a', 'Sema5b', 'Sema6a', 'Mdga1', 'Nav1', 'Nrp2', 'Met', 'Ephb2', 'Nrbp2', 'Robo1', 'Tox', 'Zeb1', 'Vxn', 'Sema6d', 'Zswim6', 'Grip1', 'Prkd1', 'Mtss1', 'Dab1', 'Igsf9b', 'Slit2', 'Slit3', 'Gap43', 'Dpysl3', 'Gfra2']	0.0591017	9.60837
1	GO:0007411	axon guidance	biological_process	3.95784e-14	2.46396e-10	18	218	191	['Gap43', 'Sema5a', 'Sema5b', 'Dpysl5', 'Sema6a', 'Robo1', 'Alcam', 'Nrp2', 'Nr4a3', 'Epha3', 'Cntn6', 'Epha10', 'Cntn5', 'Slit2', 'Ephb2', 'Slit3', 'Reln', 'Sema6d']	0.0942408	9.60837
2	GO:0007275	multicellular organism development	biological_process	7.38699e-10	2.31116e-06	32	218	1101	['Sema5a', 'Sema5b', 'Sema6a', 'Mdga1', 'Nav1', 'Cdh13', 'Nrp2', 'Rfx3', 'Met', 'Ephb2', 'Cdh8', 'Col19a1', 'Fstl4', 'Ccbe1', 'Mkx', 'Robo1', 'Eda', 'Tsnax', 'Wls', 'Sema6d', 'Npnt', 'Dab1', 'Vwc2l', 'Angpt1', 'Slit2', 'Slit3', 'Dkk3', 'Gap43', 'Etl4', 'Shb', 'Reln', 'Dner']	0.0290645	5.63617
3	GO:0030154	cell differentiation	biological_process	7.42483e-10	2.31116e-06	30	218	978	['Arhgef28', 'Sema5a', 'Sema5b', 'Sema6a', 'Mdga1', 'Nav1', 'Nrp2', 'Rfx3', 'Col19a1', 'Thsd7a', 'Fstl4', 'Cpne9', 'Robo1', 'Eda', 'Zeb1', 'Tsnax', 'Nell1', 'Sema6d', 'Prkd1', 'Npnt', 'Hip1', 'Dab1', 'Angpt1', 'Slit2', 'Slit3', 'Gap43', 'Smad3', 'Runx2', 'Shb', 'Dner']	0.0306748	5.63617
4	GO:0007156	homophilic cell adhesion via plasma membrane adhesion molecules	biological_process	1.57986e-09	3.93417e-06	11	218	107	['Robo1', 'Cdh13', 'Cntn5', 'Cntn6', 'Igsf9b', 'Sdk1', 'Ptprt', 'Cdh8', 'Igsf21', 'Kirrel3', 'Pcdh15']	0.102804	5.40515
5	GO:0007155	cell adhesion	biological_process	3.07258e-08	6.37612e-05	21	218	595	['Cntnap5c', 'Cntnap5a', 'Cdh13', 'Alcam', 'Cdh8', 'Cntnap5b', 'Col19a1', 'Col5a1', 'Ptprk', 'Npnt', 'Tnr', 'Cntnap4', 'Dab1', 'Cntn5', 'Igsf9b', 'Pcdh15', 'Ctnna3', 'Cntn6', 'Sdk1', 'Reln', 'Kirrel3']	0.0352941	4.19544
6	GO:0071526	semaphorin-plexin signaling pathway	biological_process	4.42732e-08	7.87493e-05	7	218	41	['Sema5a', 'Sema5b', 'Sema6a', 'Nrp2', 'Met', 'Flna', 'Sema6d']	0.170732	4.10375
7	GO:0050804	modulation of chemical synaptic transmission	biological_process	1.91821e-07	0.000298545	10	218	134	['Grm3', 'Dgkb', 'Tnr', 'Grin3a', 'Cntnap4', 'Kcnn2', 'Met', 'Gria4', 'Reln', 'Grid2']	0.0746269	3.52499
8	GO:0035249	synaptic transmission, glutamatergic	biological_process	3.62069e-07	0.000500902	7	218	56	['Grm3', 'Tnr', 'Unc13b', 'Grin3a', 'Gria4', 'Cdh8', 'Grid2']	0.125	3.30025
9	GO:0016477	cell migration	biological_process	3.52329e-06	0.00438684	12	218	278	['Srgap1', 'Ctnna3', 'Wwc1', 'Ptprk', 'Gpc5', 'Epha3', 'Met', 'Gpc6', 'Reln', 'Gab2', 'Prickle1', 'Col5a1']	0.0431655	2.35785
10	GO:0035385	Roundabout signaling pathway	biological_process	5.60927e-06	0.00634918	3	218	7	['Robo1', 'Slit2', 'Slit3']	0.428571	2.19728
11	GO:0007162	negative regulation of cell adhesion	biological_process	8.73011e-06	0.00905822	6	218	58	['Sema5a', 'Tnr', 'Cdh13', 'Dab1', 'Angpt1', 'Ephb2']	0.103448	2.04296
12	GO:0050919	negative chemotaxis	biological_process	1.1628e-05	0.011137	5	218	36	['Sema6a', 'Nrp2', 'Slit2', 'Slit3', 'Sema6d']	0.138889	1.95323
13	GO:1990138	neuron projection extension	biological_process	1.33543e-05	0.0118767	5	218	37	['Sema5a', 'Sema5b', 'Robo1', 'Slit2', 'Prickle1']	0.135135	1.9253
14	GO:0070100	negative regulation of chemokine-mediated signaling pathway	biological_process	1.93918e-05	0.0160965	3	218	7	['Robo1', 'Slit2', 'Slit3']	0.428571	1.79327
15	GO:0034220	monoatomic ion transmembrane transport	biological_process	2.27994e-05	0.0176339	12	218	331	['Ryr3', 'Cacna2d3', 'Gabrg3', 'Grin3a', 'Kcnn2', 'Kcnip3', 'Trpc4', 'Scn9a', 'Gria4', 'Kcnip1', 'Grid2', 'Kcnc2']	0.0362538	1.75365
16	GO:0010976	positive regulation of neuron projection development	biological_process	2.40764e-05	0.0176339	9	218	186	['Dpysl3', 'Tox', 'Prkd1', 'Cpeb1', 'Epha3', 'Met', 'Reln', 'Ptprz1', 'Rgma']	0.0483871	1.75365
17	GO:0001764	neuron migration	biological_process	2.73948e-05	0.0189496	8	218	143	['Sema6a', 'Mdga1', 'Nrp2', 'Nav1', 'Dab1', 'Met', 'Reln', 'Kirrel3']	0.0559441	1.7224
18	GO:1900748	positive regulation of vascular endothelial growth factor signaling pathway	biological_process	3.08362e-05	0.0200978	3	218	8	['Robo1', 'Ccbe1', 'Adamts3']	0.375	1.69685
19	GO:0007169	cell surface receptor protein tyrosine kinase signaling pathway	biological_process	3.22831e-05	0.0200978	7	218	107	['Epha3', 'Epha10', 'Angpt1', 'Ptprt', 'Met', 'Ephb2', 'Gfra2']	0.0654206	1.69685
0	GO:0002181	cytoplasmic translation	biological_process	3.19927e-38	3.98341e-34	27	174	94	['Rps15a', 'Rpl37a', 'Rpl36a', 'Fau', 'Rpl39', 'Rps21', 'Rpl22l1', 'Rplp0', 'Rpl36', 'Rps12', 'Rpl35a', 'Rpl31', 'Rpl34', 'Rpl38', 'Rps20', 'Rps17', 'Rpl27', 'Rplp1', 'Rpl41', 'Rps26', 'Rpl30', 'Rps28', 'Rpl32', 'Rplp2', 'Rps19', 'Rps29', 'Rpl23']	0.287234	33.3997
1	GO:0140236	translation at presynapse	biological_process	8.8746e-24	5.4935e-20	16	174	47	['Rpl27', 'Rpl36', 'Rps12', 'Rps26', 'Rps15a', 'Rpl37a', 'Rpl36a', 'Rps28', 'Rps27', 'Rpl37', 'Rplp2', 'Rpl35a', 'Rpl34', 'Rpl32', 'Rpl38', 'Rpl23']	0.340426	19.2602
2	GO:0140242	translation at postsynapse	biological_process	1.32363e-23	5.4935e-20	16	174	48	['Rpl27', 'Rpl36', 'Rps12', 'Rps26', 'Rps15a', 'Rpl37a', 'Rpl36a', 'Rps28', 'Rps27', 'Rpl37', 'Rplp2', 'Rpl35a', 'Rpl34', 'Rpl32', 'Rpl38', 'Rpl23']	0.333333	19.2602
3	GO:0006412	translation	biological_process	5.90855e-18	1.83918e-14	22	174	283	['Rpl37a', 'Fau', 'Lars2', 'Rpl39', 'Rps21', 'Rpl22l1', 'Rpl36', 'Rps12', 'Rpl35a', 'Rpl37', 'Rpl31', 'Rpl38', 'Rps20', 'Rps17', 'Rpl27', 'Rpl41', 'Rps26', 'Rps28', 'Rpl32', 'Rps19', 'Rps29', 'Rpl23']	0.0777385	13.7354
4	GO:0042776	proton motive force-driven mitochondrial ATP synthesis	biological_process	3.04797e-13	6.32505e-10	11	174	63	['Ndufb11', 'Ndufa1', 'Ndufb2', 'Ndufa2', 'Ndufc1', 'Ndufa5', 'Ndufa3', 'Ndufa7', 'mt-Nd3', 'mt-Nd5', 'Ndufv3']	0.174603	9.19894
5	GO:0009060	aerobic respiration	biological_process	3.04797e-13	6.32505e-10	11	174	62	['Ndufb11', 'Ndufa1', 'Ndufb2', 'Ndufa2', 'Ndufc1', 'Ndufa5', 'Ndufa3', 'Ndufa7', 'mt-Nd3', 'mt-Nd5', 'Ndufv3']	0.177419	9.19894
6	GO:0032981	mitochondrial respiratory chain complex I assembly	biological_process	1.03674e-08	1.84406e-05	8	174	65	['Ndufb11', 'Ndufa1', 'Ndufb2', 'Ndufa2', 'Ndufc1', 'Ndufa5', 'Ndufa3', 'mt-Nd5']	0.123077	4.73422
7	GO:0006123	mitochondrial electron transport, cytochrome c to oxygen	biological_process	1.31394e-07	0.000204498	5	174	19	['Cox7a2', 'Cox7c', 'Cox8a', 'Cox5b', 'Cox6a1']	0.263158	3.68931
8	GO:0006122	mitochondrial electron transport, ubiquinol to cytochrome c	biological_process	1.28134e-06	0.00177266	4	174	13	['Uqcr10', 'Uqcrq', 'Uqcr11', 'Uqcrb']	0.307692	2.75138
9	GO:0000028	ribosomal small subunit assembly	biological_process	2.4209e-06	0.00301426	4	174	17	['Fau', 'Rps19', 'Rps27', 'Rps28']	0.235294	2.52082
10	GO:0042274	ribosomal small subunit biogenesis	biological_process	7.87474e-06	0.00891349	6	174	72	['Rps17', 'Rps12', 'Rps15a', 'Rps27', 'Rps28', 'Rps19']	0.0833333	2.04995
11	GO:0045333	cellular respiration	biological_process	1.50661e-05	0.0156323	4	174	23	['Uqcr10', 'Uqcrq', 'Uqcr11', 'Uqcrb']	0.173913	1.80598
12	GO:1901798	positive regulation of signal transduction by p53 class mediator	biological_process	4.56536e-05	0.0437256	3	174	11	['Rpl37', 'Rps20', 'Rpl23']	0.272727	1.35926
0	GO:0015031	protein transport	biological_process	4.08648e-46	1.69602e-42	208	3128	623	['Myo6', 'Ap3d1', 'Mon2', 'Ap3s1', 'Atg7', 'Dgkd', 'Stam2', 'Abcb9', 'Apba2', 'Gopc', 'Entr1', 'Snx4', 'Arl3', 'Exoc5', 'Snf8', 'Eps15', 'Napb', 'Coro7', 'Sec31a', 'Arfgef2', 'Dennd1b', 'Gabarapl2', 'Tbc1d5', 'Copa', 'Senp2', 'Itsn1', 'Sec24a', 'Arf3', 'Arf4', 'Arf5', 'Snx32', 'Spire1', 'Erc1', 'Vps50', 'Zfand6', 'Rab36', 'Chp1', 'Akap8', 'Tomm40', 'Ramp1', 'Ap2b1', 'Napg', 'Vps35', 'Sil1', 'Stx1…	0.333868	41.7706
1	GO:0006325	chromatin organization	biological_process	3.53237e-38	1.09954e-34	136	3128	363	['Atg7', 'Kdm4c', 'Epc1', 'Apbb1', 'Tlk2', 'Setdb1', 'Brd1', 'Epc2', 'Setd7', 'Arid4b', 'Prmt7', 'Prkaa2', 'Rsf1', 'Atrx', 'Arid1a', 'Smarca1', 'Smarca5', 'Ehmt2', 'Kmt2e', 'Emsy', 'Banp', 'Phf8', 'Jarid2', 'Kdm2a', 'Kdm7a', 'Chd9', 'Kmt5b', 'Gpx4', 'Smarca4', 'Setd2', 'Smarcc1', 'Tbl1xr1', 'Kdm5c', 'Baz2a', 'Kdm5d', 'Mbtd1', 'Smchd1', 'Sirt7', 'Tet2', 'Tdrd3', 'Kdm2b', 'Ogt', 'Dnmt3a', 'Kat6a', …	0.374656	33.9588
2	GO:0006397	mRNA processing	biological_process	5.9812e-33	1.48944e-29	131	3128	365	['Ppil2', 'Pnn', 'Sf3b6', 'Mtrex', 'Cdk12', 'Pnpt1', 'Hnrnpc', 'Hnrnpk', 'Hnrnpl', 'Rbm5', 'Cstf2', 'Cdc40', 'Cnot6l', 'Lsm7', 'Sf3b3', 'Ddx39b', 'Cstf3', 'Nova2', 'Xrn2', 'Wdr33', 'Syncrip', 'Srrm1', 'Scaf8', 'Mbnl2', 'U2af1', 'Sympk', 'Ern1', 'Zfp326', 'Adar', 'Tent4b', 'Luc7l3', 'Zranb2', 'Apobec4', 'Tdrd3', 'Hspa8', 'Hnrnpa2b1', 'Hnrnph1', 'Hnrnpm', 'Virma', 'Thoc2', 'Dus3l', 'Sf1', 'Rbm4b', …	0.358904	28.827
3	GO:0016310	phosphorylation	biological_process	1.61063e-29	2.86485e-26	177	3128	621	['Dapk1', 'Dgkd', 'Stk38', 'Cdk12', 'Speg', 'Epha4', 'Pik3cb', 'Uck2', 'Tlk2', 'Fyn', 'Tnik', 'Brsk1', 'Lmtk3', 'Camk2a', 'Camk2b', 'Camk2g', 'Aatk', 'Prkaa2', 'Nme7', 'Pak3', 'Pstk', 'Etnk1', 'Map3k10', 'Rps6ka3', 'Araf', 'Sgms1', 'Jak1', 'Map3k13', 'Cask', 'Tnk2', 'Raf1', 'Mapk6', 'Nek1', 'Stk38l', 'Abl1', 'Abl2', 'Ern1', 'Pfkp', 'Ulk4', 'Nek9', 'Rps6kc1', 'Cdk16', 'Dgki', 'Pi4kb', 'Stk19', 'Pl…	0.285024	25.5429
4	GO:0006468	protein phosphorylation	biological_process	2.84349e-27	4.42553e-24	170	3128	618	['Dapk1', 'Stk38', 'Cdk12', 'Speg', 'Epha4', 'Tlk2', 'Ephb6', 'Tnik', 'Fyn', 'Brsk1', 'Lmtk3', 'Camk2a', 'Camk2b', 'Camk2g', 'Aatk', 'App', 'Klhl3', 'Comt', 'Prkaa2', 'Pak3', 'Map3k10', 'Rps6ka3', 'Araf', 'Jak1', 'Map3k13', 'Cask', 'Pxk', 'Tnk2', 'Raf1', 'Mapk6', 'Nek1', 'Stk38l', 'Abl1', 'Abl2', 'Ern1', 'Ywhaz', 'Ppp3cb', 'Creb1', 'Ulk4', 'Nek9', 'Rps6kc1', 'Cdk16', 'Rb1cc1', 'Prkar1a', 'Prkar1b…	0.275081	23.354
5	GO:0008380	RNA splicing	biological_process	9.05219e-25	1.25232e-21	99	3128	280	['Ppil2', 'Pnn', 'Sf3b6', 'Mtrex', 'Cdk12', 'Hnrnpc', 'Hnrnpk', 'Rbm5', 'Cdc40', 'Lsm7', 'Sf3b3', 'Ddx39b', 'Nova2', 'Syncrip', 'Srrm1', 'Mbnl2', 'U2af1', 'Zfp326', 'Luc7l3', 'Zranb2', 'Hspa8', 'Rp9', 'Hnrnpa2b1', 'Hnrnph1', 'Hnrnpm', 'Virma', 'Thoc2', 'Sf1', 'Rbm4b', 'Eftud2', 'Casc3', 'Rbfox3', 'Rbm28', 'Son', 'Srrm2', 'Thoc7', 'Prpf4b', 'Rbmx', 'Snrnp48', 'Srsf1', 'Zfp638', 'Habp4', 'Zc3h13', …	0.353571	20.9023
6	GO:0016567	protein ubiquitination	biological_process	1.16409e-23	1.44941e-20	107	3128	329	['Rchy1', 'Rnf217', 'Ppil2', 'Dtx3', 'Klhl24', 'Itch', 'Pcnp', 'Vcpip1', 'Fyn', 'Klhl3', 'Hecw1', 'Kcmf1', 'Hace1', 'Rnf144a', 'Ube2d3', 'Uhrf2', 'Nub1', 'Cul2', 'Fbxw7', 'Fbh1', 'Ube2n', 'Fbxl17', 'Med1', 'Nedd4', 'Trpc4ap', 'Trim44', 'Klhl7', 'Ccnc', 'Stub1', 'Cbl', 'Rnf103', 'Trim37', 'Ubr5', 'Rnf111', 'Ankib1', 'Cdc27', 'Socs7', 'Fbxw11', 'Dtx4', 'Nae1', 'Pja2', 'Ubb', 'Ubc', 'Chfr', 'Ube2e1'…	0.325228	19.8388
7	GO:0006511	ubiquitin-dependent protein catabolic process	biological_process	9.46123e-23	1.07093e-19	84	3128	230	['Rchy1', 'Rnf217', 'Itch', 'Ube2d1', 'Lnx1', 'Ube2r2', 'Klhl3', 'Hecw1', 'Trip12', 'Hace1', 'Rnf144a', 'Ube2d3', 'Rnf150', 'Nub1', 'Cul2', 'Fbxo8', 'Ube2n', 'Nedd4', 'Trpc4ap', 'Ndfip1', 'Stub1', 'Ttc3', 'Cbl', 'Rnf111', 'Ankib1', 'Huwe1', 'Nae1', 'Rnf11', 'Chfr', 'Ube2l3', 'Prkn', 'Ubr3', 'Rbbp6', 'Ube2b', 'Ube2h', 'Ube3a', 'Ubr1', 'Uchl1', 'Ube2j2', 'Vcp', 'Psma3', 'Rnf19a', 'Ube2d2a', 'Psmd4'…	0.365217	18.9702
8	GO:0002181	cytoplasmic translation	biological_process	2.49453e-22	2.43315e-19	48	3128	94	['Rps2', 'Rps4x', 'Rps5', 'Rpl18a', 'Ckap5', 'Rpsa', 'Rps7', 'Rpl6', 'Rpl7', 'Rps8', 'Rps10', 'Rpl13', 'Rpl23a', 'Rpl9', 'Rpl7a', 'Rps3', 'Rps23', 'Rpl14', 'Rps9', 'Rpl15', 'Drg1', 'Rpl10a', 'Rpl18', 'Rps11', 'Rps14', 'Rpl12', 'Rpl11', 'Rpl8', 'Rpl27a', 'Rps13', 'Rpl19', 'Rps15', 'Rps16', 'Rps27a', 'Zc3h15', 'Rpl17', 'Rpl21', 'Rps25', 'Rpl24', 'Rpl26', 'Rpl3', 'Rpl28', 'Rpl29', 'Rpl13a', 'Rps18',…	0.510638	18.6138
9	GO:0006886	intracellular protein transport	biological_process	2.54043e-22	2.43315e-19	90	3128	256	['Ap3d1', 'Ap3s1', 'Napb', 'Sec31a', 'Copa', 'Sec24a', 'Arf3', 'Arf4', 'Arf5', 'Stx5a', 'Stx7', 'Cltb', 'Ramp1', 'Ap2b1', 'Napg', 'Vps35', 'Stx16', 'Rims1', 'Rims2', 'Ywhah', 'Rab28', 'Ipo9', 'Stx8', 'Exoc6b', 'Ap3m1', 'Rab2a', 'Xpo1', 'Tlk1', 'Scfd1', 'Tnpo1', 'Klc1', 'Psap', 'Sytl2', 'Ipo8', 'Marcks', 'Xpo7', 'Cltc', 'Uso1', 'Rab14', 'Nsf', 'Cdk5', 'Ipo11', 'Ric1', 'Snx10', 'Myrip', 'Appbp2', '…	0.351562	18.6138
10	GO:0016192	vesicle-mediated transport	biological_process	6.73308e-22	5.98811e-19	88	3128	250	['Ap3d1', 'Ap3s1', 'Picalm', 'Napb', 'Myo5a', 'Caml', 'Sec31a', 'Copa', 'Sec24a', 'Vps13b', 'Arf3', 'Arf4', 'Arf5', 'Stx5a', 'Spire1', 'Rab36', 'Syt13', 'Vamp4', 'Stx7', 'Cltb', 'Ap2b1', 'Napg', 'Stx16', 'Yipf5', 'Gapvd1', 'Vps9d1', 'Arfgap1', 'Stx8', 'Ap3m1', 'Snap23', 'Rab2a', 'Fmn2', 'Mapk8ip1', 'Ahi1', 'Kif1a', 'Kif1b', 'Spag9', 'Scfd1', 'Kif3b', 'Kif5a', 'Rtn3', 'Preb', 'Cltc', 'Gdi1', 'Gdi2…	0.352	18.2227
11	GO:0007399	nervous system development	biological_process	1.21859e-21	1.01151e-18	123	3128	423	['Dbn1', 'Ambra1', 'Myt1l', 'Apc', 'Epha4', 'Zmynd8', 'Tnik', 'Brsk1', 'Fzd3', 'Slc1a2', 'Plxna4', 'Camk2b', 'Camk2g', 'Pafah1b1', 'Nr2f1', 'Dip2b', 'Nova2', 'Vps13b', 'Arid1a', 'Gabrb3', 'Nedd4', 'Atcay', 'Rufy3', 'Cplx2', 'Kdm7a', 'Ctnnb1', 'Robo2', 'Smarca4', 'Smarcc1', 'Caprin1', 'Pcsk2', 'Ppt1', 'Dpysl2', 'Ccdc88a', 'Rnf112', 'Chn1', 'Rbfox3', 'Spast', 'Slitrk1', 'Nlgn1', 'Ulk2', 'Cspg5', 'N…	0.29078	17.995
12	GO:0007409	axonogenesis	biological_process	2.28129e-21	1.77527e-18	56	3128	119	['Kalrn', 'Atl1', 'Cck', 'Snap91', 'Rab3a', 'Myh10', 'Apc', 'Picalm', 'Adcy1', 'Trim46', 'Zdhhc17', 'Cdk5', 'Aplp1', 'Aplp2', 'Pip5k1c', 'Tbce', 'Plppr4', 'Brsk1', 'Stk25', 'Slitrk1', 'Sptbn4', 'Flot1', 'App', 'Ulk2', 'Numb', 'Ptpn11', 'Pak3', 'Pitpna', 'Nrn1', 'Rtn4r', 'Syngap1', 'Gsk3b', 'Actb', 'Actg1', 'Rab10', 'Dst', 'Uchl1', 'Top2b', 'Ank3', 'Stxbp5', 'Map1a', 'Map1b', 'Map2', 'Afg3l2', 'Ma…	0.470588	17.7507
13	GO:0031175	neuron projection development	biological_process	3.9585e-21	2.89926e-18	70	3128	176	['Psd', 'Atg7', 'Cntn1', 'Lgi1', 'Lingo1', 'Pten', 'Myh10', 'Nrxn1', 'Apc', 'Flrt3', 'Ppp1r9a', 'Bicdl1', 'Ikbkb', 'Stmn4', 'Cdk5', 'Fyn', 'Gpm6a', 'Itgb1', 'Lrp12', 'Stmn2', 'Rock1', 'Upf3b', 'Nlgn1', 'Apoe', 'Stmn3', 'App', 'Stx3', 'Camsap2', 'Herc1', 'Camsap1', 'Mapk9', 'Hdgfl3', 'Wasf1', 'Wdr47', 'Rapgef2', 'Diaph1', 'Rb1', 'Gsk3b', 'Negr1', 'Ece1', 'Cd2ap', 'Cyfip1', 'Nedd4', 'Atcay', 'Cyfip…	0.397727	17.5377
14	GO:0006338	chromatin remodeling	biological_process	4.66219e-21	3.22494e-18	78	3128	213	['Kdm4c', 'Nipbl', 'Setdb1', 'Bicral', 'Ino80', 'Rsf1', 'Atrx', 'Arid1a', 'Smarca1', 'Smarca5', 'Zfp827', 'Jarid2', 'Rere', 'Smarca4', 'Smarcc1', 'Kdm5c', 'Baz2a', 'Kdm5d', 'Kdm2b', 'Bicra', 'Mta3', 'Kdm1a', 'Pwwp2a', 'Gatad2b', 'Smarcad1', 'Scmh1', 'Hdgfl3', 'Setd4', 'Chd8', 'Rbbp4', 'Actb', 'Mysm1', 'Chd6', 'Satb2', 'Arid2', 'Morf4l1', 'Iws1', 'Kdm4b', 'Chd3', 'Kdm6a', 'Yeats2', 'Kdm6b', 'Suds3…	0.366197	17.4915
15	GO:0006897	endocytosis	biological_process	1.75949e-20	1.15302e-17	78	3128	215	['Myo6', 'Dgkd', 'Pik3cb', 'Picalm', 'Tfrc', 'Aplp1', 'Epn1', 'Reps2', 'Eps15', 'Eps15l1', 'Dennd1b', 'App', 'Itsn1', 'Lrp1', 'Tnk2', 'Lrp6', 'Lrp8', 'Atp9b', 'Abl1', 'Ap2b1', 'Hras', 'Ank2', 'Rabgap1l', 'Dnm1', 'Dnm2', 'Atp6v1h', 'Clint1', 'Gapvd1', 'Dpysl2', 'Ap3m1', 'Rufy1', 'Kcnq2', 'Rubcn', 'Eea1', 'Chrna7', 'Sort1', 'Nme1', 'Lrp11', 'Atp9a', 'Bin1', 'Scamp1', 'Cdc42', 'Pik3c2a', 'Dnm1l', 'C…	0.362791	16.9382
16	GO:0045944	positive regulation of transcription by RNA polymerase II	biological_process	4.97241e-20	3.09557e-17	257	3128	1241	['Ap3d1', 'Ski', 'Prdm2', 'Aatf', 'Kdm4c', 'Tbl1xr1', 'Epc1', 'Nipbl', 'Apbb1', 'Nr2c2', 'Ppp1r12a', 'Cdk12', 'Myt1l', 'Apbb2', 'Nr4a1', 'Crebzf', 'Ifrd1', 'Hnrnpk', 'Asxl2', 'Cnot7', 'Arid4b', 'Nr2f1', 'Pou2f1', 'Pou2f2', 'App', 'Xrcc6', 'Ino80', 'Gtf2i', 'Senp2', 'Slc30a9', 'Nck2', 'Ncoa1', 'Ncoa2', 'Ncoa3', 'Rps6ka3', 'Trerf1', 'Atrx', 'Gpbp1', 'Slc9a1', 'Smarca1', 'Smarca5', 'Arf4', 'Med1', '…	0.207091	16.5093
17	GO:0006412	translation	biological_process	5.59936e-20	3.31989e-17	88	3128	283	['Rps2', 'Gspt1', 'Rpl18a', 'Rpl6', 'Rpl7', 'Cpeb3', 'Farsa', 'Rmnd1', 'Rars2', 'Rpl9', 'Rpl14', 'Rps9', 'Pstk', 'Rps11', 'Rps14', 'Rps15', 'Rps16', 'Eef1g', 'Rpl24', 'Hbs1l', 'Rpl13a', 'Rps18', 'Rpl5', 'Rps24', 'Rps3a1', 'Eif2s2', 'Rps4x', 'Rps5', 'Eef1b2', 'Rps7', 'Rps8', 'Rpl23a', 'Eif5b', 'Rbm3', 'Mrpl41', 'Efl1', 'Rpl17', 'Rpl3', 'Srbd1', 'Eif4g1', 'Eif5', 'Rpl13', 'Eif2s3y', 'Paip2', 'Gfm2'…	0.310954	16.4789
18	GO:0050804	modulation of chemical synaptic transmission	biological_process	7.26471e-20	4.11149e-17	58	3128	134	['Nrg3', 'Prkar1b', 'Ppp1r9a', 'Adcy1', 'Wnk1', 'Fyn', 'Slc4a8', 'Hnrnpk', 'Itgb1', 'Plppr4', 'Btbd9', 'Iqsec2', 'Grm5', 'Pafah1b1', 'Nlgn1', 'Ptn', 'Stx3', 'Cdkl5', 'Chrna7', 'Cspg5', 'Mapk9', 'Syngap1', 'Prkn', 'Akap7', 'Rps6kb1', 'Ptpra', 'Ptprd', 'Baiap2', 'Lrrc4', 'Bcr', 'Ube3a', 'Trio', 'Ncan', 'Pxk', 'Lrp8', 'Ptprs', 'Gria1', 'Gria2', 'Pfn2', 'Dlgap2', 'Cfl1', 'Grik5', 'Vps35', 'Grin2a', '…	0.432836	16.386
19	GO:0007268	chemical synaptic transmission	biological_process	1.07476e-18	5.81818e-16	62	3128	157	['Myo6', 'Cacna1c', 'Cacna1e', 'Slc17a7', 'Sncb', 'Apba2', 'Snca', 'Snap91', 'Nrxn1', 'Nrxn2', 'Nrxn3', 'Usp14', 'Kcnma1', 'Clstn1', 'Large1', 'Ptchd1', 'Grm5', 'Pafah1b1', 'Grm7', 'Nlgn1', 'Sv2b', 'Chrna7', 'Slc12a5', 'Sv2a', 'Apba1', 'Dlg2', 'Gabra3', 'Vdac1', 'Gabrb2', 'Unc13a', 'Gabrb3', 'Glrb', 'Gls', 'Gabrg2', 'Dlg1', 'Dlg4', 'Slc12a6', 'Lrp6', 'Lrp8', 'Npy', 'Gria1', 'Gria2', 'Agrn', 'Fgf1…	0.394904	15.2352
0	GO:0007155	cell adhesion	biological_process	1.25297e-15	1.56007e-11	58	768	595	['Pcdh9', 'Cdh11', 'Ccn2', 'Cdh2', 'Spon1', 'Cdh4', 'Col12a1', 'Cdh9', 'Nuak1', 'Itgav', 'Sdk2', 'Cdh20', 'Ptk2b', 'Kitl', 'Col6a1', 'Ptk7', 'Cd47', 'Fat3', 'Edil3', 'Pard3', 'Ncam1', 'Ncam2', 'Cdh7', 'Cntn3', 'Dscaml1', 'Jcad', 'Vcl', 'Nfasc', 'Prkca', 'Prkce', 'Mpdz', 'Dscam', 'Flrt2', 'Pcdh7', 'Cntnap1', 'Ptprm', 'Itga8', 'Cdh22', 'Pcdh11x', 'Lpp', 'Cdon', 'Clstn2', 'Lamc1', 'Cntn4', 'Ext1', '…	0.097479	10.8069
1	GO:0007399	nervous system development	biological_process	2.32273e-14	1.44602e-10	46	768	423	['Ina', 'Mdga2', 'Dcx', 'Nrp1', 'Fut9', 'Epha5', 'Epha7', 'Neurod6', 'Ntng2', 'Ntrk3', 'Kif2a', 'Nova1', 'Nr4a2', 'Btbd3', 'Dscaml1', 'Ldb2', 'Rbfox1', 'D130043K22Rik', 'Fezf2', 'Robo3', 'Camk1', 'Dip2a', 'Dscam', 'Itga8', 'Brinp2', 'Gdpd5', 'Slit1', 'Brinp3', 'Cdon', 'Grik1', 'Smarca2', 'Cntn4', 'Fgf13', 'Mylip', 'Srrm4', 'Boc', 'Magi2', 'Ephb1', 'Serpine2', 'Ntng1', 'Chl1', 'Hdac9', 'Gas7', 'Se…	0.108747	9.83983
2	GO:0034220	monoatomic ion transmembrane transport	biological_process	7.45138e-13	3.09257e-09	38	768	331	['Kcng1', 'Cacnb2', 'Cacnb4', 'Kcnip2', 'Kcnk1', 'Kcnk2', 'Kcnq3', 'Asic2', 'Glra2', 'Slc17a8', 'Gabra5', 'Grik4', 'Trpc3', 'Kcnmb4', 'Trpc5', 'Clcn2', 'Kcnb2', 'Gabra2', 'Hcn1', 'Kcnh5', 'Gabrb1', 'Kcnn3', 'Grid1', 'Grik1', 'Grik2', 'Grik3', 'Slc24a2', 'Kcna1', 'Cacng3', 'Kcnq5', 'Kcna6', 'Cacng7', 'Kcnab1', 'Cacng8', 'Gria3', 'Ano6', 'Lrrc8d', 'Kcnh1']	0.114804	8.50968
3	GO:0035556	intracellular signal transduction	biological_process	1.2532e-11	3.9009e-08	39	768	379	['Sik3', 'Mast4', 'Dcx', 'Cblb', 'Ccn2', 'Rps6ka2', 'Arhgef3', 'Camk4', 'Stk39', 'Wsb1', 'Sgk1', 'Pak1', 'Adcy3', 'Plcl1', 'Rit2', 'Nlk', 'Gucy1a1', 'Pdk1', 'Mapk4', 'Rapgef4', 'Prkca', 'Prkcb', 'Prkce', 'Camk1', 'Shc3', 'Deptor', 'Adcy9', 'Socs6', 'Rasa3', 'Rgs6', 'Myzap', 'Dclk2', 'Prex2', 'Prex1', 'Dgkg', 'Adcy8', 'Nrg1', 'Adcy2', 'Rps6ka5']	0.102902	7.40883
4	GO:0006811	monoatomic ion transport	biological_process	1.30089e-10	3.23949e-07	49	768	601	['Slc30a3', 'Kcng1', 'Slc4a7', 'Cacnb2', 'Stim2', 'Cacnb4', 'Kcnip2', 'Kcnk1', 'Kcnk2', 'Kcnq3', 'Tmem266', 'Asic2', 'Glra2', 'Slc17a8', 'Gabra5', 'Slc24a3', 'Grik4', 'Slc38a2', 'Slc24a4', 'Kcnmb4', 'Trpc3', 'Clcn2', 'Kcnb2', 'Trpc5', 'Gabra2', 'Slc8a1', 'Hcn1', 'Kcnh5', 'Gabrb1', 'Sfxn3', 'Kcnn3', 'Grid1', 'Slco3a1', 'Grik1', 'Grik2', 'Grik3', 'Slc24a2', 'Kcna1', 'Cacng3', 'Kcnq5', 'Kcna6', 'Cac…	0.0815308	6.48952
5	GO:0007043	cell-cell junction assembly	biological_process	2.7281e-10	4.85251e-07	11	768	29	['Pkp4', 'Cdh18', 'Cdh12', 'Cdh11', 'Cdh10', 'Cdh22', 'Cdh2', 'Cdh4', 'Cdh7', 'Cdh9', 'Cdh20']	0.37931	6.31403
6	GO:0050804	modulation of chemical synaptic transmission	biological_process	3.80116e-10	5.80181e-07	21	768	134	['Cdh11', 'Cdh2', 'Prkar2a', 'Prkar2b', 'Pde4a', 'Epha7', 'Lrrc4c', 'Ntng2', 'Grik4', 'Ncam1', 'Mapk8', 'Grid1', 'Grik1', 'Grik2', 'Grik3', 'Plcb4', 'Ephb1', 'Ntng1', 'Gria3', 'Adcy8', 'Arhgap44']	0.156716	6.23644
7	GO:0044331	cell-cell adhesion mediated by cadherin	biological_process	4.19374e-10	5.80181e-07	11	768	30	['Cdh18', 'Plekha7', 'Cdh12', 'Cdh11', 'Cdh10', 'Cdh22', 'Cdh2', 'Cdh4', 'Cdh7', 'Cdh9', 'Cdh20']	0.366667	6.23644
8	GO:0007275	multicellular organism development	biological_process	6.60828e-10	7.51331e-07	71	768	1101	['Meis2', 'Igf1r', 'Ptk2', 'Ina', 'Cdh11', 'Dcx', 'Nrp1', 'Tmeff1', 'Cdh2', 'Epha5', 'Cdh4', 'Epha7', 'Neurod6', 'Cdh9', 'Farp1', '4930447C04Rik', 'Itgav', 'Cdh20', 'Ntng2', 'Ntrk3', 'Fat3', 'Tmeff2', 'Edil3', 'Rora', 'Rspo2', 'Tshz2', 'Cdh7', 'Tbc1d23', 'Kif2a', 'Sorl1', 'Arhgap22', 'Fezf2', 'D130043K22Rik', 'Mitf', 'Nnat', 'Robo3', 'Camk1', 'Dip2a', 'Flrt2', 'Itga8', 'Cdh22', 'Rorb', 'Gtf2ird1'…	0.0644868	6.12417
9	GO:0098609	cell-cell adhesion	biological_process	6.63773e-10	7.51331e-07	26	768	210	['Cdh11', 'Bcl2', 'Cdh2', 'Rap1gap', 'Cdh4', 'Cdh9', 'Itgav', 'Cdh20', 'Fat3', 'Pard3', 'Cdh7', 'Nfasc', 'Efr3a', 'Itga8', 'Cdh22', 'Lpp', 'Cdon', 'Pkp4', 'Ctnna2', 'Cdh12', 'Boc', 'Cdh10', 'Lims1', 'Nectin3', 'Dcc', 'Jam3']	0.12381	6.12417
10	GO:0034332	adherens junction organization	biological_process	1.37117e-09	1.4227e-06	11	768	33	['Cdh18', 'Cdh12', 'Cdh11', 'Cdh10', 'Cdh22', 'Cdh2', 'Cdh4', 'Cdh7', 'Cdh9', 'Cdh20', 'Adam10']	0.333333	5.84689
11	GO:0007411	axon guidance	biological_process	2.22706e-09	2.13301e-06	24	768	191	['Nrp1', 'Epha5', 'Epha6', 'Cdh4', 'Epha7', 'Etv1', 'Dscaml1', 'Nfasc', 'Robo3', 'Dscam', 'Flrt2', 'Ptpro', 'Slit1', 'Lamc1', 'Ext1', 'Boc', 'Unc5c', 'Ephb1', 'Unc5d', 'Lrtm1', 'Chl1', 'Dcc', 'Sema3a', 'Sema3e']	0.125654	5.67101
12	GO:0071805	potassium ion transmembrane transport	biological_process	3.82934e-09	3.40565e-06	19	768	124	['Kcng1', 'Kcnt2', 'Kcnip2', 'Kcnk1', 'Kcnk2', 'Kcnq3', 'Slc24a3', 'Dpp6', 'Slc24a4', 'Kcnb2', 'Hcn1', 'Kcnh5', 'Kcnn3', 'Slc24a2', 'Kcna1', 'Kcnq5', 'Kcna6', 'Slc9a9', 'Kcnh1']	0.153226	5.4678
13	GO:0035249	synaptic transmission, glutamatergic	biological_process	4.96173e-09	4.11857e-06	13	768	56	['Unc13c', 'Grik3', 'Slc17a8', 'Shc3', 'Grm8', 'Cacnb4', 'Grik4', 'Cnih3', 'Grid1', 'Grik1', 'Grik2', 'Gria3', 'Ext1']	0.232143	5.38525
14	GO:0007156	homophilic cell adhesion via plasma membrane adhesion molecules	biological_process	1.44094e-08	1.12132e-05	17	768	107	['Dscam', 'Pcdh19', 'Cdh12', 'Cdh11', 'Cdh10', 'Ptprm', 'Cdh22', 'Fat3', 'Cdh2', 'Cdh4', 'Cdh7', 'Cdh9', 'Clstn2', 'Nectin3', 'Dscaml1', 'Sdk2', 'Cdh20']	0.158879	4.95027
15	GO:0006468	protein phosphorylation	biological_process	1.63269e-08	1.1958e-05	45	768	618	['Grk3', 'Igf1r', 'Ptk2', 'Stk10', 'Sik3', 'Bmpr1b', 'Mast4', 'Prkag1', 'Kcnq3', 'Epha5', 'Epha6', 'Epha7', 'Rps6ka2', 'Prkg1', 'Nim1k', 'Nuak1', 'Hipk2', 'Camk2d', 'Ptk2b', 'Peak1', 'Col6a1', 'Ntrk3', 'Camk4', 'Stk39', 'Sgk1', 'Pak1', 'Nlk', 'Mapk8', 'Pdk1', 'Mapk4', 'Prkca', 'Prkcb', 'Prkce', 'Ksr1', 'Camk1', 'Fnip2', 'Cdon', 'Cdk14', 'Acvr2a', 'Adam10', 'Rps6ka5', 'Dclk2', 'Ephb1', 'Gas6', 'Cd…	0.0728155	4.92234
16	GO:0006813	potassium ion transport	biological_process	2.06023e-08	1.42511e-05	19	768	137	['Kcng1', 'Kcnt2', 'Kcnip2', 'Kcnk1', 'Kcnk2', 'Kcnq3', 'Slc24a3', 'Slc24a4', 'Kcnmb4', 'Kcnb2', 'Hcn1', 'Kcnh5', 'Kcnn3', 'Slc24a2', 'Kcna1', 'Kcnq5', 'Kcna6', 'Kcnab1', 'Kcnh1']	0.138686	4.84615
17	GO:0015012	heparan sulfate proteoglycan biosynthetic process	biological_process	3.04123e-08	1.99296e-05	9	768	26	['Hs6st2', 'Hs6st3', 'Ndst3', 'Hs3st4', 'Ndst1', 'Hs3st5', 'Extl3', 'Ext1', 'Hs3st2']	0.346154	4.7005
18	GO:0042391	regulation of membrane potential	biological_process	5.30369e-08	3.30181e-05	16	768	103	['Gabrb1', 'Kcna1', 'Rims3', 'Glra2', 'Cacnb4', 'Dpp6', 'Kcnk2', 'Cnih3', 'Grik1', 'Grik2', 'Grik3', 'Pex5l', 'Asic2', 'Hcn1', 'Kcnh1', 'Kcnh5']	0.15534	4.48125
19	GO:0099171	presynaptic modulation of chemical synaptic transmission	biological_process	6.30602e-08	3.73887e-05	12	768	56	['Nr3c2', 'Prkce', 'Htr2a', 'Grm8', 'Chrm2', 'Grik1', 'Grik2', 'Oprm1', 'Chrd', 'Adra1a', 'Prkca', 'Prkcb']	0.214286	4.42726

## Sheet: Figure S2A
Q1	Q2	Q3	Q4	id
TRUE	FALSE	TRUE	TRUE	nervous system development
			TRUE	axon guidance
		FALSE	TRUE	multicellular organism development
			TRUE	cell differentiation
			TRUE	homophilic cell adhesion via plasma membrane adhesion molecules
			TRUE	cell adhesion
			FALSE	semaphorin-plexin signaling pathway
		TRUE	TRUE	modulation of chemical synaptic transmission
			TRUE	synaptic transmission, glutamatergic
			FALSE	cell migration
		FALSE	FALSE	Roundabout signaling pathway
			FALSE	negative regulation of cell adhesion
			FALSE	negative chemotaxis
			FALSE	neuron projection extension
			FALSE	negative regulation of chemokine-mediated signaling pathway
			TRUE	monoatomic ion transmembrane transport
		TRUE	TRUE	positive regulation of neuron projection development
			TRUE	neuron migration
		FALSE	FALSE	positive regulation of vascular endothelial growth factor signaling pathway
			FALSE	cell surface receptor protein tyrosine kinase signaling pathway
		TRUE	FALSE	synapse organization
			TRUE	positive regulation of synapse assembly
		FALSE	FALSE	chemorepulsion involved in postnatal olfactory bulb interneuron migration
			FALSE	negative regulation of axon extension involved in axon guidance
		TRUE	FALSE	regulation of neuronal synaptic plasticity
		FALSE	FALSE	axon extension involved in axon guidance
			FALSE	positive regulation of peptidyl-serine phosphorylation
		TRUE	FALSE	dendrite development
			TRUE	plasma membrane
	TRUE	TRUE	TRUE	synapse
			TRUE	membrane
	FALSE	TRUE	TRUE	postsynaptic membrane
			TRUE	glutamatergic synapse
	TRUE	TRUE	TRUE	postsynaptic density
	FALSE	TRUE	TRUE	axon
	TRUE	TRUE	TRUE	dendrite
			TRUE	neuronal cell body
	FALSE	TRUE	TRUE	postsynaptic density membrane
		FALSE	FALSE	side of membrane
	TRUE	TRUE	TRUE	GABA-ergic synapse
			TRUE	cell projection
	FALSE	TRUE	TRUE	presynaptic membrane
			TRUE	dendritic spine
	TRUE	TRUE	TRUE	neuron projection
	FALSE	TRUE	FALSE	collagen-containing extracellular matrix
			TRUE	perinuclear region of cytoplasm
			FALSE	synaptic membrane
			TRUE	extracellular matrix
			TRUE	sarcolemma
			TRUE	AMPA glutamate receptor complex
			FALSE	Z disc
			TRUE	adherens junction
		FALSE	FALSE	cell surface
			FALSE	dystrophin-associated glycoprotein complex
	TRUE	TRUE	TRUE	postsynapse
	FALSE	FALSE	FALSE	filopodium membrane
	TRUE	TRUE	TRUE	cytoplasm
	FALSE	TRUE	FALSE	collagen trimer
			FALSE	extracellular region
			TRUE	cell-cell junction
			FALSE	excitatory synapse
			TRUE	protein binding
		FALSE	TRUE	calcium ion binding
			FALSE	chemorepellent activity
		TRUE	TRUE	calmodulin binding
		FALSE	FALSE	semaphorin receptor binding
			FALSE	phosphatidylinositol-3,4,5-trisphosphate binding
			FALSE	transmembrane-ephrin receptor activity
			FALSE	axon guidance receptor activity
		TRUE	TRUE	monoatomic ion channel activity
FALSE	TRUE	TRUE	FALSE	cytoplasmic translation
			FALSE	translation at presynapse
			FALSE	translation at postsynapse
			FALSE	translation
			FALSE	proton motive force-driven mitochondrial ATP synthesis
			FALSE	aerobic respiration
			FALSE	mitochondrial respiratory chain complex I assembly
		FALSE	FALSE	mitochondrial electron transport, cytochrome c to oxygen
			FALSE	mitochondrial electron transport, ubiquinol to cytochrome c
			FALSE	ribosomal small subunit assembly
			FALSE	ribosomal small subunit biogenesis
		TRUE	FALSE	cellular respiration
		FALSE	FALSE	positive regulation of signal transduction by p53 class mediator
		TRUE	FALSE	ribosome
			FALSE	cytosolic ribosome
			FALSE	cytosolic large ribosomal subunit
			FALSE	respirasome
			FALSE	ribonucleoprotein complex
			FALSE	mitochondrial respiratory chain complex I
			FALSE	cytosolic small ribosomal subunit
			TRUE	presynapse
			FALSE	mitochondrial inner membrane
		FALSE	FALSE	mitochondrial respiratory chain complex IV
		TRUE	FALSE	mitochondrial membrane
			TRUE	cytosol
			FALSE	mitochondrion
			FALSE	mitochondrial respiratory chain complex III
			FALSE	small-subunit processome
			FALSE	myelin sheath
			TRUE	growth cone
		FALSE	FALSE	voltage-gated sodium channel complex
		TRUE	FALSE	mitotic spindle
			FALSE	axonal growth cone
			FALSE	structural constituent of ribosome
	FALSE	TRUE	FALSE	protein transport
			FALSE	chromatin organization
			FALSE	mRNA processing
			TRUE	phosphorylation
			TRUE	protein phosphorylation
			FALSE	RNA splicing
			FALSE	protein ubiquitination
			FALSE	ubiquitin-dependent protein catabolic process
			FALSE	intracellular protein transport
			FALSE	vesicle-mediated transport
			FALSE	axonogenesis
			TRUE	neuron projection development
			FALSE	chromatin remodeling
			FALSE	endocytosis
			FALSE	positive regulation of transcription by RNA polymerase II
			TRUE	chemical synaptic transmission
			FALSE	regulation of synaptic plasticity
			TRUE	peptidyl-serine phosphorylation
			FALSE	proteasome-mediated ubiquitin-dependent protein catabolic process
			FALSE	positive regulation of DNA-templated transcription
			FALSE	regulation of translation
			FALSE	actin cytoskeleton organization
			FALSE	rhythmic process
			FALSE	cell cycle
			FALSE	protein polyubiquitination
			FALSE	learning
			FALSE	neurotransmitter secretion
			FALSE	microtubule cytoskeleton organization
			FALSE	synaptic vesicle endocytosis
			FALSE	protein stabilization
			TRUE	positive regulation of GTPase activity
			FALSE	cytoskeleton organization
			FALSE	protein K48-linked ubiquitination
			FALSE	regulation of synaptic vesicle endocytosis
			FALSE	visual learning
			FALSE	macroautophagy
			FALSE	DNA damage response
			FALSE	Golgi organization
			FALSE	protein dephosphorylation
			FALSE	multicellular organism growth
			FALSE	social behavior
			FALSE	clathrin coat assembly
			TRUE	protein localization to plasma membrane
			FALSE	regulation of postsynaptic membrane neurotransmitter receptor levels
			FALSE	retrograde transport, endosome to Golgi
			FALSE	mRNA splice site recognition
			FALSE	regulation of postsynapse organization
			FALSE	negative regulation of apoptotic process
			FALSE	positive regulation of dendritic spine development
			FALSE	positive regulation of dendritic spine morphogenesis
			FALSE	endocytic recycling
			TRUE	long-term synaptic potentiation
			FALSE	regulation of RNA splicing
			FALSE	mRNA transport
			FALSE	small GTPase-mediated signal transduction
			TRUE	exocytosis
			FALSE	cerebral cortex development
			FALSE	cell division
			TRUE	intracellular signal transduction
			FALSE	positive regulation of excitatory postsynaptic potential
			FALSE	apoptotic process
			TRUE	dendrite morphogenesis
			FALSE	neuron projection morphogenesis
			TRUE	brain development
			FALSE	adult behavior
			FALSE	regulation of cell cycle
			TRUE	regulation of alternative mRNA splicing, via spliceosome
			FALSE	negative regulation of transcription by RNA polymerase II
			FALSE	positive regulation of axon extension
			FALSE	positive regulation of dendrite extension
			FALSE	synaptic vesicle exocytosis
			TRUE	memory
			FALSE	regulation of circadian rhythm
			FALSE	negative regulation of neuron apoptotic process
			FALSE	negative regulation of translation
			FALSE	insulin receptor signaling pathway
			FALSE	regulation of long-term neuronal synaptic plasticity
			FALSE	clathrin-dependent endocytosis
			FALSE	stress granule assembly
			TRUE	synapse assembly
			FALSE	protein deubiquitination
			FALSE	retrograde vesicle-mediated transport, Golgi to endoplasmic reticulum
			FALSE	regulation of neuron projection development
			FALSE	negative regulation of DNA-templated transcription
			FALSE	corpus callosum development
			FALSE	synaptic vesicle lumen acidification
			FALSE	synaptic vesicle transport
			FALSE	protein localization to synapse
			FALSE	cytoplasmic microtubule organization
			FALSE	regulation of synaptic vesicle exocytosis
			FALSE	positive regulation of long-term synaptic potentiation
			FALSE	MAPK cascade
			FALSE	autophagy
			FALSE	intracellular transport
			FALSE	Ras protein signal transduction
			FALSE	adult locomotory behavior
			FALSE	neuromuscular process controlling balance
			FALSE	positive regulation of translation
			FALSE	positive regulation of endocytosis
			TRUE	locomotory behavior
			FALSE	negative regulation of microtubule depolymerization
			FALSE	protein folding
			FALSE	positive regulation of axonogenesis
			FALSE	mRNA destabilization
			FALSE	regulation of protein stability
			FALSE	DNA repair
			FALSE	negative regulation of gene expression
			FALSE	protein modification process
			FALSE	protein export from nucleus
			FALSE	regulation of actin cytoskeleton organization
			FALSE	protein localization
			FALSE	dendritic spine development
			FALSE	positive regulation of cilium assembly
			FALSE	vesicle docking
			FALSE	regulation of neurotransmitter receptor localization to postsynaptic specialization membrane
			FALSE	vesicle transport along microtubule
			FALSE	long-term memory
			FALSE	endoplasmic reticulum to Golgi vesicle-mediated transport
			TRUE	regulation of postsynaptic membrane potential
			FALSE	regulation of gene expression
			FALSE	insulin-like growth factor receptor signaling pathway
			FALSE	mitochondrion organization
			FALSE	positive regulation of protein binding
			FALSE	protein targeting
			FALSE	regulation of synaptic vesicle priming
			FALSE	mitochondrion transport along microtubule
			FALSE	positive regulation of lamellipodium assembly
			FALSE	negative regulation of microtubule polymerization
			FALSE	regulation of microtubule cytoskeleton organization
			FALSE	positive regulation of synaptic transmission
			FALSE	cerebellum development
			FALSE	positive regulation of protein catabolic process
			FALSE	mitotic cytokinesis
			FALSE	anterograde axonal transport
			FALSE	mRNA splicing, via spliceosome
			FALSE	protein monoubiquitination
			FALSE	peptidyl-threonine phosphorylation
			FALSE	neuron cellular homeostasis
			FALSE	positive regulation of dendrite morphogenesis
			FALSE	protein localization to cilium
			FALSE	regulation of synapse maturation
			FALSE	learning or memory
			FALSE	negative regulation of neuron projection development
			FALSE	synaptic vesicle priming
			FALSE	regulation of short-term neuronal synaptic plasticity
			FALSE	Wnt signaling pathway
			FALSE	positive regulation of proteasomal ubiquitin-dependent protein catabolic process
			FALSE	endosomal transport
			FALSE	calcium ion-regulated exocytosis of neurotransmitter
			FALSE	in utero embryonic development
			FALSE	tricarboxylic acid cycle
			FALSE	protein autophosphorylation
			TRUE	regulation of GTPase activity
			FALSE	activation of GTPase activity
			FALSE	regulation of modification of postsynaptic actin cytoskeleton
			FALSE	negative regulation of protein ubiquitination
			FALSE	protein K11-linked ubiquitination
			FALSE	neuron apoptotic process
			FALSE	regulation of synapse assembly
			FALSE	protein autoubiquitination
			FALSE	positive regulation of synaptic vesicle endocytosis
			FALSE	regulation of microtubule-based process
			FALSE	positive regulation of intracellular protein transport
			FALSE	regulation of axonogenesis
			FALSE	heart development
			FALSE	forebrain development
			FALSE	regulation of mRNA splicing, via spliceosome
			FALSE	exocytic insertion of neurotransmitter receptor to postsynaptic membrane
			FALSE	regulation of mRNA export from nucleus
			FALSE	establishment of cell polarity
			TRUE	synaptic membrane adhesion
			FALSE	vesicle docking involved in exocytosis
			FALSE	positive regulation of protein localization to cilium
			FALSE	regulation of cell junction assembly
			FALSE	regulation of MAPK cascade
			FALSE	associative learning
			FALSE	cognition
			FALSE	excitatory postsynaptic potential
			FALSE	positive regulation of microtubule polymerization
			FALSE	regulation of cytokinesis
			FALSE	vesicle fusion
			FALSE	positive regulation of stem cell population maintenance
			FALSE	postsynaptic neurotransmitter receptor internalization
			FALSE	negative regulation of mRNA splicing, via spliceosome
			FALSE	Golgi to plasma membrane transport
			FALSE	positive regulation of autophagy
			FALSE	negative regulation of TORC1 signaling
			FALSE	ERAD pathway
			FALSE	regulation of exocytosis
			TRUE	monoatomic ion transport
			FALSE	protein import into nucleus
			FALSE	post-embryonic development
			FALSE	regulation of focal adhesion assembly
			FALSE	respiratory electron transport chain
			FALSE	response to calcium ion
			FALSE	regulation of dendrite morphogenesis
			FALSE	protein localization to centrosome
			FALSE	positive regulation of protein ubiquitination
			FALSE	regulation of protein localization to plasma membrane
			FALSE	regulation of synaptic transmission, glutamatergic
			FALSE	negative regulation of protein phosphorylation
			FALSE	regulation of G1/S transition of mitotic cell cycle
			FALSE	regulation of microtubule polymerization or depolymerization
			FALSE	cerebellar Purkinje cell layer development
			FALSE	synaptic vesicle clustering
			FALSE	cellular response to amyloid-beta
			FALSE	JNK cascade
			FALSE	localization
			FALSE	regulation of double-strand break repair
			FALSE	positive regulation of TORC1 signaling
			FALSE	regulation of transcription by RNA polymerase II
			FALSE	neuromuscular process
			FALSE	regulation of cardiac muscle contraction by calcium ion signaling
			FALSE	positive regulation of canonical Wnt signaling pathway
			FALSE	protein catabolic process
			FALSE	endoplasmic reticulum organization
			FALSE	postsynaptic actin cytoskeleton organization
			FALSE	Schwann cell development
			FALSE	positive regulation of neuron migration
			FALSE	regulation of mitochondrion organization
			FALSE	regulation of dendritic spine morphogenesis
			FALSE	positive regulation of gene expression
			FALSE	negative regulation of synaptic vesicle exocytosis
			FALSE	negative regulation of dendritic spine maintenance
			FALSE	negative regulation of neuron projection regeneration
			FALSE	Golgi reassembly
			FALSE	actomyosin structure organization
			FALSE	membrane fission
			FALSE	vesicle-mediated transport in synapse
			FALSE	endosome to lysosome transport
			TRUE	positive regulation of protein phosphorylation
			FALSE	phospholipid transport
			FALSE	interkinetic nuclear migration
			FALSE	neuron projection maintenance
			FALSE	regulation of Golgi organization
			FALSE	ERBB2-ERBB3 signaling pathway
			FALSE	cell projection organization
			TRUE	behavioral fear response
			FALSE	actin filament organization
			TRUE	gamma-aminobutyric acid signaling pathway
			FALSE	positive regulation of proteolysis
			FALSE	mRNA 3'-end processing
			FALSE	mRNA export from nucleus
			FALSE	negative regulation of protein catabolic process
			FALSE	neural tube closure
			FALSE	gene expression
			FALSE	positive regulation of double-strand break repair
			FALSE	stem cell population maintenance
			FALSE	positive regulation of apoptotic process
			FALSE	miRNA processing
			FALSE	canonical glycolysis
			FALSE	p38MAPK cascade
			TRUE	calcium ion transport
			FALSE	dendritic spine morphogenesis
			FALSE	regulation of stem cell differentiation
			FALSE	androgen receptor signaling pathway
			FALSE	regulation of protein localization
			FALSE	negative regulation of transforming growth factor beta receptor signaling pathway
			FALSE	regulation of stem cell population maintenance
			FALSE	negative regulation of long-term synaptic potentiation
			FALSE	protein quality control for misfolded or incompletely synthesized proteins
			FALSE	adult walking behavior
			FALSE	positive regulation of JUN kinase activity
			FALSE	establishment of Golgi localization
			FALSE	anterograde axonal protein transport
			FALSE	excitatory synapse assembly
			FALSE	habituation
			FALSE	intracellular mRNA localization
			FALSE	cell junction assembly
			FALSE	regulation of apoptotic process
			FALSE	ephrin receptor signaling pathway
			FALSE	receptor clustering
			FALSE	positive regulation of protein-containing complex assembly
			FALSE	Golgi to endosome transport
			FALSE	modulation of excitatory postsynaptic potential
			FALSE	chemical synaptic transmission, postsynaptic
			FALSE	regulation of microtubule polymerization
			FALSE	dendrite arborization
			FALSE	axonal transport of mitochondrion
			FALSE	calcium import into the mitochondrion
			FALSE	transcription by RNA polymerase II
			TRUE	regulation of membrane potential
			FALSE	regulation of ARF protein signal transduction
			FALSE	synapse maturation
			FALSE	suckling behavior
			FALSE	vocalization behavior
			FALSE	establishment of localization in cell
			FALSE	positive regulation of protein targeting to membrane
			FALSE	post-transcriptional regulation of gene expression
			FALSE	Rho protein signal transduction
			FALSE	positive regulation of dendrite development
			FALSE	regulation of translational initiation
			FALSE	regulated exocytosis
			FALSE	postsynapse organization
			FALSE	myelination
			FALSE	autophagosome assembly
			FALSE	protein K63-linked ubiquitination
			FALSE	negative regulation of axonogenesis
			FALSE	mitotic sister chromatid cohesion
			FALSE	maintenance of synapse structure
			FALSE	multicellular organismal response to stress
			FALSE	calcineurin-NFAT signaling cascade
			FALSE	cell motility
			FALSE	protein deubiquitination involved in ubiquitin-dependent protein catabolic process
			FALSE	nuclear membrane disassembly
			FALSE	post-transcriptional gene silencing
			FALSE	vesicle targeting
			FALSE	mRNA alternative polyadenylation
			FALSE	regulation of modification of synaptic structure
			FALSE	protein K48-linked deubiquitination
			FALSE	brain morphogenesis
			FALSE	negative regulation of JNK cascade
			FALSE	regulation of JNK cascade
			FALSE	positive regulation of cell size
			FALSE	negative regulation of amyloid-beta formation
			FALSE	translational elongation
			FALSE	positive regulation of insulin secretion involved in cellular response to glucose stimulus
			FALSE	microtubule depolymerization
			TRUE	bone development
			FALSE	nuclear-transcribed mRNA catabolic process, nonsense-mediated decay
			FALSE	regulation of hemopoiesis
			FALSE	retrograde axonal transport
			FALSE	regulation of phosphoprotein phosphatase activity
			FALSE	microtubule anchoring
			FALSE	embryo development
			FALSE	axo-dendritic transport
			FALSE	acetyl-CoA biosynthetic process from pyruvate
			FALSE	vesicle tethering involved in exocytosis
			FALSE	negative regulation of dendritic spine development
			FALSE	cellular response to brain-derived neurotrophic factor stimulus
			FALSE	transcription elongation-coupled chromatin remodeling
			FALSE	regulation of dendritic spine development
			FALSE	regulation of endocytosis
			FALSE	translational initiation
			FALSE	protein secretion
			FALSE	ubiquitin recycling
			FALSE	synaptic vesicle to endosome fusion
			FALSE	positive regulation of stress granule assembly
			FALSE	positive regulation of cyclic-nucleotide phosphodiesterase activity
			FALSE	positive regulation of synaptic vesicle exocytosis
			FALSE	dense core granule cytoskeletal transport
			FALSE	positive regulation of endoplasmic reticulum tubular network organization
			FALSE	proton transmembrane transport
			FALSE	phosphatidylinositol dephosphorylation
			FALSE	negative regulation of axon extension
			FALSE	regulation of postsynaptic neurotransmitter receptor internalization
			FALSE	positive regulation of double-strand break repair via homologous recombination
			FALSE	regulation of mRNA stability
			FALSE	ionotropic glutamate receptor signaling pathway
			FALSE	regulation of synaptic vesicle cycle
			FALSE	positive regulation of calcium ion-dependent exocytosis
			FALSE	cellular response to type II interferon
			FALSE	early endosome to late endosome transport
			TRUE	neurotransmitter receptor localization to postsynaptic specialization membrane
			FALSE	regulation of neurotransmitter secretion
			FALSE	cilium assembly
			FALSE	cellular response to amino acid stimulus
			FALSE	protein destabilization
			FALSE	receptor internalization
			FALSE	regulation of protein binding
			FALSE	positive regulation of cell differentiation
			FALSE	calcium-ion regulated exocytosis
			FALSE	protein localization to organelle
			FALSE	endoplasmic reticulum tubular network organization
			FALSE	cellular response to L-leucine
			FALSE	synaptic vesicle fusion to presynaptic active zone membrane
			FALSE	positive regulation of nuclear-transcribed mRNA poly(A) tail shortening
			FALSE	regulation of postsynaptic neurotransmitter receptor activity
			FALSE	locomotion
			FALSE	progesterone receptor signaling pathway
			FALSE	positive regulation of transcription elongation by RNA polymerase II
			FALSE	lipid metabolic process
			FALSE	regulation of DNA-templated transcription
			FALSE	protein-containing complex assembly
			FALSE	protein targeting to lysosome
			FALSE	calcium ion import
			FALSE	microtubule-based movement
			FALSE	regulation of protein phosphorylation
			FALSE	cellular response to nerve growth factor stimulus
			FALSE	microtubule-based process
			FALSE	regulation of mRNA processing
			FALSE	response to muscle stretch
			FALSE	positive regulation of RNA splicing
			TRUE	regulation of dendrite development
			FALSE	positive regulation of filopodium assembly
			FALSE	nucleus localization
			FALSE	positive regulation of long-term synaptic depression
			FALSE	central nervous system neuron axonogenesis
			FALSE	regulation of axon regeneration
			FALSE	Rap protein signal transduction
			FALSE	Golgi to vacuole transport
			FALSE	microtubule organizing center organization
			FALSE	insulin processing
			FALSE	presynapse assembly
			FALSE	synaptic vesicle maturation
			FALSE	positive regulation of JNK cascade
			FALSE	positive regulation of myoblast differentiation
			FALSE	hair follicle maturation
			FALSE	L-ascorbic acid metabolic process
			FALSE	regulation of synapse pruning
			FALSE	regulation of calcium-dependent activation of synaptic vesicle fusion
			FALSE	negative regulation of actin filament bundle assembly
			FALSE	termination of RNA polymerase II transcription
			FALSE	response to mitochondrial depolarisation
			FALSE	positive regulation of miRNA-mediated gene silencing
			FALSE	mitochondrion-endoplasmic reticulum membrane tethering
			FALSE	maintenance of postsynaptic specialization structure
			FALSE	vocal learning
			FALSE	clathrin-coated vesicle cargo loading, AP-3-mediated
			FALSE	walking behavior
			FALSE	rescue of stalled ribosome
			FALSE	regulatory ncRNA-mediated gene silencing
			FALSE	hippocampus development
			FALSE	protein sumoylation
			FALSE	mitochondrial electron transport, NADH to ubiquinone
			FALSE	alternative mRNA splicing, via spliceosome
			FALSE	intra-Golgi vesicle-mediated transport
			FALSE	negative regulation of protein localization to nucleus
			FALSE	mitophagy
			FALSE	negative regulation of apoptotic signaling pathway
			FALSE	establishment or maintenance of cell polarity
			TRUE	transmembrane transport
			FALSE	postsynapse to nucleus signaling pathway
			FALSE	pre-miRNA processing
			FALSE	protein targeting to vacuole
			FALSE	SNARE complex assembly
			FALSE	regulation of protein transport
			FALSE	calcium-mediated signaling using intracellular calcium source
			FALSE	endoplasmic reticulum calcium ion homeostasis
			FALSE	cerebellar Purkinje cell differentiation
			FALSE	protein localization to membrane
			FALSE	regulation of canonical Wnt signaling pathway
			FALSE	protein localization to nucleus
			FALSE	neurotransmitter transport
			FALSE	positive regulation of Wnt signaling pathway
			TRUE	negative regulation of cell migration
			TRUE	cellular response to insulin stimulus
			FALSE	negative regulation of neuron differentiation
			FALSE	negative regulation of gene expression via chromosomal CpG island methylation
			FALSE	non-membrane-bounded organelle assembly
			FALSE	neuron-neuron synaptic transmission
			FALSE	positive regulation by host of viral genome replication
			FALSE	cellular response to steroid hormone stimulus
			FALSE	microtubule anchoring at centrosome
			FALSE	positive regulation of long-term neuronal synaptic plasticity
			FALSE	regulation of androgen receptor signaling pathway
			FALSE	detection of calcium ion
			FALSE	protein localization to microtubule
			FALSE	primary miRNA processing
			FALSE	positive regulation of macroautophagy
			FALSE	cellular response to nutrient levels
			FALSE	response to unfolded protein
			FALSE	circadian regulation of gene expression
			FALSE	positive regulation of mitochondrial fission
			FALSE	circulatory system development
			FALSE	TOR signaling
			FALSE	regulation of synapse organization
			FALSE	face morphogenesis
			FALSE	membrane fusion
			FALSE	late endosome to Golgi transport
			FALSE	negative regulation of calcium ion transmembrane transport via high voltage-gated calcium channel
			FALSE	positive regulation of maintenance of mitotic sister chromatid cohesion
			FALSE	positive regulation of Schwann cell migration
			FALSE	positive regulation of cytoplasmic mRNA processing body assembly
			FALSE	positive regulation of mitochondrial fusion
			FALSE	retrograde trans-synaptic signaling by trans-synaptic protein complex
			FALSE	regulation of RNA metabolic process
			FALSE	gamma-aminobutyric acid receptor clustering
			FALSE	anterograde dendritic transport of neurotransmitter receptor complex
			FALSE	synaptic vesicle budding from presynaptic endocytic zone membrane
			FALSE	retrograde neuronal dense core vesicle transport
			FALSE	regulation of cardiac muscle cell action potential
			FALSE	maintenance of presynaptic active zone structure
			FALSE	modification of synaptic structure
			FALSE	regulation of miRNA metabolic process
			FALSE	positive regulation of synaptic vesicle recycling
			FALSE	positive regulation of protein localization to cell periphery
			FALSE	regulation of dendritic spine maintenance
			FALSE	synaptic vesicle cycle
			FALSE	endoplasmic reticulum tubular network formation
			FALSE	glucocorticoid receptor signaling pathway
			FALSE	regulation of stress fiber assembly
			FALSE	protein heterotetramerization
			FALSE	positive regulation of nuclear-transcribed mRNA catabolic process, deadenylation-dependent decay
			FALSE	response to xenobiotic stimulus
			TRUE	postsynaptic modulation of chemical synaptic transmission
			FALSE	protein K63-linked deubiquitination
			FALSE	regulation of nucleotide-excision repair
			FALSE	regulation of cilium assembly
			FALSE	synaptic transmission, GABAergic
			FALSE	cellular response to calcium ion
			FALSE	maintenance of protein location in cell
			FALSE	fatty acid elongation
			FALSE	presynaptic dense core vesicle exocytosis
			FALSE	regulation of early endosome to late endosome transport
			FALSE	miRNA catabolic process
			FALSE	signaling
			TRUE	cell morphogenesis
			FALSE	SCF-dependent proteasomal ubiquitin-dependent protein catabolic process
			FALSE	response to ischemia
			FALSE	platelet-derived growth factor receptor signaling pathway
			FALSE	dephosphorylation
			FALSE	positive regulation of receptor-mediated endocytosis
			FALSE	positive regulation of sodium ion transport
			FALSE	positive regulation of protein kinase activity
			FALSE	response to endoplasmic reticulum stress
			TRUE	regulation of cell shape
			FALSE	regulation of cell morphogenesis
			FALSE	cortical actin cytoskeleton organization
			FALSE	positive regulation of exocytosis
			FALSE	hepatocyte apoptotic process
			FALSE	Bergmann glial cell differentiation
			FALSE	synaptic vesicle docking
			FALSE	phosphatidylinositol-3-phosphate biosynthetic process
			FALSE	astral microtubule organization
			FALSE	centriole-centriole cohesion
			FALSE	mitochondrial fragmentation involved in apoptotic process
			FALSE	positive regulation of glutamate secretion
			FALSE	establishment of protein localization
			FALSE	cellular response to leukemia inhibitory factor
			FALSE	regulation of mitotic metaphase/anaphase transition
			FALSE	microtubule bundle formation
			TRUE	transmission of nerve impulse
			FALSE	cellular response to epidermal growth factor stimulus
			FALSE	regulation of synaptic transmission, GABAergic
			FALSE	Arp2/3 complex-mediated actin nucleation
			FALSE	neurotrophin TRK receptor signaling pathway
			FALSE	positive regulation of protein sumoylation
			FALSE	collateral sprouting
			FALSE	negative regulation of translational initiation
			FALSE	double-strand break repair
			FALSE	neuron differentiation
			FALSE	cellular response to UV
			FALSE	response to dietary excess
			FALSE	neuromuscular synaptic transmission
			FALSE	positive regulation of viral genome replication
			FALSE	negative regulation of protein localization to plasma membrane
			FALSE	startle response
			FALSE	protein peptidyl-prolyl isomerization
			FALSE	regulation of G0 to G1 transition
			FALSE	organelle localization by membrane tethering
			FALSE	meiotic chromosome movement towards spindle pole
			FALSE	protein targeting to lysosome involved in chaperone-mediated autophagy
			FALSE	regulation of glutamate receptor signaling pathway
			FALSE	intrinsic apoptotic signaling pathway in response to hydrogen peroxide
			FALSE	clathrin coat disassembly
			FALSE	response to cholecystokinin
			FALSE	positive regulation of anterograde dense core granule transport
			FALSE	cellular response to Thyroglobulin triiodothyronine
			FALSE	response to interleukin-17
			FALSE	regulation of amyloid-beta clearance
			FALSE	negative regulation of blood vessel remodeling
			FALSE	establishment of protein localization to endoplasmic reticulum membrane
			FALSE	regulation of protein localization to chromatin
			FALSE	cerebellar cortex formation
			FALSE	regulation of amyloid fibril formation
			FALSE	microtubule cytoskeleton organization involved in establishment of planar polarity
			FALSE	positive regulation of amyloid fibril formation
			FALSE	regulation of translation at presynapse, modulating synaptic transmission
			FALSE	negative regulation of membrane hyperpolarization
			FALSE	trans-synaptic signaling
			FALSE	anterograde dendritic transport of messenger ribonucleoprotein complex
			FALSE	adipose tissue development
			FALSE	cochlea development
			FALSE	regulation of phosphatidylinositol 3-kinase/protein kinase B signal transduction
			FALSE	positive regulation of focal adhesion assembly
			FALSE	regulation of neuron apoptotic process
			FALSE	G2/M transition of mitotic cell cycle
			FALSE	neuromuscular junction development
			FALSE	nuclear migration
			FALSE	phosphatidylinositol-mediated signaling
			FALSE	TORC2 signaling
			FALSE	voluntary musculoskeletal movement
			FALSE	positive regulation of Arp2/3 complex-mediated actin nucleation
			FALSE	presynaptic membrane assembly
			FALSE	regulation of establishment of endothelial barrier
			FALSE	peptidyl-lysine monomethylation
			FALSE	cellular response to electrical stimulus
			FALSE	receptor localization to synapse
			FALSE	negative regulation by host of viral genome replication
			FALSE	miRNA metabolic process
			FALSE	monoubiquitinated protein deubiquitination
			FALSE	negative regulation of Schwann cell proliferation
			FALSE	modulation by host of viral process
			FALSE	regulation of cellular pH
			FALSE	cellular response to reactive oxygen species
			FALSE	cellular response to starvation
			FALSE	phospholipid biosynthetic process
			FALSE	anterograde synaptic vesicle transport
			FALSE	regulation of long-term synaptic potentiation
			FALSE	genomic imprinting
			FALSE	NADH metabolic process
			FALSE	mitochondrial calcium ion homeostasis
			FALSE	actin filament capping
			FALSE	receptor catabolic process
			FALSE	synaptic vesicle recycling
			FALSE	negative regulation of axon regeneration
			FALSE	intracellular distribution of mitochondria
			FALSE	nerve growth factor signaling pathway
			FALSE	regulation of telomere maintenance
			FALSE	negative regulation of motor neuron apoptotic process
			FALSE	positive regulation of mitophagy
			FALSE	regulation of cell fate specification
			FALSE	positive regulation of CREB transcription factor activity
			FALSE	vacuolar acidification
			FALSE	ATP metabolic process
			FALSE	sphingolipid biosynthetic process
			FALSE	positive regulation of mRNA splicing, via spliceosome
			FALSE	negative regulation of proteasomal ubiquitin-dependent protein catabolic process
			FALSE	cellular response to mechanical stimulus
			FALSE	negative regulation of phosphatidylinositol 3-kinase/protein kinase B signal transduction
			FALSE	postsynaptic density protein 95 clustering
			FALSE	negative regulation of calcium ion import across plasma membrane
			FALSE	regulation of protein neddylation
			FALSE	regulation of DNA-templated transcription elongation
			FALSE	protein localization to endoplasmic reticulum
			FALSE	regulation of postsynaptic specialization assembly
			FALSE	positive regulation of focal adhesion disassembly
			FALSE	negative regulation of protein transport
			FALSE	nucleosome organization
			FALSE	regulation of Rab protein signal transduction
			FALSE	positive regulation of glucocorticoid receptor signaling pathway
			FALSE	mRNA 5'-splice site recognition
			FALSE	positive regulation of pinocytosis
			FALSE	protein insertion into mitochondrial outer membrane
			FALSE	pericentric heterochromatin formation
			FALSE	ATP synthesis coupled electron transport
			FALSE	positive regulation of microtubule nucleation
			FALSE	positive regulation of protein localization to membrane
			FALSE	homeostatic process
			FALSE	NMDA glutamate receptor clustering
			FALSE	AMPA glutamate receptor clustering
			FALSE	chaperone-mediated autophagy
			FALSE	positive regulation of centrosome duplication
			FALSE	positive regulation of protein localization to plasma membrane
			TRUE	sensory perception of smell
			FALSE	G protein-coupled receptor signaling pathway
			FALSE	immune response
			FALSE	defense response to Gram-positive bacterium
			FALSE	defense response
			FALSE	antibacterial humoral response
			FALSE	response to stimulus
			FALSE	defense response to bacterium
			FALSE	xenobiotic metabolic process
			FALSE	defense response to Gram-negative bacterium
			FALSE	antimicrobial humoral immune response mediated by antimicrobial peptide
			FALSE	nucleus
			FALSE	nucleoplasm
			TRUE	cytoskeleton
			TRUE	Golgi apparatus
			FALSE	protein-containing complex
			FALSE	cytoplasmic vesicle
			TRUE	Schaffer collateral - CA1 synapse
			TRUE	endosome
			FALSE	synaptic vesicle
			FALSE	nuclear speck
			TRUE	synaptic vesicle membrane
			TRUE	endoplasmic reticulum
			FALSE	microtubule
			FALSE	centrosome
			FALSE	chromatin
			FALSE	microtubule cytoskeleton
			FALSE	nucleolus
			FALSE	early endosome
			FALSE	intracellular membrane-bounded organelle
			FALSE	clathrin-coated vesicle
			FALSE	cytoplasmic stress granule
			FALSE	clathrin-coated pit
			TRUE	dendritic shaft
			TRUE	trans-Golgi network
			TRUE	lamellipodium
			TRUE	postsynaptic density, intracellular component
			FALSE	late endosome
			TRUE	presynaptic active zone membrane
			FALSE	nuclear body
			FALSE	histone deacetylase complex
			TRUE	presynaptic active zone
			FALSE	ubiquitin ligase complex
			FALSE	cell cortex
			FALSE	mitochondrial outer membrane
			TRUE	perikaryon
			FALSE	presynaptic cytosol
			FALSE	axon initial segment
			FALSE	SNARE complex
			TRUE	terminal bouton
			FALSE	chromosome
			FALSE	vesicle
			FALSE	postsynaptic cytosol
			TRUE	neuromuscular junction
			FALSE	cell leading edge
			FALSE	endomembrane system
			FALSE	nuclear matrix
			FALSE	nuclear membrane
			TRUE	parallel fiber to Purkinje cell synapse
			FALSE	PML body
			TRUE	anchoring junction
			FALSE	kinetochore
			FALSE	Golgi membrane
			FALSE	cell body
			FALSE	neuron projection terminus
			FALSE	presynaptic active zone cytoplasmic component
			FALSE	actin cytoskeleton
			FALSE	lysosome
			TRUE	hippocampal mossy fiber to CA3 synapse
			FALSE	recycling endosome
			TRUE	axon terminus
			FALSE	endoplasmic reticulum tubular network
			FALSE	phagocytic vesicle
			FALSE	membrane coat
			FALSE	neuron spine
			FALSE	postsynaptic specialization
			FALSE	microtubule associated complex
			FALSE	U2-type prespliceosome
			FALSE	spliceosomal complex
			FALSE	cytoplasmic microtubule
			FALSE	nuclear envelope
			FALSE	dendritic branch
			FALSE	presynaptic endocytic zone membrane
			FALSE	small ribosomal subunit
			FALSE	endoplasmic reticulum membrane
			FALSE	smooth endoplasmic reticulum
			FALSE	cytoplasmic vesicle membrane
			FALSE	cis-Golgi network
			FALSE	actomyosin
			FALSE	retromer complex
			FALSE	ruffle membrane
			FALSE	filopodium tip
			FALSE	ciliary rootlet
			TRUE	dendrite cytoplasm
			FALSE	catalytic step 2 spliceosome
			FALSE	transcription repressor complex
			FALSE	postsynaptic actin cytoskeleton
			FALSE	clathrin coat of coated pit
			FALSE	phagophore assembly site
			FALSE	cytoplasmic side of plasma membrane
			FALSE	kinesin complex
			TRUE	asymmetric synapse
			FALSE	endosome membrane
			FALSE	chromosome, telomeric region
			FALSE	photoreceptor ribbon synapse
			FALSE	proteasome complex
			FALSE	endocytic vesicle
			FALSE	somatodendritic compartment
			FALSE	extrinsic component of synaptic vesicle membrane
			FALSE	Cul3-RING ubiquitin ligase complex
			FALSE	calcium channel complex
			FALSE	presynaptic endocytic zone
			FALSE	interchromatin granule
			FALSE	endoplasmic reticulum tubular network membrane
			FALSE	GABA receptor complex
			FALSE	intracellular non-membrane-bounded organelle
			FALSE	lateral plasma membrane
			FALSE	fibrillar center
			FALSE	proximal dendrite
			FALSE	proton-transporting V-type ATPase complex
			FALSE	node of Ranvier
			FALSE	microtubule plus-end
			FALSE	cytoplasmic dynein complex
			FALSE	SWI/SNF complex
			FALSE	NuA4 histone acetyltransferase complex
			FALSE	P-body
			FALSE	late endosome membrane
			FALSE	heterochromatin
			FALSE	autophagosome
			TRUE	dendrite membrane
			FALSE	inhibitory synapse
			FALSE	ATPase complex
			FALSE	axon cytoplasm
			FALSE	cytoskeleton of presynaptic active zone
			FALSE	perichromatin fibrils
			TRUE	filopodium
			FALSE	recycling endosome membrane
			FALSE	protein phosphatase type 2A complex
			FALSE	centriole
			FALSE	RSC-type complex
			FALSE	cortical cytoskeleton
			FALSE	ciliary basal body
			FALSE	nuclear periphery
			FALSE	mRNA cleavage and polyadenylation specificity factor complex
			FALSE	trans-Golgi network membrane
			FALSE	centriolar satellite
			FALSE	MICOS complex
			FALSE	cyclin/CDK positive transcription elongation factor complex
			FALSE	cerebellar mossy fiber
			FALSE	autophagosome membrane
			FALSE	cleavage furrow
			TRUE	T-tubule
			FALSE	photoreceptor connecting cilium
			FALSE	cytoplasmic ribonucleoprotein granule
			FALSE	synaptobrevin 2-SNAP-25-syntaxin-1a-complexin II complex
			FALSE	clathrin coat of trans-Golgi network vesicle
			FALSE	FAR/SIN/STRIPAK complex
			FALSE	CCR4-NOT complex
			TRUE	intercalated disc
			TRUE	axolemma
			FALSE	lysosomal membrane
			FALSE	large ribosomal subunit
			FALSE	cullin-RING ubiquitin ligase complex
			FALSE	SCAR complex
			FALSE	nuclear inclusion body
			FALSE	AP-2 adaptor complex
			FALSE	histone acetyltransferase complex
			FALSE	NuRD complex
			FALSE	SWI/SNF superfamily-type complex
			FALSE	ciliary transition fiber
			FALSE	Golgi-associated vesicle membrane
			FALSE	eukaryotic translation initiation factor 4F complex
			FALSE	flotillin complex
			FALSE	bBAF complex
			FALSE	central region of growth cone
			FALSE	photoreceptor distal connecting cilium
			FALSE	clathrin-sculpted glutamate transport vesicle membrane
			FALSE	clathrin coat
			FALSE	GBAF complex
			FALSE	inclusion body
			FALSE	A band
			FALSE	Golgi-associated vesicle
			FALSE	U1 snRNP
			TRUE	apical dendrite
			FALSE	aggresome
			FALSE	organelle membrane
			FALSE	Wnt signalosome
			FALSE	ribbon synapse
			FALSE	NSL complex
			TRUE	stress fiber
			TRUE	calyx of Held
			FALSE	exon-exon junction complex
			FALSE	integrator complex
			FALSE	synaptobrevin 2-SNAP-25-syntaxin-1a-complexin I complex
			FALSE	synaptobrevin 2-SNAP-25-syntaxin-1a complex
			FALSE	postsynaptic endocytic zone
			FALSE	extrinsic component of presynaptic membrane
			FALSE	RISC complex
			FALSE	dendritic spine head
			FALSE	SCF ubiquitin ligase complex
			FALSE	midbody
			FALSE	ruffle
			FALSE	clathrin complex
			FALSE	VCP-NPL4-UFD1 AAA ATPase complex
			FALSE	F-actin capping protein complex
			FALSE	membrane-bounded organelle
			FALSE	early endosome membrane
			FALSE	microtubule organizing center
			FALSE	pericentriolar material
			FALSE	site of double-strand break
			FALSE	neuronal dense core vesicle
			FALSE	costamere
			FALSE	dendritic growth cone
			FALSE	WASH complex
			FALSE	clathrin adaptor complex
			FALSE	spindle microtubule
			FALSE	messenger ribonucleoprotein complex
			FALSE	nBAF complex
			FALSE	ESC/E(Z) complex
			TRUE	actin filament
			FALSE	cyclin-dependent protein kinase activating kinase holoenzyme complex
			FALSE	endosome to plasma membrane transport vesicle
			FALSE	concave side of sperm head
			FALSE	mitochondrion-derived vesicle
			FALSE	RQC complex
			FALSE	growth cone lamellipodium
			FALSE	Parkin-FBXW7-Cul1 ubiquitin ligase complex
			FALSE	podosome core
			FALSE	kinesin II complex
			FALSE	endoplasmic reticulum lumen
			FALSE	acrosomal membrane
			FALSE	mitochondria-associated endoplasmic reticulum membrane contact site
			TRUE	focal adhesion
			FALSE	Arp2/3 protein complex
			FALSE	ER to Golgi transport vesicle membrane
			FALSE	axon hillock
			FALSE	proton-transporting V-type ATPase, V0 domain
			TRUE	voltage-gated potassium channel complex
			FALSE	peroxisomal membrane
			FALSE	autolysosome
			FALSE	AP-3 adaptor complex
			FALSE	beta-catenin destruction complex
			FALSE	Sin3-type complex
			FALSE	mediator complex
			FALSE	COPII-coated ER to Golgi transport vesicle
			FALSE	uniplex complex
			FALSE	Atg12-Atg5-Atg16 complex
			FALSE	spine apparatus
			FALSE	CCR4-NOT core complex
			FALSE	main axon
			FALSE	mRNA cleavage factor complex
			FALSE	calcineurin complex
			FALSE	dense core granule
			FALSE	transmembrane transporter complex
			FALSE	transcription regulator complex
			FALSE	Cul4-RING E3 ubiquitin ligase complex
			FALSE	endoplasmic reticulum exit site
			FALSE	exocyst
			FALSE	COPI-coated vesicle
			FALSE	ciliary membrane
			FALSE	insulin-responsive compartment
			FALSE	vacuolar proton-transporting V-type ATPase, V1 domain
			FALSE	neuronal ribonucleoprotein granule
			FALSE	npBAF complex
			FALSE	brahma complex
			FALSE	rough endoplasmic reticulum
			FALSE	neuronal cell body membrane
			FALSE	ciliary transition zone
			FALSE	sarcoplasmic reticulum
			FALSE	basolateral plasma membrane
			FALSE	photoreceptor inner segment
			FALSE	COP9 signalosome
			FALSE	catalytic complex
			FALSE	peroxisome
			FALSE	Golgi stack
			FALSE	extrinsic component of presynaptic endocytic zone membrane
			FALSE	protein serine/threonine phosphatase complex
			FALSE	cerebellar granule cell to Purkinje cell synapse
			FALSE	extrinsic component of postsynaptic density membrane
			FALSE	NURF complex
			FALSE	MOZ/MORF histone acetyltransferase complex
			FALSE	photoreceptor outer segment
			FALSE	cell projection membrane
			FALSE	mitotic spindle pole
			FALSE	storage vacuole
			FALSE	dendritic filopodium
			FALSE	junctional sarcoplasmic reticulum membrane
			FALSE	transcription factor TFIIK complex
			FALSE	axonal spine
			FALSE	postsynaptic recycling endosome membrane
			FALSE	growth cone filopodium
			FALSE	CAK-ERCC2 complex
			FALSE	transporter complex
			FALSE	CKM complex
			FALSE	distal axon
			FALSE	nuclear pore cytoplasmic filaments
			FALSE	primary dendrite
			FALSE	Lewy body
			FALSE	hippocampal mossy fiber
			FALSE	cochlear hair cell ribbon synapse
			FALSE	chromosome, centromeric region
			FALSE	vesicle membrane
			FALSE	astrocyte projection
			FALSE	vacuolar proton-transporting V-type ATPase complex
			FALSE	phagophore assembly site membrane
			FALSE	lipid droplet
			FALSE	transcription elongation factor complex
			FALSE	U12-type spliceosomal complex
			FALSE	euchromatin
			FALSE	endoplasmic reticulum-Golgi intermediate compartment
			FALSE	juxtaparanode region of axon
			FALSE	clathrin-coated endocytic vesicle
			FALSE	MLL3/4 complex
			FALSE	endoplasmic reticulum chaperone complex
			FALSE	BBSome
			FALSE	proteasome regulatory particle, lid subcomplex
			FALSE	cortical endoplasmic reticulum
			FALSE	cAMP-dependent protein kinase complex
			FALSE	alveolar lamellar body
			FALSE	dynein complex
			FALSE	extracellular space
			FALSE	external side of plasma membrane
			TRUE	nucleotide binding
			FALSE	ATP binding
			TRUE	metal ion binding
			FALSE	RNA binding
			TRUE	transferase activity
			TRUE	protein kinase binding
			FALSE	nucleic acid binding
			FALSE	protein-containing complex binding
			FALSE	small GTPase binding
			FALSE	mRNA binding
			TRUE	protein serine/threonine kinase activity
			TRUE	kinase activity
			FALSE	protein domain specific binding
			FALSE	chromatin binding
			FALSE	microtubule binding
			TRUE	protein kinase activity
			FALSE	ubiquitin protein ligase binding
			FALSE	ubiquitin-protein transferase activity
			FALSE	enzyme binding
			TRUE	identical protein binding
			TRUE	GTPase activator activity
			TRUE	zinc ion binding
			FALSE	ubiquitin protein ligase activity
			FALSE	actin binding
			FALSE	ionotropic glutamate receptor binding
			FALSE	hydrolase activity
			FALSE	histone binding
			FALSE	SNARE binding
			FALSE	ATP hydrolysis activity
			FALSE	SH3 domain binding
			FALSE	guanyl-nucleotide exchange factor activity
			FALSE	mRNA 3'-UTR binding
			FALSE	transcription coactivator activity
			FALSE	transcription coregulator activity
			FALSE	tau protein binding
			TRUE	transmembrane transporter binding
			FALSE	GTP binding
			FALSE	kinesin binding
			FALSE	transcription corepressor activity
			FALSE	molecular adaptor activity
			FALSE	DNA binding
			TRUE	PDZ domain binding
			FALSE	GTPase activity
			FALSE	helicase activity
			FALSE	tubulin binding
			FALSE	kinase binding
			FALSE	cysteine-type deubiquitinase activity
			FALSE	scaffold protein binding
			FALSE	phosphoprotein phosphatase activity
			FALSE	ATP-dependent chromatin remodeler activity
			FALSE	GTPase binding
			FALSE	syntaxin binding
			FALSE	ubiquitin conjugating enzyme activity
			FALSE	ATP-dependent protein binding
			FALSE	phosphatidylinositol binding
			FALSE	microtubule plus-end binding
			FALSE	protein phosphatase binding
			FALSE	cysteine-type peptidase activity
			FALSE	clathrin binding
			FALSE	lysine-acetylated histone binding
			TRUE	actin filament binding
			FALSE	miRNA binding
			FALSE	protein phosphatase 2A binding
			FALSE	double-stranded RNA binding
			FALSE	ephrin receptor binding
			FALSE	TPR domain binding
			FALSE	syntaxin-1 binding
			FALSE	unfolded protein binding
			FALSE	protein heterodimerization activity
			FALSE	nuclear receptor binding
			FALSE	RNA polymerase II-specific DNA-binding transcription factor binding
			FALSE	SNAP receptor activity
			FALSE	mRNA 5'-UTR binding
			FALSE	histone deacetylase binding
			FALSE	alpha-tubulin binding
			FALSE	clathrin heavy chain binding
			FALSE	myosin binding
			FALSE	magnesium ion binding
			FALSE	amyloid-beta binding
			FALSE	beta-tubulin binding
			FALSE	translation elongation factor activity
			FALSE	nuclear estrogen receptor binding
			FALSE	RS domain binding
			FALSE	SMAD binding
			FALSE	ATPase activator activity
			FALSE	proline-rich region binding
			FALSE	nucleosome binding
			FALSE	ribosome binding
			FALSE	heat shock protein binding
			FALSE	histone H3K36 methyltransferase activity
			FALSE	structural constituent of postsynaptic density
			FALSE	protein-folding chaperone binding
			FALSE	protein homodimerization activity
			FALSE	lncRNA binding
			FALSE	Hsp70 protein binding
			FALSE	armadillo repeat domain binding
			FALSE	nuclear androgen receptor binding
			FALSE	disordered domain specific binding
			FALSE	spectrin binding
			FALSE	beta-catenin binding
			TRUE	lipid binding
			FALSE	profilin binding
			FALSE	histone H3K9 demethylase activity
			FALSE	N6-methyladenosine-containing RNA reader activity
			FALSE	molecular condensate scaffold activity
			FALSE	protein phosphatase regulator activity
			FALSE	p53 binding
			FALSE	phosphatase activity
			FALSE	ubiquitin binding
			FALSE	nuclear retinoic acid receptor binding
			FALSE	proton-transporting ATPase activity, rotational mechanism
			FALSE	nuclear receptor coactivator activity
			FALSE	histone H3K27me2/H3K27me3 demethylase activity
			FALSE	5.8S rRNA binding
			FALSE	adenylate cyclase activator activity
			FALSE	dynactin binding
			FALSE	RNA polymerase II CTD heptapeptide repeat kinase activity
			FALSE	MAP kinase kinase activity
			FALSE	phospholipid binding
			FALSE	K48-linked deubiquitinase activity
			FALSE	histone reader activity
			FALSE	deubiquitinase activity
			FALSE	translation regulator activity
			FALSE	glutamate receptor binding
			FALSE	histone methyltransferase activity
			FALSE	structural constituent of cytoskeleton
			FALSE	low-density lipoprotein particle receptor binding
			FALSE	protein kinase A regulatory subunit binding
			FALSE	protein phosphatase activator activity
			FALSE	1-phosphatidylinositol binding
			FALSE	structural constituent of presynaptic active zone
			FALSE	ATP-dependent peptidase activity
			FALSE	RNA helicase activity
			FALSE	histone H3K36 demethylase activity
			FALSE	NADH dehydrogenase (ubiquinone) activity
			FALSE	phosphatidylinositol-3,5-bisphosphate binding
			FALSE	GDP binding
			FALSE	protein serine/threonine kinase activator activity
			FALSE	protein kinase activator activity
			FALSE	R-SMAD binding
			FALSE	MAP kinase kinase kinase activity
			FALSE	peroxisome proliferator activated receptor binding
			FALSE	dioxygenase activity
			FALSE	calcium-dependent protein binding
			FALSE	translation initiation factor activity
			FALSE	protein lysine deacetylase activity
			FALSE	ATP-dependent activity, acting on DNA
			FALSE	tRNA binding
			FALSE	ATPase binding
			FALSE	ubiquitin-modified histone reader activity
			FALSE	RNA polymerase binding
			FALSE	nuclear retinoid X receptor binding
			FALSE	ubiquitin conjugating enzyme binding
			FALSE	dystroglycan binding
			FALSE	histone demethylase activity
			FALSE	catalytic activity
			FALSE	voltage-gated calcium channel activity involved in regulation of presynaptic cytosolic calcium levels
			FALSE	transporter activity
			FALSE	chromatin DNA binding
			FALSE	poly(U) RNA binding
			FALSE	nuclear thyroid hormone receptor binding
			FALSE	cyclin-dependent protein serine/threonine kinase activity
			FALSE	cell adhesion molecule binding
			TRUE	ligand-gated monoatomic ion channel activity involved in regulation of presynaptic membrane potential
			FALSE	ribonucleoprotein complex binding
			FALSE	protein transmembrane transporter activity
			FALSE	protein tyrosine kinase binding
			TRUE	MAP-kinase scaffold activity
			FALSE	methylated histone binding
			FALSE	DNA-binding transcription factor binding
			FALSE	primary miRNA binding
			FALSE	protein-macromolecule adaptor activity
			FALSE	nitric-oxide synthase regulator activity
			FALSE	phosphoserine residue binding
			FALSE	phospholipase binding
			FALSE	peptidyl-prolyl cis-trans isomerase activity
			FALSE	ATP-dependent protein folding chaperone
			FALSE	mitogen-activated protein kinase kinase kinase binding
			FALSE	G protein activity
			FALSE	protein tyrosine phosphatase activity
			FALSE	protein serine/threonine kinase binding
			FALSE	nitric-oxide synthase binding
			FALSE	peptide binding
			FALSE	phosphatase binding
			FALSE	RNA stem-loop binding
			FALSE	lamin binding
			FALSE	myosin phosphatase activity
			FALSE	phosphatidylcholine binding
			FALSE	histone acetyltransferase activity
			FALSE	cytoskeletal protein binding
			FALSE	nuclear export signal receptor activity
			FALSE	phosphatidylinositol-3-phosphate binding
			FALSE	ADP binding
			FALSE	histone deacetylase activity
			FALSE	histone H3K4me/H3K4me2/H3K4me3 demethylase activity
			FALSE	histone H3K9me/H3K9me2 demethylase activity
			FALSE	MAP kinase kinase kinase kinase activity
			FALSE	histone H3K36 trimethyltransferase activity
			FALSE	pyruvate transmembrane transporter activity
			FALSE	calmodulin-dependent protein phosphatase activity
			FALSE	adenylate cyclase binding
			FALSE	telomeric DNA binding
			FALSE	calcium ion transmembrane transporter activity
			FALSE	histone H3K4 demethylase activity
			FALSE	RNA polymerase II complex binding
			FALSE	transcription factor binding
			FALSE	dynein complex binding
			FALSE	mRNA 3'-UTR AU-rich region binding
			FALSE	protein sequestering activity
			FALSE	protein kinase A binding
			FALSE	nuclear glucocorticoid receptor binding
			FALSE	myosin V binding
			FALSE	phosphatidylinositol-3-phosphate phosphatase activity
			FALSE	ubiquitin-ubiquitin ligase activity
			FALSE	histone H3K4 methyltransferase activity
			FALSE	protein kinase A catalytic subunit binding
			FALSE	receptor tyrosine kinase binding
			FALSE	supercoiled DNA binding
			FALSE	C-rich single-stranded DNA binding
			FALSE	protein-L-isoaspartate (D-aspartate) O-methyltransferase activity
			FALSE	ganglioside GM1 binding
			FALSE	poly(A) binding
			FALSE	phosphatidylserine binding
			FALSE	tau-protein kinase activity
			FALSE	ubiquitin-specific protease binding
			FALSE	G-quadruplex RNA binding
			FALSE	histone H3K14 acetyltransferase activity
			FALSE	chondroitin sulfate binding
			FALSE	retromer complex binding
			FALSE	Hsp90 protein binding
			FALSE	protein kinase B binding
			FALSE	ribosomal small subunit binding
			FALSE	membrane insertase activity
			FALSE	protein serine/threonine phosphatase activity
			FALSE	potassium ion binding
			FALSE	cyclosporin A binding
			FALSE	protein serine/threonine kinase inhibitor activity
			FALSE	protein tag activity
			FALSE	poly(A)-specific ribonuclease activity
			FALSE	protein kinase C binding
			FALSE	phosphoprotein binding
			FALSE	phosphatase regulator activity
			FALSE	L-leucine binding
			FALSE	histone H3K9 monomethyltransferase activity
			FALSE	L-leucine transmembrane transporter activity
			FALSE	chloride channel inhibitor activity
			FALSE	histone H3K27 methyltransferase activity
			FALSE	clathrin light chain binding
			FALSE	3-hydroxyacyl-CoA dehydratase activity
			FALSE	protein tyrosine kinase activity
			FALSE	electron transfer activity
			FALSE	G protein-coupled receptor activity
			FALSE	cytokine activity
			FALSE	DNA-binding transcription factor activity, RNA polymerase II-specific
		FALSE	TRUE	cell-cell junction assembly
			TRUE	cell-cell adhesion mediated by cadherin
			TRUE	cell-cell adhesion
			TRUE	adherens junction organization
			TRUE	potassium ion transmembrane transport
			TRUE	potassium ion transport
			TRUE	heparan sulfate proteoglycan biosynthetic process
			TRUE	presynaptic modulation of chemical synaptic transmission
			TRUE	calcium-dependent cell-cell adhesion via plasma membrane cell adhesion molecules
			TRUE	central nervous system neuron differentiation
			TRUE	cAMP-mediated signaling
			TRUE	regulation of presynapse assembly
			TRUE	signal transduction
			TRUE	protein O-linked glycosylation
			TRUE	axonal fasciculation
			TRUE	retina layer formation
			TRUE	focal adhesion assembly
			TRUE	calcium ion transmembrane transport
			TRUE	actin filament network formation
			TRUE	adenylate cyclase-activating G protein-coupled receptor signaling pathway
			TRUE	negative regulation of synaptic transmission, glutamatergic
			TRUE	retinal ganglion cell axon guidance
			TRUE	regulation of presynaptic cytosolic calcium ion concentration
			TRUE	paranodal junction maintenance
			TRUE	lung development
			TRUE	negative regulation of insulin receptor signaling pathway
			TRUE	positive regulation of stress fiber assembly
			TRUE	myelination in peripheral nervous system
			TRUE	sodium ion transmembrane transport
			TRUE	cellular response to forskolin
			TRUE	kidney development
			TRUE	neurogenesis
			TRUE	polysaccharide biosynthetic process
			TRUE	positive regulation of cardiac muscle hypertrophy
			TRUE	exploration behavior
			TRUE	regulation of neuron migration
			TRUE	smooth muscle tissue development
			TRUE	postsynaptic neurotransmitter receptor diffusion trapping
			TRUE	metabolic process
			TRUE	intracellular calcium ion homeostasis
			TRUE	regulation of AMPA receptor activity
			TRUE	cyclic nucleotide biosynthetic process
			TRUE	negative regulation of Wnt signaling pathway
			TRUE	negative regulation of canonical Wnt signaling pathway
			TRUE	cAMP biosynthetic process
			TRUE	positive regulation of neuron differentiation
			TRUE	heparan sulfate proteoglycan biosynthetic process, enzymatic modification
			TRUE	cellular response to carbohydrate stimulus
			TRUE	protein localization to juxtaparanode region of axon
			TRUE	positive regulation of melanocyte differentiation
			TRUE	hematopoietic stem cell migration to bone marrow
			TRUE	protein localization to paranode region of axon
			TRUE	SMAD protein signal transduction
			TRUE	response to ethanol
			TRUE	innervation
			TRUE	respiratory gaseous exchange by respiratory system
			TRUE	cell-substrate adhesion
			TRUE	catenin complex
			TRUE	monoatomic ion channel complex
			TRUE	cell junction
			TRUE	potassium channel complex
			TRUE	synaptic cleft
			TRUE	kainate selective glutamate receptor complex
			TRUE	stereocilium
			TRUE	paranode region of axon
			TRUE	postsynaptic specialization membrane
			TRUE	perinuclear endoplasmic reticulum
			TRUE	chloride channel complex
			TRUE	extrinsic component of postsynaptic membrane
			TRUE	mossy fiber rosette
			TRUE	septate junction
			TRUE	cell-cell contact zone
			TRUE	podosome
			TRUE	basal dendrite
			TRUE	apical plasma membrane
			TRUE	polypeptide N-acetylgalactosaminyltransferase activity
			TRUE	cadherin binding
			TRUE	potassium channel activity
			TRUE	transmitter-gated monoatomic ion channel activity involved in regulation of postsynaptic membrane potential
			TRUE	voltage-gated potassium channel activity
			TRUE	glutamate-gated receptor activity
			TRUE	cell-cell adhesion mediator activity
			TRUE	kainate selective glutamate receptor activity
			TRUE	ligand-gated monoatomic ion channel activity
			TRUE	glutamate receptor activity
			TRUE	cAMP binding
			TRUE	calcium channel regulator activity
			TRUE	sequence-specific DNA binding
			TRUE	voltage-gated calcium channel activity
			TRUE	channel regulator activity
			TRUE	nuclear receptor activity
			TRUE	calcium channel activity
			TRUE	adenylate cyclase activity
			TRUE	sulfotransferase activity
			TRUE	G-protein alpha-subunit binding
			TRUE	DNA-binding transcription factor activity
			TRUE	phosphorus-oxygen lyase activity
			TRUE	glycosyltransferase activity
			TRUE	calcium, potassium:sodium antiporter activity
			TRUE	3',5'-cyclic-AMP phosphodiesterase activity
			TRUE	phosphoric diester hydrolase activity
			TRUE	3',5'-cyclic-nucleotide phosphodiesterase activity
			TRUE	G protein-coupled serotonin receptor activity
			TRUE	netrin receptor activity
			TRUE	phosphatidylinositol-4,5-bisphosphate binding
			TRUE	3',5'-cyclic-GMP phosphodiesterase activity
			TRUE	ephrin receptor activity

## Sheet: Figure S2B
	GO	term	class	p	p_corr	n_genes	n_study	n_go	study_genes	per	log10(p_adj)
0	GO:0002181	cytoplasmic translation	biological_process	3.75118e-35	1.55686e-31	56	2577	94	['Rps2', 'Rps4x', 'Rps5', 'Rpl18a', 'Ckap5', 'Rpsa', 'Rps7', 'Rpl6', 'Rpl7', 'Rps8', 'Rps10', 'Rpl13', 'Rpl23a', 'Rpl9', 'Rpl7a', 'Rps3', 'Rps23', 'Rpl14', 'Rps9', 'Rpl15', 'Drg1', 'Rpl10a', 'Rpl18', 'Rpl22l1', 'Rplp0', 'Rps11', 'Rps12', 'Rps14', 'Rpl12', 'Rpl35a', 'Rpl11', 'Rpl8', 'Rpl27a', 'Rps13', 'Rpl19', 'Rps15', 'Rps16', 'Rps27a', 'Rpl31', 'Zc3h15', 'Rpl17', 'Rpl21', 'Rps25', 'Rpl24', 'Rpl2…	0.595745	30.8077
1	GO:0006397	mRNA processing	biological_process	1.70066e-26	5.29374e-23	108	2577	365	['Ppil2', 'Pnn', 'Cdk12', 'Pnpt1', 'Hnrnpc', 'Hnrnpk', 'Hnrnpl', 'Cstf2', 'Rbm5', 'Cnot6l', 'Ddx39b', 'Cstf3', 'Rbfox1', 'Nova2', 'Xrn2', 'Cpeb1', 'Wdr33', 'Syncrip', 'Srrm1', 'Scaf8', 'Mbnl2', 'Sympk', 'Zfp326', 'Adar', 'Hnrnpu', 'Tent4b', 'Luc7l3', 'Zranb2', 'Tdrd3', 'Hspa8', 'Hnrnpa2b1', 'Hnrnph1', 'Hnrnpm', 'Virma', 'Thoc2', 'Rbm4b', 'Rbm27', 'Rbm28', 'Scaf4', 'Son', 'Srrm2', 'Thoc7', 'Celf2'…	0.29589	22.2762
2	GO:0006468	protein phosphorylation	biological_process	1.15131e-24	2.51021e-21	146	2577	618	['Sik3', 'Stk38', 'Cdk12', 'Epha4', 'Epha5', 'Epha6', 'Epha7', 'Tlk2', 'Fyn', 'Tnik', 'Camk2d', 'Brsk1', 'Camk2b', 'Camk2g', 'Aatk', 'Camk4', 'App', 'Comt', 'Prkaa2', 'Pak1', 'Pak3', 'Rps6ka3', 'Araf', 'Jak1', 'Prkag2', 'Map3k13', 'Cask', 'Pxk', 'Raf1', 'Nek1', 'Yes1', 'Abl2', 'Ywhaz', 'Dclk2', 'Rps6kb2', 'Ppp3cb', 'Creb1', 'Rps6kc1', 'Gas6', 'Cdk16', 'Grk3', 'Igf1r', 'Rb1cc1', 'Mast4', 'Prkar1b'…	0.236246	20.6003
3	GO:0016310	phosphorylation	biological_process	1.98327e-24	3.52766e-21	147	2577	621	['Sik3', 'Dgkd', 'Stk38', 'Cdk12', 'Epha4', 'Epha5', 'Epha6', 'Epha7', 'Tlk2', 'Fyn', 'Tnik', 'Camk2d', 'Brsk1', 'Camk2b', 'Camk2g', 'Aatk', 'Camk4', 'Prkaa2', 'Pak1', 'Pak3', 'Nme7', 'Etnk1', 'Rps6ka3', 'Araf', 'Jak1', 'Map3k13', 'Cask', 'Raf1', 'Nek1', 'Yes1', 'Abl2', 'Pfkp', 'Dclk2', 'Rps6kb2', 'Rps6kc1', 'Cdk16', 'Grk3', 'Igf1r', 'Mast4', 'Map4k5', 'Gak', 'Stk39', 'Tlk1', 'Ulk2', 'Pdpk1', 'Nl…	0.236715	20.4525
4	GO:0006325	chromatin organization	biological_process	2.59036e-24	4.03157e-21	102	2577	363	['Kdm4c', 'Epc1', 'Tlk2', 'Setdb1', 'Setd7', 'Arid4b', 'Prmt7', 'Prkaa2', 'Rsf1', 'Atrx', 'Arid1a', 'Smarca1', 'Kmt2e', 'Emsy', 'Phf8', 'Jarid2', 'Kdm2a', 'Kdm7a', 'Smyd3', 'Chd9', 'Kmt5b', 'Gpx4', 'Hnrnpu', 'Smarca4', 'Setd2', 'Smarcc1', 'Tbl1xr1', 'Nucks1', 'Baz2a', 'Kdm5c', 'Mbtd1', 'Smchd1', 'Tdrd3', 'Tet2', 'Kdm2b', 'Dnmt3a', 'Ogt', 'Cbx5', 'Kmt2c', 'Kdm1a', 'Hmgn3', 'Kmt2a', 'Nsd3', 'Kansl3…	0.280992	20.3945
5	GO:0031175	neuron projection development	biological_process	1.09697e-23	1.5176e-20	67	2577	176	['Psd', 'Igf1r', 'Cntn1', 'Lingo1', 'Pten', 'Myh10', 'Apc', 'Flrt3', 'Ppp1r9a', 'Bicdl1', 'Stmn4', 'Fyn', 'Gpm6a', 'Itgb1', 'Stmn2', 'Rock1', 'Upf3b', 'Nlgn1', 'Apoe', 'Stmn3', 'Scn1b', 'App', 'Camsap2', 'Ncam1', 'Herc1', 'Tbc1d23', 'Mapk8', 'Mapk9', 'Sh3gl2', 'Hdgfl3', 'Wasf1', 'Wdr47', 'Rapgef2', 'Gsk3b', 'Lyn', 'Ptprk', 'Cd2ap', 'Cyfip1', 'Nedd4', 'Atp8a2', 'Atcay', 'Cyfip2', 'Mrtfa', 'Ube4b',…	0.380682	19.8188
6	GO:0007399	nervous system development	biological_process	1.48674e-23	1.85114e-20	113	2577	423	['Dbn1', 'Ambra1', 'Fut9', 'Myt1l', 'Apc', 'Epha4', 'Epha5', 'Epha7', 'Zmynd8', 'Tnik', 'Brsk1', 'Slc1a2', 'Camk2b', 'Camk2g', 'Pafah1b1', 'Nr2f1', 'Dip2b', 'Nova2', 'Rbfox1', 'Vps13b', 'Arid1a', 'Gabrb3', 'Igsf9b', 'Nedd4', 'Atcay', 'Rufy3', 'Cplx2', 'Kdm7a', 'Ctnnb1', 'Robo2', 'Magi2', 'Smarca4', 'Smarcc1', 'Caprin1', 'Ppt1', 'Dpysl2', 'Nav1', 'Ccdc88a', 'Rnf112', 'Chn1', 'Spast', 'Nlgn1', 'Ulk…	0.267139	19.7326
7	GO:0015031	protein transport	biological_process	2.4968e-23	2.82615e-20	145	2577	623	['Ap3s1', 'Mon2', 'Dgkd', 'Apba2', 'Naca', 'Arl3', 'Exoc5', 'Eps15', 'Napb', 'Myo5a', 'Coro7', 'Sec31a', 'Cog5', 'Arfgef2', 'Dennd1b', 'Gabarapl2', 'Copa', 'Tbc1d5', 'Senp2', 'Itsn1', 'Sec24a', 'Arf3', 'Arf4', 'Arf5', 'Snx32', 'Spire1', 'Erc1', 'Vps50', 'Agap1', 'Chp1', 'Akap8', 'Tomm40', 'Ap2b1', 'Napg', 'Dop1a', 'Snx24', 'Ank2', 'Rabgap1l', 'Ppt1', 'Arrb1', 'Nup93', 'Mtx2', 'Dnajc19', 'Snap91',…	0.232745	19.5488
8	GO:0050804	modulation of chemical synaptic transmission	biological_process	1.59454e-21	1.65447e-18	55	2577	134	['Nrg3', 'Prkar1b', 'Cdh2', 'Ppp1r9a', 'Prkar2b', 'Pde4a', 'Epha7', 'Adcy1', 'Wnk1', 'Fyn', 'Slc4a8', 'Hnrnpk', 'Itgb1', 'Btbd9', 'Iqsec2', 'Grm5', 'Pafah1b1', 'Nlgn1', 'Cdkl5', 'Ncam1', 'Cspg5', 'Mapk8', 'Mapk9', 'Akap7', 'Rps6kb1', 'Ptpra', 'Ptprd', 'Ube3a', 'Adcy8', 'Trio', 'Ncan', 'Pxk', 'Lrp8', 'Ptprs', 'Gria2', 'Gria4', 'Pfn2', 'Grik2', 'Cfl1', 'Grik5', 'Nptn', 'Dlgap1', 'Rtn4', 'Dlgap3', '…	0.410448	17.7813
9	GO:0140242	translation at postsynapse	biological_process	3.99202e-20	3.82344e-17	31	2577	48	['Rps5', 'Rpl6', 'Rpl7', 'Rps10', 'Rpl13', 'Rpl23a', 'Rpl9', 'Rpl7a', 'Rpl14', 'Rpl15', 'Rpl10a', 'Eef2', 'Rps11', 'Rps12', 'Rps14', 'Rpl12', 'Rpl35a', 'Rpl8', 'Rpl27a', 'Rps27a', 'Rps16', 'Rpl17', 'Rpl24', 'Rpl26', 'Rpl27', 'Rpl28', 'Rpl29', 'Rpl13a', 'Rpl10', 'Rpl5', 'Rps24']	0.645833	16.4175
1	GO:0006397	mRNA processing	biological_process	1.70066e-26	5.29374e-23	108	2577	365	['Ppil2', 'Pnn', 'Cdk12', 'Pnpt1', 'Hnrnpc', 'Hnrnpk', 'Hnrnpl', 'Cstf2', 'Rbm5', 'Cnot6l', 'Ddx39b', 'Cstf3', 'Rbfox1', 'Nova2', 'Xrn2', 'Cpeb1', 'Wdr33', 'Syncrip', 'Srrm1', 'Scaf8', 'Mbnl2', 'Sympk', 'Zfp326', 'Adar', 'Hnrnpu', 'Tent4b', 'Luc7l3', 'Zranb2', 'Tdrd3', 'Hspa8', 'Hnrnpa2b1', 'Hnrnph1', 'Hnrnpm', 'Virma', 'Thoc2', 'Rbm4b', 'Rbm27', 'Rbm28', 'Scaf4', 'Son', 'Srrm2', 'Thoc7', 'Celf2'…	0.29589	22.2762
2	GO:0006468	protein phosphorylation	biological_process	1.15131e-24	2.51021e-21	146	2577	618	['Sik3', 'Stk38', 'Cdk12', 'Epha4', 'Epha5', 'Epha6', 'Epha7', 'Tlk2', 'Fyn', 'Tnik', 'Camk2d', 'Brsk1', 'Camk2b', 'Camk2g', 'Aatk', 'Camk4', 'App', 'Comt', 'Prkaa2', 'Pak1', 'Pak3', 'Rps6ka3', 'Araf', 'Jak1', 'Prkag2', 'Map3k13', 'Cask', 'Pxk', 'Raf1', 'Nek1', 'Yes1', 'Abl2', 'Ywhaz', 'Dclk2', 'Rps6kb2', 'Ppp3cb', 'Creb1', 'Rps6kc1', 'Gas6', 'Cdk16', 'Grk3', 'Igf1r', 'Rb1cc1', 'Mast4', 'Prkar1b'…	0.236246	20.6003
3	GO:0016310	phosphorylation	biological_process	1.98327e-24	3.52766e-21	147	2577	621	['Sik3', 'Dgkd', 'Stk38', 'Cdk12', 'Epha4', 'Epha5', 'Epha6', 'Epha7', 'Tlk2', 'Fyn', 'Tnik', 'Camk2d', 'Brsk1', 'Camk2b', 'Camk2g', 'Aatk', 'Camk4', 'Prkaa2', 'Pak1', 'Pak3', 'Nme7', 'Etnk1', 'Rps6ka3', 'Araf', 'Jak1', 'Map3k13', 'Cask', 'Raf1', 'Nek1', 'Yes1', 'Abl2', 'Pfkp', 'Dclk2', 'Rps6kb2', 'Rps6kc1', 'Cdk16', 'Grk3', 'Igf1r', 'Mast4', 'Map4k5', 'Gak', 'Stk39', 'Tlk1', 'Ulk2', 'Pdpk1', 'Nl…	0.236715	20.4525
4	GO:0006325	chromatin organization	biological_process	2.59036e-24	4.03157e-21	102	2577	363	['Kdm4c', 'Epc1', 'Tlk2', 'Setdb1', 'Setd7', 'Arid4b', 'Prmt7', 'Prkaa2', 'Rsf1', 'Atrx', 'Arid1a', 'Smarca1', 'Kmt2e', 'Emsy', 'Phf8', 'Jarid2', 'Kdm2a', 'Kdm7a', 'Smyd3', 'Chd9', 'Kmt5b', 'Gpx4', 'Hnrnpu', 'Smarca4', 'Setd2', 'Smarcc1', 'Tbl1xr1', 'Nucks1', 'Baz2a', 'Kdm5c', 'Mbtd1', 'Smchd1', 'Tdrd3', 'Tet2', 'Kdm2b', 'Dnmt3a', 'Ogt', 'Cbx5', 'Kmt2c', 'Kdm1a', 'Hmgn3', 'Kmt2a', 'Nsd3', 'Kansl3…	0.280992	20.3945
5	GO:0031175	neuron projection development	biological_process	1.09697e-23	1.5176e-20	67	2577	176	['Psd', 'Igf1r', 'Cntn1', 'Lingo1', 'Pten', 'Myh10', 'Apc', 'Flrt3', 'Ppp1r9a', 'Bicdl1', 'Stmn4', 'Fyn', 'Gpm6a', 'Itgb1', 'Stmn2', 'Rock1', 'Upf3b', 'Nlgn1', 'Apoe', 'Stmn3', 'Scn1b', 'App', 'Camsap2', 'Ncam1', 'Herc1', 'Tbc1d23', 'Mapk8', 'Mapk9', 'Sh3gl2', 'Hdgfl3', 'Wasf1', 'Wdr47', 'Rapgef2', 'Gsk3b', 'Lyn', 'Ptprk', 'Cd2ap', 'Cyfip1', 'Nedd4', 'Atp8a2', 'Atcay', 'Cyfip2', 'Mrtfa', 'Ube4b',…	0.380682	19.8188
6	GO:0007399	nervous system development	biological_process	1.48674e-23	1.85114e-20	113	2577	423	['Dbn1', 'Ambra1', 'Fut9', 'Myt1l', 'Apc', 'Epha4', 'Epha5', 'Epha7', 'Zmynd8', 'Tnik', 'Brsk1', 'Slc1a2', 'Camk2b', 'Camk2g', 'Pafah1b1', 'Nr2f1', 'Dip2b', 'Nova2', 'Rbfox1', 'Vps13b', 'Arid1a', 'Gabrb3', 'Igsf9b', 'Nedd4', 'Atcay', 'Rufy3', 'Cplx2', 'Kdm7a', 'Ctnnb1', 'Robo2', 'Magi2', 'Smarca4', 'Smarcc1', 'Caprin1', 'Ppt1', 'Dpysl2', 'Nav1', 'Ccdc88a', 'Rnf112', 'Chn1', 'Spast', 'Nlgn1', 'Ulk…	0.267139	19.7326
7	GO:0015031	protein transport	biological_process	2.4968e-23	2.82615e-20	145	2577	623	['Ap3s1', 'Mon2', 'Dgkd', 'Apba2', 'Naca', 'Arl3', 'Exoc5', 'Eps15', 'Napb', 'Myo5a', 'Coro7', 'Sec31a', 'Cog5', 'Arfgef2', 'Dennd1b', 'Gabarapl2', 'Copa', 'Tbc1d5', 'Senp2', 'Itsn1', 'Sec24a', 'Arf3', 'Arf4', 'Arf5', 'Snx32', 'Spire1', 'Erc1', 'Vps50', 'Agap1', 'Chp1', 'Akap8', 'Tomm40', 'Ap2b1', 'Napg', 'Dop1a', 'Snx24', 'Ank2', 'Rabgap1l', 'Ppt1', 'Arrb1', 'Nup93', 'Mtx2', 'Dnajc19', 'Snap91',…	0.232745	19.5488
8	GO:0050804	modulation of chemical synaptic transmission	biological_process	1.59454e-21	1.65447e-18	55	2577	134	['Nrg3', 'Prkar1b', 'Cdh2', 'Ppp1r9a', 'Prkar2b', 'Pde4a', 'Epha7', 'Adcy1', 'Wnk1', 'Fyn', 'Slc4a8', 'Hnrnpk', 'Itgb1', 'Btbd9', 'Iqsec2', 'Grm5', 'Pafah1b1', 'Nlgn1', 'Cdkl5', 'Ncam1', 'Cspg5', 'Mapk8', 'Mapk9', 'Akap7', 'Rps6kb1', 'Ptpra', 'Ptprd', 'Ube3a', 'Adcy8', 'Trio', 'Ncan', 'Pxk', 'Lrp8', 'Ptprs', 'Gria2', 'Gria4', 'Pfn2', 'Grik2', 'Cfl1', 'Grik5', 'Nptn', 'Dlgap1', 'Rtn4', 'Dlgap3', '…	0.410448	17.7813
9	GO:0140242	translation at postsynapse	biological_process	3.99202e-20	3.82344e-17	31	2577	48	['Rps5', 'Rpl6', 'Rpl7', 'Rps10', 'Rpl13', 'Rpl23a', 'Rpl9', 'Rpl7a', 'Rpl14', 'Rpl15', 'Rpl10a', 'Eef2', 'Rps11', 'Rps12', 'Rps14', 'Rpl12', 'Rpl35a', 'Rpl8', 'Rpl27a', 'Rps27a', 'Rps16', 'Rpl17', 'Rpl24', 'Rpl26', 'Rpl27', 'Rpl28', 'Rpl29', 'Rpl13a', 'Rpl10', 'Rpl5', 'Rps24']	0.645833	16.4175
10	GO:0006412	translation	biological_process	5.93113e-20	5.27489e-17	79	2577	283	['Rps2', 'Rpl18a', 'Rpl6', 'Rpl7', 'Cpeb3', 'Rmnd1', 'Rars2', 'Rpl9', 'Rpl14', 'Rps9', 'Rps11', 'Rps12', 'Rps14', 'Rps15', 'Rps16', 'Rpl24', 'Hbs1l', 'Rpl13a', 'Rps18', 'Rpl5', 'Rps24', 'Rps3a1', 'Eif2s2', 'Rps4x', 'Rps5', 'Eef1b2', 'Rps7', 'Rps8', 'Rpl23a', 'Eif5b', 'Rbm3', 'Mrpl41', 'Rpl17', 'Rpl3', 'Eif4g1', 'Rpl13', 'Eif2s3y', 'Paip2', 'Gfm2', 'Eef1a1', 'Eef1a2', 'Eef2', 'Fars2', 'Rpl8', 'Rpl…	0.279152	16.2778

## Sheet: Figure S2Ci
L2/3_P12	L4_P12	L5IT_P12	L5NP_P12	L5PT_P12	L6CT_P12	L6IT_P12	L6b_P12	Pvalb_P12	Sst_P12	Vip_P12	Lamp5_P12	id
TRUE	TRUE	FALSE	FALSE	TRUE	TRUE	TRUE	FALSE	FALSE	FALSE	FALSE	TRUE	Cdh13
	FALSE	FALSE	FALSE	FALSE	FALSE	FALSE	FALSE	FALSE	FALSE	FALSE	FALSE	Rhbdl3
											FALSE	Sfmbt2
	TRUE	TRUE	TRUE	FALSE	FALSE	FALSE	FALSE	FALSE	FALSE	TRUE	FALSE	Gpc5
	FALSE	FALSE	FALSE	FALSE	TRUE	FALSE	FALSE	FALSE	FALSE	FALSE	FALSE	Sema6a
					FALSE	FALSE	FALSE	FALSE	FALSE	FALSE	FALSE	Met
	TRUE	TRUE	FALSE	TRUE	FALSE	TRUE	FALSE	FALSE	FALSE	FALSE	FALSE	Ttc28
	FALSE	FALSE	FALSE	FALSE	FALSE	FALSE	FALSE	FALSE	FALSE	FALSE	FALSE	Vwc2l
	TRUE	TRUE	TRUE	TRUE	TRUE	TRUE	FALSE	TRUE	TRUE	TRUE	TRUE	Tmsb10
							TRUE	TRUE	FALSE	FALSE	FALSE	Plppr1
	FALSE	FALSE	FALSE	FALSE	TRUE	FALSE	FALSE	FALSE	FALSE	FALSE	FALSE	Cntn5
		TRUE	FALSE	FALSE	FALSE	FALSE	FALSE	FALSE	FALSE	FALSE	TRUE	Nkain3
	TRUE	TRUE	TRUE	TRUE	TRUE	TRUE	TRUE	TRUE	TRUE	TRUE	TRUE	Uqcr11
	FALSE	FALSE	FALSE	FALSE	FALSE	FALSE	FALSE	FALSE	FALSE	FALSE	FALSE	Pitpnc1
											FALSE	Fam126a
											FALSE	Sgcd
	TRUE	TRUE	TRUE	TRUE	TRUE	TRUE	TRUE	TRUE	TRUE	TRUE	TRUE	Ndufa1
							FALSE	TRUE	TRUE	TRUE	TRUE	Atp5mpl
			FALSE	FALSE	FALSE	FALSE	FALSE	FALSE	FALSE	FALSE	FALSE	Ryr3
	FALSE	FALSE	FALSE	FALSE	FALSE	FALSE	FALSE	FALSE	FALSE	FALSE	FALSE	Npnt
											FALSE	Raver2
											FALSE	Ust
	TRUE	TRUE	TRUE	TRUE	TRUE	TRUE	TRUE	TRUE	TRUE	TRUE	TRUE	Atp5e
					FALSE	TRUE	TRUE	TRUE	TRUE	TRUE	TRUE	Uqcr10
					TRUE	TRUE	TRUE	TRUE	TRUE	TRUE	TRUE	Tubb2a
	FALSE	FALSE	FALSE	FALSE	FALSE	FALSE	FALSE	FALSE	FALSE	FALSE	FALSE	Ccbe1
											FALSE	Nrip3
	TRUE	TRUE	FALSE	TRUE	FALSE	TRUE	FALSE	TRUE	FALSE	FALSE	FALSE	Pdzrn4
	FALSE	FALSE	FALSE	FALSE	FALSE	FALSE	FALSE	FALSE	FALSE	FALSE	FALSE	Nckap5
		TRUE	FALSE	TRUE	FALSE	FALSE	FALSE	FALSE	FALSE	FALSE	FALSE	Cntnap5c
		FALSE	TRUE	FALSE	FALSE	FALSE	FALSE	FALSE	FALSE	FALSE	FALSE	Fam124a
	TRUE	FALSE	TRUE	FALSE	FALSE	TRUE	TRUE	TRUE	FALSE	FALSE	TRUE	Ndufa3
	FALSE	TRUE	TRUE	FALSE	FALSE	TRUE	FALSE	FALSE	FALSE	FALSE	FALSE	Myo16
		FALSE	FALSE	TRUE	TRUE	FALSE	FALSE	FALSE	FALSE	FALSE	FALSE	C530008M17Rik
	TRUE	TRUE	TRUE	TRUE	TRUE	TRUE	TRUE	TRUE	TRUE	TRUE	TRUE	Atp5md
				FALSE	TRUE	TRUE	TRUE	FALSE	FALSE	FALSE	FALSE	Nav1
	FALSE	FALSE	FALSE	FALSE	FALSE	FALSE	FALSE	FALSE	FALSE	FALSE	FALSE	Mdga1
	TRUE	FALSE	TRUE	TRUE	FALSE	TRUE	TRUE	TRUE	TRUE	TRUE	TRUE	Cox5b
	FALSE	FALSE	TRUE	FALSE	FALSE	FALSE	FALSE	FALSE	FALSE	FALSE	FALSE	Cpne8
	TRUE	TRUE	TRUE	TRUE	TRUE	TRUE	TRUE	TRUE	TRUE	TRUE	TRUE	Cox7a2
	FALSE	FALSE	FALSE	FALSE	FALSE	FALSE	FALSE	FALSE	FALSE	FALSE	FALSE	Arhgef28
	TRUE	TRUE	TRUE	TRUE	TRUE	TRUE	TRUE	TRUE	TRUE	TRUE	TRUE	Cox6b1
	FALSE	FALSE	FALSE	FALSE	FALSE	FALSE	FALSE	FALSE	FALSE	FALSE	FALSE	Rfx3
	TRUE	TRUE	TRUE	TRUE	TRUE	TRUE	TRUE	TRUE	TRUE	TRUE	TRUE	Ndufa4
											TRUE	Cox6c
	FALSE	FALSE	FALSE	FALSE	FALSE	FALSE	FALSE	FALSE	FALSE	FALSE	FALSE	Klhl1
	TRUE	TRUE	TRUE	FALSE	FALSE	TRUE	TRUE	TRUE	FALSE	TRUE	TRUE	Atp5j2
	FALSE	FALSE	FALSE	FALSE	FALSE	FALSE	FALSE	FALSE	FALSE	FALSE	FALSE	Eda
	TRUE	TRUE	FALSE	TRUE	TRUE	TRUE	TRUE	FALSE	FALSE	FALSE	TRUE	Gpc6
		FALSE	TRUE	FALSE	TRUE	TRUE	FALSE	TRUE	TRUE	TRUE	TRUE	Atp5k
	FALSE	FALSE	FALSE	FALSE	FALSE	FALSE	FALSE	FALSE	FALSE	FALSE	FALSE	Ano4
											FALSE	Lrch1
	TRUE	FALSE	TRUE	TRUE	FALSE	TRUE	TRUE	TRUE	TRUE	TRUE	TRUE	Uqcrq
		TRUE	TRUE	FALSE	FALSE	TRUE	FALSE	TRUE	TRUE	FALSE	TRUE	Ndufc1
	FALSE	FALSE	FALSE	FALSE	FALSE	FALSE	FALSE	FALSE	FALSE	FALSE	FALSE	Gab2
											FALSE	Ranbp17
	TRUE	TRUE	TRUE	TRUE	TRUE	TRUE	TRUE	TRUE	TRUE	TRUE	TRUE	Tuba1a
		FALSE	FALSE	FALSE	FALSE	FALSE	FALSE	FALSE	FALSE	FALSE	FALSE	Fstl5
		TRUE	FALSE	FALSE	TRUE	FALSE	FALSE	TRUE	FALSE	FALSE	FALSE	Egfem1
	FALSE	FALSE	FALSE	FALSE	FALSE	FALSE	FALSE	FALSE	FALSE	FALSE	FALSE	Utrn
	TRUE	FALSE	TRUE	FALSE	FALSE	TRUE	FALSE	TRUE	TRUE	FALSE	TRUE	Ndufa2
	FALSE	FALSE	FALSE	FALSE	FALSE	FALSE	FALSE	FALSE	FALSE	FALSE	FALSE	6530403H02Rik
											FALSE	Tenm1
		TRUE	FALSE	TRUE	TRUE	FALSE	FALSE	FALSE	FALSE	FALSE	FALSE	Kcnk10
	TRUE	FALSE	TRUE	FALSE	FALSE	TRUE	TRUE	TRUE	TRUE	TRUE	TRUE	Dbi
			FALSE	TRUE	FALSE	TRUE	TRUE	TRUE	TRUE	TRUE	TRUE	Ubl5
	FALSE	FALSE	FALSE	FALSE	TRUE	FALSE	FALSE	FALSE	FALSE	FALSE	FALSE	Sorcs2
					FALSE	FALSE	FALSE	FALSE	FALSE	FALSE	FALSE	Ppfibp1
	TRUE	FALSE	TRUE	FALSE	FALSE	TRUE	TRUE	TRUE	TRUE	TRUE	TRUE	Cox7c
				TRUE	FALSE	FALSE	FALSE	FALSE	FALSE	FALSE	FALSE	Dok5
	FALSE	FALSE	FALSE	FALSE	FALSE	FALSE	FALSE	FALSE	FALSE	FALSE	FALSE	Gabrg3
			TRUE	FALSE	FALSE	FALSE	FALSE	FALSE	FALSE	FALSE	FALSE	Grip1
		TRUE	FALSE	FALSE	FALSE	FALSE	FALSE	FALSE	FALSE	FALSE	FALSE	Trpc4
											FALSE	Pakap
	TRUE	FALSE	TRUE	FALSE	FALSE	TRUE	FALSE	TRUE	TRUE	TRUE	TRUE	Ndufa7
								FALSE	FALSE	TRUE	FALSE	Ndufb2
	FALSE	FALSE	FALSE	FALSE	FALSE	FALSE	FALSE	TRUE	FALSE	FALSE	FALSE	2810049E08Rik
	TRUE	FALSE	FALSE	FALSE	FALSE	FALSE	FALSE	TRUE	TRUE	TRUE	TRUE	Atp5g1
	FALSE	FALSE	FALSE	TRUE	TRUE	FALSE	FALSE	FALSE	FALSE	FALSE	FALSE	Frmd3
						TRUE	FALSE	FALSE	FALSE	TRUE	FALSE	Ephb2
				FALSE	FALSE	FALSE	FALSE	FALSE	FALSE	FALSE	FALSE	Thsd7a
											FALSE	Slain1
											FALSE	Fmn1
	TRUE	FALSE	TRUE	FALSE	FALSE	TRUE	FALSE	TRUE	TRUE	FALSE	FALSE	Elob
	FALSE	FALSE	FALSE	FALSE	FALSE	FALSE	FALSE	FALSE	FALSE	FALSE	FALSE	Asxl3
	TRUE	TRUE	TRUE	FALSE	TRUE	TRUE	FALSE	TRUE	FALSE	TRUE	FALSE	Gap43
	FALSE	FALSE	FALSE	FALSE	FALSE	FALSE	FALSE	FALSE	FALSE	FALSE	FALSE	Neo1
								TRUE	FALSE	TRUE	FALSE	Garnl3
FALSE	TRUE	FALSE	TRUE	FALSE	FALSE	TRUE	FALSE	TRUE	FALSE	TRUE	TRUE	Mif
			FALSE	TRUE	FALSE	FALSE	FALSE	FALSE	FALSE	FALSE	FALSE	Mgat4c
				FALSE	FALSE	FALSE	TRUE	TRUE	FALSE	FALSE	FALSE	Arhgdig
							FALSE	TRUE	FALSE	FALSE	TRUE	Atpif1
						TRUE	TRUE	TRUE	FALSE	FALSE	TRUE	Ndufb1-ps
						FALSE	TRUE	FALSE	FALSE	FALSE	FALSE	Atp5l
				TRUE	FALSE	FALSE	FALSE	FALSE	FALSE	FALSE	TRUE	4930590L20Rik
				FALSE	FALSE	TRUE	TRUE	TRUE	TRUE	FALSE	TRUE	Uqcrb
						FALSE	FALSE	TRUE	FALSE	FALSE	TRUE	Fabp5
							TRUE	TRUE	FALSE	FALSE	FALSE	Ndufa5
							FALSE	FALSE	FALSE	FALSE	FALSE	Ly6h
						TRUE	FALSE	TRUE	FALSE	FALSE	FALSE	Tubb5
						FALSE	FALSE	FALSE	FALSE	FALSE	FALSE	Agpat4
			TRUE	FALSE	FALSE	FALSE	TRUE	TRUE	FALSE	FALSE	TRUE	Ybx1
			FALSE	FALSE	FALSE	FALSE	FALSE	FALSE	FALSE	FALSE	FALSE	Dner
				TRUE	FALSE	FALSE	FALSE	TRUE	FALSE	FALSE	FALSE	Camkv
				FALSE	FALSE	FALSE	FALSE	FALSE	FALSE	FALSE	FALSE	4930509J09Rik
											FALSE	Cox8a
											FALSE	Hsbp1
				TRUE	FALSE	FALSE	TRUE	TRUE	FALSE	FALSE	FALSE	Fxyd7
				FALSE	FALSE	FALSE	TRUE	TRUE	FALSE	FALSE	FALSE	Fau
							FALSE	FALSE	FALSE	FALSE	FALSE	Sh3d19
			TRUE	FALSE	FALSE	FALSE	FALSE	FALSE	FALSE	FALSE	FALSE	Lrrtm4
			FALSE	FALSE	FALSE	FALSE	FALSE	FALSE	FALSE	FALSE	FALSE	5330434G04Rik
											FALSE	Mgst3
											FALSE	Cox6a1
	FALSE	TRUE	TRUE	TRUE	FALSE	FALSE	TRUE	FALSE	FALSE	FALSE	FALSE	Dpysl5
			FALSE	FALSE	TRUE	FALSE	FALSE	FALSE	FALSE	FALSE	FALSE	Robo1
					FALSE	FALSE	FALSE	FALSE	FALSE	FALSE	FALSE	BC006965
					TRUE	FALSE	FALSE	TRUE	FALSE	FALSE	FALSE	Kirrel3
				TRUE	FALSE	FALSE	FALSE	FALSE	FALSE	FALSE	FALSE	Usp6nl
				FALSE	TRUE	FALSE	TRUE	FALSE	FALSE	FALSE	FALSE	Tmem108
			TRUE	TRUE	TRUE	FALSE	FALSE	FALSE	TRUE	FALSE	FALSE	Trpm3
			FALSE	TRUE	FALSE	FALSE	FALSE	FALSE	FALSE	FALSE	FALSE	Lix1
				FALSE	FALSE	FALSE	FALSE	FALSE	FALSE	FALSE	FALSE	Antxr1
											FALSE	Pla2g4e
											FALSE	Adgra3
											FALSE	Chn2
						TRUE	FALSE	FALSE	FALSE	FALSE	TRUE	Samd5
						FALSE	FALSE	FALSE	FALSE	FALSE	FALSE	Cntn6
											FALSE	Epha3
											FALSE	Prkcg
											FALSE	March1
					TRUE	FALSE	FALSE	FALSE	FALSE	FALSE	FALSE	Ptprk
					FALSE	FALSE	FALSE	FALSE	FALSE	FALSE	FALSE	St3gal1
											FALSE	Efcab6
											TRUE	Cdh8
											FALSE	Plcxd3
					TRUE	FALSE	FALSE	FALSE	FALSE	FALSE	FALSE	Frmd4a
											FALSE	Tiam1
		FALSE	TRUE	TRUE	FALSE	FALSE	TRUE	FALSE	FALSE	FALSE	FALSE	Flna
				FALSE	FALSE	FALSE	FALSE	FALSE	FALSE	FALSE	FALSE	Sema5a
				TRUE	FALSE	FALSE	FALSE	FALSE	FALSE	TRUE	FALSE	Rasgef1b
							TRUE	FALSE	FALSE	FALSE	FALSE	Dpysl3
				FALSE	FALSE	FALSE	FALSE	FALSE	FALSE	FALSE	FALSE	Maoa
								TRUE	FALSE	FALSE	FALSE	Ptprz1
								FALSE	FALSE	FALSE	FALSE	Tiam2
							TRUE	FALSE	FALSE	FALSE	FALSE	Klf8
							FALSE	FALSE	FALSE	FALSE	FALSE	St6galnac3
											FALSE	Adam19
											FALSE	C2cd2
				TRUE	FALSE	FALSE	FALSE	FALSE	TRUE	FALSE	FALSE	Ndufv3
				FALSE	TRUE	FALSE	FALSE	FALSE	FALSE	FALSE	FALSE	Pdzd2
					FALSE	FALSE	FALSE	FALSE	FALSE	FALSE	FALSE	Sv2c
											FALSE	Zswim6
											FALSE	Kcnn2
				TRUE	FALSE	FALSE	FALSE	FALSE	FALSE	FALSE	FALSE	Grin3a
							TRUE	FALSE	FALSE	FALSE	FALSE	Necab1
				FALSE	TRUE	FALSE	FALSE	FALSE	FALSE	FALSE	FALSE	Cntnap5b
					FALSE	FALSE	FALSE	FALSE	FALSE	FALSE	FALSE	Lrfn2
											FALSE	Lhfpl3
											FALSE	Grid2
											FALSE	Ppp1r14c
					TRUE	FALSE	FALSE	FALSE	FALSE	FALSE	FALSE	Mir670hg
					FALSE	FALSE	FALSE	FALSE	FALSE	FALSE	FALSE	Caln1
											FALSE	Add3
											FALSE	Nr4a3
											FALSE	Nasp
					TRUE	FALSE	FALSE	TRUE	FALSE	FALSE	FALSE	Nrbp2
					FALSE	FALSE	FALSE	FALSE	FALSE	FALSE	FALSE	Kif13a
											FALSE	Slit2
											FALSE	Kcnip1
											TRUE	Crmp1
											FALSE	Fhit
					TRUE	FALSE	FALSE	FALSE	FALSE	FALSE	TRUE	Pcdh15
				TRUE	FALSE	FALSE	FALSE	TRUE	FALSE	FALSE	FALSE	Sema6d
				FALSE	FALSE	FALSE	FALSE	FALSE	FALSE	FALSE	FALSE	Lmo7
											FALSE	Auts2
											FALSE	Sdk1
											FALSE	Cxadr
			FALSE	TRUE	TRUE	FALSE	FALSE	FALSE	FALSE	FALSE	FALSE	Cntnap4
					FALSE	FALSE	FALSE	FALSE	TRUE	FALSE	FALSE	Rac3
									FALSE	FALSE	FALSE	Atp2b4
											FALSE	Pnck
								TRUE	FALSE	FALSE	FALSE	Shisa9
								FALSE	FALSE	FALSE	FALSE	Rasgrp2
											FALSE	L3mbtl4
					TRUE	FALSE	FALSE	FALSE	FALSE	FALSE	FALSE	Syn3
					FALSE	FALSE	FALSE	FALSE	FALSE	FALSE	FALSE	Traip
											FALSE	Sphkap
											FALSE	March4
								TRUE	FALSE	FALSE	FALSE	Ghr
								FALSE	FALSE	FALSE	FALSE	Igsf21
											FALSE	Adamts2
											FALSE	Mtss1
											FALSE	Hs6st1
											FALSE	Wwc1
										TRUE	FALSE	Reln
										FALSE	FALSE	Rxfp1
											FALSE	Wscd2
					TRUE	FALSE	FALSE	FALSE	FALSE	TRUE	TRUE	Unc13b
					FALSE	TRUE	FALSE	FALSE	FALSE	FALSE	FALSE	L1cam
						FALSE	FALSE	FALSE	FALSE	FALSE	FALSE	Cacna1g
											FALSE	Srgap1
					TRUE	FALSE	FALSE	FALSE	FALSE	FALSE	FALSE	Rgma
					FALSE	FALSE	FALSE	TRUE	FALSE	FALSE	FALSE	Scn3a
								FALSE	FALSE	FALSE	FALSE	Rasal1
							TRUE	FALSE	FALSE	FALSE	FALSE	Prkd1
							FALSE	FALSE	FALSE	FALSE	FALSE	Syndig1
											FALSE	Fgd4
				FALSE	TRUE	FALSE	FALSE	FALSE	FALSE	FALSE	TRUE	Airn
											FALSE	Col23a1
											FALSE	Sema5b
											FALSE	Kctd8
											FALSE	Col5a1
											FALSE	Shb
											FALSE	Slc25a42
							TRUE	FALSE	FALSE	FALSE	FALSE	Lingo2
							FALSE	FALSE	FALSE	FALSE	FALSE	Slc8a3
											FALSE	Hip1
											FALSE	Adarb2
											FALSE	Cyth3
											FALSE	Syt6
											FALSE	Srgap3
											FALSE	Tmem178b
											TRUE	Parp8
											FALSE	St6galnac5
											FALSE	Slc6a15
									TRUE	TRUE	FALSE	Tafa1
					FALSE	TRUE	FALSE	FALSE	FALSE	FALSE	FALSE	Angpt1
											FALSE	Dnah14
											FALSE	Cntnap3
											FALSE	Cwh43
											FALSE	Adamts3
						FALSE	TRUE	FALSE	FALSE	FALSE	FALSE	Tmem91
											FALSE	Dstn
											FALSE	Dab1
											FALSE	Gramd1b
							FALSE	TRUE	FALSE	FALSE	FALSE	Ephb1
											FALSE	Tomm7
											FALSE	Miat
											FALSE	Maml3
											FALSE	Kcnt2
											FALSE	Chl1
											FALSE	9630002D21Rik
											FALSE	Syt17
											FALSE	Stx1a
											FALSE	Nectin3
											FALSE	Caly
											FALSE	Ptn
										TRUE	FALSE	Grik1
										FALSE	FALSE	Dcc
											FALSE	Ptpro
											FALSE	Slc44a5
											FALSE	Tubb2b
								FALSE	TRUE	FALSE	FALSE	Thsd7b
											FALSE	Kcnip4
											FALSE	Map2k6
									FALSE	TRUE	FALSE	Nrg1
											TRUE	Taf1d
											FALSE	Cdh18
											FALSE	March11
										FALSE	TRUE	Slitrk1
											TRUE	Hapln1
											TRUE	Prkg1
											TRUE	Tubb3
											TRUE	Gria1
											TRUE	Rnasek

## Sheet: Figure S2Cii
L2/3_P22	L4_P22	L5IT_P22	L5NP_P22	L5PT_P22	L6CT_P22	L6IT_P22	L6b_P22	Pvalb_P22	Sst_P22	Vip_P22	Lamp5_P22	id
TRUE	TRUE	TRUE	TRUE	FALSE	FALSE	TRUE	FALSE	FALSE	FALSE	FALSE	FALSE	Specc1
			FALSE	TRUE	FALSE	FALSE	FALSE	FALSE	FALSE	FALSE	FALSE	Etl4
				FALSE	FALSE	FALSE	FALSE	FALSE	FALSE	FALSE	FALSE	Dnajc21
		FALSE	FALSE	FALSE	FALSE	FALSE	FALSE	FALSE	FALSE	FALSE	FALSE	Sorcs3
	FALSE	TRUE	FALSE	FALSE	FALSE	FALSE	FALSE	FALSE	FALSE	FALSE	FALSE	Tsnax
											FALSE	Pdp1
						TRUE	FALSE	FALSE	FALSE	FALSE	FALSE	Col19a1
	TRUE	TRUE	TRUE	TRUE	TRUE	TRUE	TRUE	TRUE	TRUE	TRUE	TRUE	Plp1
	FALSE	TRUE	FALSE	TRUE	FALSE	FALSE	FALSE	FALSE	FALSE	FALSE	FALSE	Ankrd33b
	TRUE	FALSE	FALSE	FALSE	FALSE	FALSE	FALSE	FALSE	FALSE	FALSE	FALSE	Sgcz
	FALSE	FALSE	FALSE	FALSE	FALSE	FALSE	FALSE	FALSE	FALSE	FALSE	FALSE	Smad3
	TRUE	FALSE	FALSE	FALSE	FALSE	FALSE	FALSE	FALSE	FALSE	FALSE	FALSE	Mgll
	FALSE	FALSE	FALSE	FALSE	FALSE	FALSE	FALSE	FALSE	FALSE	FALSE	FALSE	Stard8
	TRUE	FALSE	FALSE	FALSE	TRUE	FALSE	FALSE	FALSE	FALSE	FALSE	FALSE	Sntb2
	FALSE	FALSE	FALSE	FALSE	FALSE	FALSE	FALSE	FALSE	FALSE	FALSE	FALSE	Zbtb16
											FALSE	Epha10
											FALSE	Shisa4
			TRUE	TRUE	FALSE	FALSE	FALSE	TRUE	FALSE	FALSE	FALSE	Malat1
		TRUE	FALSE	FALSE	FALSE	FALSE	FALSE	FALSE	FALSE	FALSE	FALSE	Cpeb1
		FALSE	FALSE	FALSE	FALSE	TRUE	FALSE	FALSE	FALSE	FALSE	FALSE	4933424G05Rik
						FALSE	FALSE	FALSE	FALSE	FALSE	FALSE	Kctd8
											FALSE	Elmo1
		TRUE	TRUE	TRUE	TRUE	TRUE	TRUE	TRUE	TRUE	TRUE	TRUE	Camk2n1
		FALSE	FALSE	FALSE	FALSE	FALSE	FALSE	FALSE	FALSE	FALSE	FALSE	Gsg1l
											FALSE	Prickle1
		TRUE	FALSE	TRUE	TRUE	FALSE	FALSE	FALSE	FALSE	FALSE	FALSE	Scn1b
	TRUE	TRUE	FALSE	FALSE	FALSE	FALSE	FALSE	FALSE	FALSE	FALSE	FALSE	Arhgap10
	FALSE	FALSE	FALSE	FALSE	TRUE	FALSE	FALSE	FALSE	FALSE	FALSE	FALSE	Cobl
		TRUE	FALSE	FALSE	TRUE	FALSE	FALSE	FALSE	FALSE	FALSE	FALSE	Zeb1
	TRUE	FALSE	FALSE	FALSE	FALSE	FALSE	FALSE	FALSE	FALSE	FALSE	FALSE	Nell1
	FALSE	FALSE	FALSE	FALSE	FALSE	FALSE	FALSE	FALSE	FALSE	FALSE	FALSE	Frmd6
					TRUE	FALSE	FALSE	FALSE	FALSE	FALSE	FALSE	Atf6
					FALSE	FALSE	FALSE	FALSE	FALSE	FALSE	FALSE	Grm3
											FALSE	Dgkb
											FALSE	Ppme1
FALSE	TRUE	TRUE	FALSE	TRUE	FALSE	FALSE	FALSE	FALSE	FALSE	FALSE	FALSE	Aifm3
		FALSE	FALSE	FALSE	FALSE	TRUE	FALSE	FALSE	FALSE	FALSE	FALSE	Igsf9b
						FALSE	FALSE	FALSE	FALSE	FALSE	FALSE	Scube1
											FALSE	Runx2
		TRUE	FALSE	FALSE	FALSE	TRUE	FALSE	FALSE	FALSE	FALSE	FALSE	Kcnc2
			TRUE	FALSE	TRUE	FALSE	TRUE	FALSE	TRUE	FALSE	FALSE	Pde10a
		FALSE	FALSE	FALSE	FALSE	FALSE	FALSE	FALSE	FALSE	FALSE	FALSE	Lrrk2
											FALSE	Cacna2d3
										TRUE	FALSE	Rasgrf1
		TRUE	FALSE	FALSE	FALSE	FALSE	FALSE	FALSE	FALSE	FALSE	FALSE	Kcnip3
		FALSE	FALSE	FALSE	FALSE	FALSE	FALSE	FALSE	FALSE	FALSE	FALSE	Mkx
											FALSE	Nxpe4
			TRUE	FALSE	FALSE	FALSE	FALSE	FALSE	TRUE	FALSE	FALSE	Lars2
		TRUE	FALSE	TRUE	FALSE	FALSE	FALSE	FALSE	FALSE	FALSE	FALSE	Atp1b3
		FALSE	FALSE	FALSE	FALSE	FALSE	FALSE	FALSE	FALSE	FALSE	FALSE	Cpne9
											TRUE	Oxr1
		TRUE	FALSE	FALSE	FALSE	FALSE	FALSE	FALSE	FALSE	FALSE	FALSE	Ppp1r16b
		FALSE	FALSE	FALSE	FALSE	FALSE	FALSE	FALSE	FALSE	FALSE	FALSE	Gria4
			TRUE	FALSE	FALSE	FALSE	FALSE	FALSE	FALSE	FALSE	FALSE	Itpr1
			FALSE	FALSE	FALSE	FALSE	FALSE	FALSE	FALSE	FALSE	FALSE	Exph5
			TRUE	FALSE	FALSE	FALSE	FALSE	FALSE	FALSE	FALSE	FALSE	Tnr
			FALSE	FALSE	FALSE	FALSE	FALSE	FALSE	FALSE	FALSE	FALSE	Cabp1
											FALSE	Arap2
											FALSE	Trhde
											FALSE	Iqsec3
											FALSE	Irf2
		TRUE	FALSE	FALSE	FALSE	FALSE	FALSE	FALSE	FALSE	FALSE	FALSE	Adgrb1
		FALSE	FALSE	FALSE	FALSE	FALSE	FALSE	FALSE	FALSE	FALSE	FALSE	Smyd3
					TRUE	FALSE	FALSE	FALSE	FALSE	FALSE	FALSE	Dpy19l1
					FALSE	FALSE	FALSE	FALSE	FALSE	FALSE	FALSE	Xylt1
											FALSE	Zmat4
											FALSE	Slc35f3
											FALSE	Il1rap
	FALSE	TRUE	TRUE	TRUE	TRUE	TRUE	FALSE	FALSE	FALSE	FALSE	FALSE	Epb41
			FALSE	FALSE	FALSE	FALSE	FALSE	FALSE	FALSE	FALSE	FALSE	Lyzl4
					TRUE	FALSE	FALSE	FALSE	TRUE	TRUE	FALSE	Glul
				TRUE	TRUE	FALSE	FALSE	FALSE	FALSE	FALSE	FALSE	Mast3
				FALSE	FALSE	FALSE	FALSE	FALSE	FALSE	FALSE	FALSE	Dkk3
											FALSE	Col25a1
					TRUE	FALSE	FALSE	FALSE	FALSE	TRUE	FALSE	Ndrg2
					FALSE	FALSE	FALSE	FALSE	FALSE	FALSE	FALSE	Ptprt
					TRUE	FALSE	FALSE	FALSE	FALSE	FALSE	FALSE	Aldoc
					FALSE	FALSE	FALSE	FALSE	FALSE	FALSE	FALSE	Rsph10b
											FALSE	Maml3
					TRUE	FALSE	FALSE	FALSE	FALSE	FALSE	FALSE	Iqgap2
					FALSE	FALSE	FALSE	FALSE	FALSE	FALSE	FALSE	Arhgef25
											FALSE	Inf2
											FALSE	Alcam
											FALSE	Kcnd3
											FALSE	Arhgap42
											FALSE	Slc35f4
											FALSE	Tyro3
					TRUE	FALSE	TRUE	FALSE	FALSE	FALSE	FALSE	1700085D07Rik
					FALSE	FALSE	FALSE	FALSE	FALSE	FALSE	FALSE	Vxn
											FALSE	Prkag2
											FALSE	Per3
											FALSE	Gfra2
											FALSE	Xkr6
											FALSE	Neto1
					TRUE	FALSE	FALSE	FALSE	FALSE	TRUE	FALSE	2900097C17Rik
					FALSE	FALSE	FALSE	FALSE	FALSE	FALSE	FALSE	Itpka
					TRUE	FALSE	FALSE	FALSE	FALSE	FALSE	FALSE	Fstl4
					FALSE	FALSE	FALSE	FALSE	FALSE	FALSE	FALSE	Dgkz
		FALSE	TRUE	FALSE	FALSE	FALSE	FALSE	TRUE	FALSE	FALSE	FALSE	Lncpint
								FALSE	FALSE	FALSE	FALSE	2210408F21Rik
											FALSE	Rab26
											FALSE	Fmn1
											TRUE	Pcgf5
											FALSE	Wls
											FALSE	Sept4
											FALSE	Nxph1
											FALSE	Pde4b
											FALSE	Fbxl16
			FALSE	TRUE	FALSE	FALSE	FALSE	TRUE	FALSE	FALSE	FALSE	Scn9a
								FALSE	FALSE	FALSE	FALSE	Car10
											FALSE	Cdc14b
											FALSE	9630014M24Rik
											FALSE	Sgpp2
					TRUE	FALSE	FALSE	FALSE	FALSE	FALSE	FALSE	Ptpn3
					FALSE	FALSE	FALSE	FALSE	FALSE	FALSE	FALSE	Rgs17
											FALSE	6430590A07Rik
											FALSE	Tanc1
					TRUE	FALSE	FALSE	FALSE	FALSE	FALSE	FALSE	1110008P14Rik
					FALSE	FALSE	FALSE	FALSE	FALSE	FALSE	FALSE	Nefm
											FALSE	Kcna2
											FALSE	Trank1
				FALSE	TRUE	FALSE	FALSE	FALSE	FALSE	FALSE	FALSE	Sorcs1
											FALSE	Slit3
											FALSE	Slc50a1
											FALSE	Nrsn1
											FALSE	Arpp19
											FALSE	Ctnna3
											FALSE	Tox
											FALSE	Kctd16
											FALSE	Purb
											FALSE	Mbp
					FALSE	TRUE	FALSE	FALSE	FALSE	FALSE	FALSE	Pde7b
											FALSE	Kctd1
						FALSE	TRUE	FALSE	FALSE	FALSE	FALSE	Tfdp2
											FALSE	Ppip5k2
											FALSE	Marf1
							FALSE	TRUE	FALSE	FALSE	FALSE	Sdk1
											TRUE	Parm1
											FALSE	Kcnc1
											FALSE	Pvalb
											FALSE	Rhobtb2
											FALSE	Mypn
									TRUE	FALSE	FALSE	Nr3c2
											FALSE	Gad1
									FALSE	FALSE	FALSE	Capn2
											FALSE	Stx16
								FALSE	TRUE	FALSE	FALSE	Cmss1
									FALSE	TRUE	FALSE	Vip
										FALSE	TRUE	Npas3
											TRUE	Faim2
											TRUE	Nrip3
											TRUE	Camk2a

## Sheet: Figure S2D
	Subset	Num Genes P12>P22	Num genes P22>P22
0	1	150	99
1	2-6	88	51
2	6-12	28	2

## Sheet: Figure S2E
	Subclass	Time
St3gal1	2	1.05692
Sphkap	1.17638	1.31855
Hip1	2	1.16443
Cwh43	2	1.11514
Epha3	2	1.11821
BC006965	2	1.69325
Sgcd	1.89582	1.7427
Slit2	1.88805	1.0715
Rhbdl3	2	2
Gabrg3	2	1.10918
Kcnn2	2	1.30995
Tiam2	1.35375	1.63647
Sema5b	2	1.88359
Fam126a	2	1.75073
Pitpnc1	2	1.80288
Lmo7	1.20325	1.0282
Add3	1.19893	1.12323
Lrch1	1.28334	1.26445
Thsd7a	2	1.0385
Mtss1	1.72964	1.27418
Klhl1	2	1.30302
Ano4	2	1.27275
Nrip3	2	1.4641
4930509J09Rik	1.80634	1.10513
Cntn6	2	1.17829
Zswim6	2	1.31196
Caln1	2	1.12484
Reln	2	1.2088
Atp2b4	1.70829	1.61778
March4	1.80883	1.31002
Slc8a3	2	1.16899
Npnt	2	1.59886
Fmn1	1.59712	1.35768
Tmem91	2	1.50345
Chn2	2	1.23563
Sdk1	2	1.01335
Sv2c	2	1.31494
Rasgrp2	1.95605	1.41595
Slc25a42	1.17084	1.18935
Cntnap3	2	1.19854
Col23a1	2	2
Garnl3	2	1.00458
Traip	1.22132	1.37702
Rxfp1	2	1.20594
Dab1	1.58267	1.27631
Raver2	2	1.56447
Maoa	1.22199	1.70534
Mdga1	2	1.34179
Grid2	1.59106	1.18067
Met	1.56418	2
Igsf21	2	1.28761
Kctd8	2	1.34781
Wwc1	1.198	1.21544
Rfx3	2	1.31572
6530403H02Rik	2	1.2212
St6galnac5	2	1.01831
Nckap5	1.53672	1.44696
Sfmbt2	2	2
L3mbtl4	1.38725	1.39442
Kcnip1	2	1.06471
Ptprz1	1.60878	1.63728
Col5a1	2	1.32631
Ccbe1	2	1.47053
Gab2	1.80515	1.247
Sh3d19	1.22779	1.02684
Cyth3	1.23289	1.12546
5330434G04Rik	1.3807	1.41981
March1	1.12306	1.09353
Adgra3	2	1.25856
Tenm1	1.51438	1.20996
Adarb2	2	1.14184
Ust	2	1.51994
Sema5a	2	1.77336
Ly6h	1.22683	1.17891
Prkcg	1.33224	1.09471
Adamts3	2	1.0514
Kif13a	1.97448	1.08452
Fhit	1.24981	1.06
Srgap1	2	1.15169
Eda	1.82198	1.28856
Slc6a15	1.20318	1.00939
Utrn	2	1.23563
Adamts2	1.61259	1.2751
Shb	2	1.24471
Airn	1.73092	2
Nr4a3	1.35687	1.10793
Syndig1	1.31223	1.04973
Dner	2	1.14298
Shisa9	1.40923	1.41878
Pla2g4e	1.11779	1.26019
Syt6	2	1.11834
Dnah14	2	1.32997
Hs6st1	1.13736	1.21778
Arhgef28	1.6384	1.32543
Antxr1	2	1.30181
Tafa1	2	1.10464
Cdh8	1.16583	1.11584
Angpt1	2	1.8206
Vwc2l	2	2
Parp8	1.03223	1.03234
Lhfpl3	2	1.19814
Plcxd3	2	1.03404
Fgd4	0.84332	1.03565
Cacna1g	0.427984	1.15683
Crmp1	0.605365	1.06283
Wscd2	0.827186	1.17809
Rasal1	0.810074	1.07555
Cxadr	0.484636	1.00384
Fabp5	0.282801	1.20295
Cox6a1	0.314842	1.00039
Asxl3	0.875625	1.024
Efcab6	0.477207	1.0463
Ppp1r14c	0.811417	1.17409
C2cd2	0.795402	1.35125
Mgst3	0.443031	1.00548
Dstn	0.9325	1.41174
Ranbp17	0.785942	1.24509
Agpat4	0.831822	1.16747
2810049E08Rik	0.222587	1.06636
Slain1	0.852614	1.03724
Adam19	0.923526	1.37105
Srgap3	0.625944	1.09592
Tmem178b	0.764381	1.06816
Atpif1	0.246329	1.27345
Cox8a	0.304141	1.04606
Ppfibp1	0.904812	1.16751
Gramd1b	0.753014	1.00085
Neo1	0.644977	1.01782
Lrfn2	0.594237	1.22446
Hsbp1	0.23143	1.03978
Nasp	0.578396	1.1027
Scn3a	0.672364	1.08715
Ghr	0.462169	1.29959
Auts2	0.751301	1.02259
Rac3	0.566114	1.64625
St6galnac3	0.862122	1.38268
Pnck	0.000465313	1.47386
Tubb2a	0.265199	1.83741
Plppr1	0.524809	2
Uqcr11	0.3396	2
Atp5e	0.298316	1.71021
Ndufa1	0.268497	2
Cox6c	0.292473	1.61264
Ndufa4	0.327874	1.57373
Tuba1a	0.318278	1.67614
Cox7a2	0.288805	1.58381
Atp5md	0.295819	1.62927
Cox6b1	0.322333	1.54585

[truncated: 28 more sheets: Figure S2F, Figure S3B, Figure S3C, Figure S3D, Figure S4A, Figure S4B, Figure S4C, Figure S4D, Figure S5E, Figure S6A, Figure S6B, Figure S6C, Figure S7Ai, Figure S7Aii, Figure S7B, Figure S7C, Figure S8A, Figure S8B, Figure S8D, Figure S8E …]
