# Supplementary material for: Molecular states underlying neuronal cell type development and plasticity in the postnatal whisker cortex
Source: PLoS Biol. 2025 May 14;23(5):e3003176. doi: 10.1371/journal.pbio.3003176 (PMC12119026; doi:10.1371/journal.pbio.3003176)
Supplement: S4 Table — Subclass-by-subclass differential expression testing results between P14 and P21 V1 data. (XLSX) [file pbio.3003176.s015.xlsx]

## Sheet: L2_3_P14>P21
	Percent Cells Expressing	log2fold-change	p_adj
Cdh13	0.804706	2.98201	0
Met	0.422443	2.72442	3.21872e-283
Ankfn1	0.408196	2.56443	5.73638e-256
Gpc5	0.740676	2.37509	0
Rhbdl3	0.489035	2.32615	7.15386e-254
Raver2	0.475428	2.31979	2.36396e-269
Sfmbt2	0.531775	2.30069	0
Sema6a	0.591644	2.16205	7.73657e-300
Pitpnc1	0.674724	2.04252	0
Pdzrn4	0.927485	2.0241	0
Cntn5	0.95934	2.01264	0
Tmem266	0.52057	1.90799	5.14017e-243
Fam126a	0.528894	1.80553	2.27098e-205
Ttc28	0.630383	1.77177	1.87636e-237
Gpc6	0.962862	1.61661	3.48168e-277
Ust	0.68657	1.61506	3.24465e-228
Plppr1	0.817192	1.60784	2.31862e-297
Eda	0.689451	1.54398	3.13902e-196
Nr3c2	0.763086	1.51169	4.3847e-228
Gabrg3	0.940451	1.48862	9.54987e-265
Egfem1	0.97919	1.48318	1.62493e-231
Fam124a	0.45862	1.4779	8.40396e-135
Cntn6	0.574356	1.46617	3.49274e-148
A830018L16Rik	0.886025	1.45236	2.0738e-293
Slc6a7	0.426925	1.44191	4.89287e-117
Nkain3	0.474628	1.43821	5.54137e-119
Adamts2	0.404674	1.41524	5.15937e-85
Npnt	0.820234	1.41357	8.78158e-253
Arhgef28	0.463743	1.39846	4.67618e-107
Nckap5	0.43797	1.39742	1.67312e-108
Ryr3	0.850968	1.3971	3.09484e-233
Cemip	0.502641	1.37776	8.35581e-120
Galntl6	0.612614	1.35209	1.72245e-129
Grip1	0.878662	1.3128	2.95128e-224
2810049E08Rik	0.41668	1.28741	5.83747e-95
Rfx3	0.976469	1.25271	4.39011e-273
Cmss1	0.742596	1.23263	1.0473e-186
Myo16	0.866336	1.22571	9.14629e-181
Rasgef1b	0.968145	1.2212	2.38404e-295
Klhl1	0.725788	1.20639	1.13794e-137
Cpne8	0.798303	1.19858	1.50036e-169
Ephb2	0.742596	1.19408	6.98862e-172
Ranbp17	0.485353	1.19094	9.18102e-102
C530008M17Rik	0.802945	1.16688	1.27656e-170
Slc8a3	0.636946	1.16639	4.97856e-127
Slain1	0.571314	1.15193	1.54182e-116
Wwc1	0.872259	1.14089	2.21948e-183
Mylip	0.43717	1.1234	8.29573e-82
Mdga1	0.621899	1.11319	3.94081e-103
2900026A02Rik	0.50024	1.10886	2.5883e-94
Adamts3	0.62526	1.10551	7.78134e-115
Stmn2	0.655194	1.08658	3.07275e-114
Tenm1	0.570834	1.05915	5.31067e-80
Cntnap5b	0.623339	1.05895	1.82282e-85
Frmd4a	0.997599	1.05813	0
Grid2	0.943973	1.05685	2.24868e-161
Nav1	0.966544	1.05228	6.8385e-271
Cacna1g	0.578998	1.04767	4.76469e-103
Sema6d	0.928766	1.04009	2.49977e-149
Fgf13	0.840243	1.03522	4.7387e-124
Grb14	0.654554	1.02437	3.60692e-98
Sh3rf3	0.963983	1.02404	2.93015e-238
Cpne4	0.879142	1.01847	8.98012e-124
Utrn	0.490636	1.01603	2.63745e-72
Fmn1	0.712342	1.00303	7.13708e-101
Grk3	0.575476	1.00278	1.09371e-87

## Sheet: L4_P14>P21
	Percent Cells Expressing	log2fold-change	p_adj
Plppr1	0.708291	1.81091	0
Egfem1	0.935195	1.655	1.10103e-286
Cntn6	0.624027	1.61993	2.95623e-198
Ryr3	0.805753	1.41143	1.25856e-181
Wwc1	0.659052	1.38484	1.34363e-174
Ankfn1	0.454484	1.34054	4.68704e-96
Lrrtm4	0.96599	1.33715	1.89833e-169
Cpne4	0.763452	1.32907	1.10813e-179
Pdzrn4	0.534687	1.29964	2.94132e-107
Cmss1	0.716244	1.27884	6.77268e-189
Cntnap5b	0.59797	1.24381	1.85033e-110
Hs3st5	0.546193	1.23365	9.16712e-107
Nkain3	0.530457	1.22923	5.43009e-100
Prkcg	0.532487	1.1814	5.74842e-102
Rasgef1b	0.936548	1.17283	1.857e-240
Sema6a	0.667682	1.14041	4.75807e-122
Tenm1	0.761591	1.12071	3.14802e-128
Gpc6	0.757699	1.09194	2.19651e-114
Nav1	0.906261	1.08283	7.68225e-218
Trpm3	0.912352	1.07779	1.10361e-153
Sh3rf3	0.868528	1.07096	1.62129e-180
Samd5	0.709645	1.06771	1.77587e-125
Cdh20	0.673773	1.05347	9.75067e-96
Pitpnc1	0.649746	1.02121	8.98469e-97
Tiam2	0.623519	1.01513	3.68299e-104
Ttc28	0.616582	1.00802	5.46964e-88

## Sheet: L5IT_P14>P21
	Percent Cells Expressing	log2fold-change	p_adj
Dpysl5	0.408357	2.95525	6.86665e-60
Nav1	0.77208	2.74256	3.78455e-128
Plppr1	0.51472	2.70314	3.20377e-71
Sgcd	0.531814	1.9246	3.39744e-42
Sema6a	0.452042	1.88187	3.526e-35
Gpc5	0.433048	1.67709	8.7775e-26
Gpc6	0.984805	1.61876	3.26689e-91
Pdzrn4	0.821462	1.53043	7.77345e-41
Gap43	0.716999	1.48026	1.04726e-43
Tmem108	0.773979	1.45602	1.20886e-41
Usp6nl	0.598291	1.41318	3.74579e-33
Cntn6	0.985755	1.3989	8.62504e-79
Mgat4c	0.79962	1.38931	2.74109e-34
Trpc5	0.884141	1.38089	1.34007e-47
Kcnip4	0.995252	1.37296	5.95316e-36
Itgb3	0.557455	1.32684	9.40968e-27
Tmem163	0.401709	1.3234	1.48734e-15
Mgat5b	0.413105	1.2928	1.01675e-18
Trpm3	0.941121	1.26206	1.95957e-40
March1	0.867047	1.24606	5.64399e-36
Cmss1	0.77113	1.22392	5.66697e-40
Ptger3	0.488129	1.21401	3.09862e-18
Ptprk	0.765432	1.21182	6.00516e-26
Vav2	0.411206	1.21063	2.67371e-17
Frmd4a	1	1.20415	2.16525e-85
Tcerg1l	0.432099	1.17588	1.40935e-14
Wdr95	0.416904	1.17121	3.81922e-14
Pla2g4e	0.618234	1.13965	2.46177e-26
Mypn	0.405508	1.13123	6.29357e-14
Myo16	0.8585	1.11115	5.07318e-34
Trpc4	0.518519	1.099	5.85856e-18
Shisa9	0.88604	1.09614	1.09345e-37
Usp29	0.74264	1.09369	1.26697e-25
Egfem1	0.745489	1.08032	4.88493e-18
Antxr1	0.606838	1.07548	1.69091e-20
Plcxd3	0.884141	1.06753	4.00276e-30
Clmp	0.509022	1.06358	3.24807e-16
Fgd4	0.622032	1.06153	1.047e-21
St3gal1	0.568851	1.03317	2.74539e-18
Gabra5	0.612536	1.00828	4.88641e-20
Hs3st5	0.865147	1.00234	1.64745e-28

## Sheet: L5NP_P14>P21
	Percent Cells Expressing	log2fold-change	p_adj
Rasgef1b	0.507663	2.15974	6.0892e-19
Trpm3	0.91954	2.00741	6.57253e-41
Add3	0.542146	1.78831	1.00851e-17
Ptprz1	0.544061	1.66425	4.30448e-16
Flna	0.45977	1.64003	1.30325e-12
Tiam2	0.783525	1.42872	3.65988e-20
Lix1	0.494253	1.36112	4.55035e-10
Dkk2	0.586207	1.35744	3.21051e-09
St6galnac3	0.611111	1.35422	6.30785e-12
Prex2	0.425287	1.33818	6.15915e-09
Kcnk10	0.425287	1.33376	1.06023e-07
Sv2c	0.444444	1.31884	2.11631e-07
Vgll4	0.52682	1.27513	1.66755e-09
Lhfpl3	0.494253	1.21249	4.22963e-07
Tmeff1	0.440613	1.20377	2.53929e-07
Fhit	0.737548	1.19187	1.14249e-11
Grid2	0.522989	1.18115	1.02712e-07
Stmn2	0.578544	1.17524	1.80823e-09
Auts2	0.837165	1.12189	3.40945e-12
Grin3a	0.862069	1.09002	6.88295e-12
Galntl6	0.496169	1.06701	0.000115985
Plppr1	0.455939	1.05921	4.27455e-06
Caln1	0.409962	1.04737	4.72292e-05
Sema5a	0.850575	1.03395	4.06043e-12
Ralyl	0.687739	1.0213	7.58171e-07
Larp1b	0.595785	1.01916	4.97198e-08
Zswim6	0.971264	1.01704	3.12727e-25
Dpysl5	0.492337	1.01129	1.9298e-06
Grip1	0.908046	1.00926	3.38507e-10

## Sheet: L5PT_P14>P21
	Percent Cells Expressing	log2fold-change	p_adj
Plppr1	0.560327	2.59964	2.91273e-60
Trpm3	0.844581	2.12998	2.4138e-66
Tmprss7	0.41002	2.02635	1.52218e-26
Shisa9	0.895706	1.81186	4.95254e-55
Lix1	0.747444	1.7182	9.67525e-44
Atp2b4	0.533742	1.62841	3.80973e-28
L3mbtl4	0.46319	1.57845	1.59893e-22
Cntnap4	0.627812	1.57138	4.90813e-28
Necab1	0.604294	1.54662	1.53977e-26
Rasgrf2	0.517382	1.49988	9.2527e-23
Rasgef1b	0.642127	1.48728	7.03928e-25
Ttc28	0.527607	1.46634	7.01318e-23
Grb14	0.498978	1.46438	2.60758e-20
Gpc1	0.424335	1.4421	1.17532e-18
Vcan	0.564417	1.39696	2.57073e-18
C530008M17Rik	0.488753	1.36989	6.58124e-19
Ptpro	0.407975	1.36881	7.08194e-14
Cntnap5c	0.5	1.35836	2.85437e-16
Usp6nl	0.672802	1.32468	5.67253e-25
2810049E08Rik	0.45092	1.30104	3.25656e-15
Dpysl3	0.575665	1.26627	1.89958e-20
Cmss1	0.827198	1.2553	2.52477e-36
Dpysl5	0.686094	1.24847	2.02931e-25
Airn	0.566462	1.23413	1.6631e-16
Cdh13	0.793456	1.20471	7.118e-17
Gpc6	0.906953	1.18534	1.85559e-26
4930587E11Rik	0.458078	1.17586	4.22949e-14
Wwc1	0.924335	1.16007	1.17241e-33
Frmd3	0.747444	1.1518	8.49786e-25
Tmem108	0.981595	1.12981	9.31938e-27
Nrg1	0.996933	1.12402	1.50636e-25
Kcnk9	0.804703	1.12272	6.05192e-28
Adamts2	0.690184	1.10809	2.72498e-17
Kcnk2	0.40593	1.08547	4.25779e-08
Tmem266	0.572597	1.06336	4.0743e-15
Mmp24	0.400818	1.05613	9.04075e-10
Pdzrn4	0.768916	1.05157	7.91621e-16
Sphkap	0.953988	1.04468	1.15823e-30
Klhl1	0.431493	1.04311	6.59226e-09
March4	0.437628	1.03207	1.13141e-09
Grin3a	0.46728	1.01386	9.2154e-07
Kcng1	0.664622	1.00441	5.36889e-16
Lhfpl3	0.628834	1.00366	3.39619e-12
Ptprk	0.673824	1.00157	2.0486e-10

## Sheet: L6CT_P14>P21
	Percent Cells Expressing	log2fold-change	p_adj
Trpm3	0.857107	2.62143	0
Mir670hg	0.559433	1.87613	2.03558e-123
Col24a1	0.483814	1.81443	3.22002e-121
Ptprk	0.523268	1.63364	2.09786e-104
Kcnk10	0.439555	1.62133	1.42626e-92
Sema6a	0.629742	1.59436	1.21935e-128
Lingo2	0.59307	1.50365	1.76361e-109
Tmem108	0.701315	1.46127	1.8891e-119
Sema5b	0.417046	1.43187	4.0357e-64
Srgap3	0.539707	1.36778	1.44105e-85
Plppr1	0.542994	1.35628	1.06827e-80
Nav1	0.828528	1.33138	4.94619e-148
Slc6a11	0.402124	1.29618	1.38794e-57
Adamts16	0.405412	1.29295	1.66112e-57
Cmss1	0.711684	1.26006	9.96393e-114
Slc8a3	0.675771	1.25186	7.99168e-95
Kcnb2	0.548811	1.19488	3.03846e-59
Airn	0.619373	1.18397	1.28523e-59
Unc5d	0.564745	1.18337	9.28395e-63
Col5a1	0.87481	1.1043	2.00312e-126

## Sheet: L6IT_P14>P21
	Percent Cells Expressing	log2fold-change	p_adj
Myo16	0.661328	1.8646	1.1294e-100
Slc8a3	0.403674	1.58075	2.75222e-43
Angpt1	0.536034	1.47717	1.81344e-47
Plppr1	0.854451	1.40923	4.52429e-90
Pdzrn4	0.40179	1.35915	8.40742e-30
Cmss1	0.68959	1.29063	3.55064e-61
Egfem1	0.531795	1.27628	1.97757e-28
1700023F02Rik	0.545926	1.18826	1.25552e-34
Met	0.490815	1.09617	3.53752e-26
Trpc5	0.508243	1.07749	1.28915e-25
Col23a1	0.414979	1.04818	1.48074e-17
Samd5	0.545926	1.03594	7.18882e-29
Adamts3	0.805935	1.00033	7.4156e-48

## Sheet: L6b_P14>P21
	Percent Cells Expressing	log2fold-change	p_adj
Egfem1	0.508083	2.265	1.30143e-11
Mir670hg	0.473441	1.47996	1.79595e-06
Necab1	0.526559	1.44143	1.33063e-06
Slit1	0.510393	1.14685	0.000105241
Cmss1	0.794457	1.13075	2.17238e-09
Tcf4	0.685912	1.09303	3.06772e-05

## Sheet: Pvalb_P14>P21
	Percent Cells Expressing	log2fold-change	p_adj
Miat	0.797443	1.87028	9.34626e-72
Ephb1	0.551622	1.719	4.88855e-34
Kcnt2	0.59292	1.53083	3.136e-27
Ptprz1	0.415929	1.52857	5.67392e-17
2810049E08Rik	0.657817	1.50402	4.5219e-39
St6galnac3	0.507375	1.48644	5.16464e-23
Ghr	0.489676	1.39941	8.58818e-20
Cdkl2	0.456244	1.37346	8.44437e-20
Garnl3	0.975418	1.3697	1.55727e-73
Stx1a	0.47001	1.34332	2.60491e-21
Chl1	0.864307	1.29249	9.81856e-40
Plppr1	0.79351	1.27494	4.76186e-34
Cdh8	0.702065	1.26832	2.41491e-25
Sema6d	0.513274	1.25828	1.2586e-14
Unc13b	0.588987	1.23273	1.99514e-21
Grm3	0.771878	1.23029	6.35955e-28
Kirrel3	0.908555	1.20463	2.01218e-19
Adam12	0.493609	1.1796	9.33306e-16
Stmn2	0.74238	1.17513	3.1898e-27
Cmss1	0.740413	1.16235	1.04461e-27
Shisa9	0.969518	1.14534	3.43236e-36
Dcc	0.609636	1.10448	1.43069e-10
Snrpn	0.645034	1.07676	2.62946e-18
Slc44a5	0.713864	1.06559	8.15221e-18
Csmd3	0.945919	1.04739	2.02571e-29
Nrbp2	0.485742	1.0278	2.55417e-13
Scn3a	0.539823	1.02388	1.85102e-14
Sgcd	0.66175	1.01707	9.05302e-14

## Sheet: Sst_P14>P21
	Percent Cells Expressing	log2fold-change	p_adj
Kcnip4	0.966903	1.53961	4.29845e-15
Cmss1	0.71513	1.15232	4.75268e-22
Kcnt2	0.560284	1.1373	1.26252e-13
Unc13b	0.404255	1.12706	9.90716e-10
Egfem1	0.699764	1.12348	1.97752e-12
Thsd7b	0.79669	1.09024	6.66628e-17
Arpp21	0.521277	1.01889	4.09945e-08
2810049E08Rik	0.497636	1.00207	1.87109e-10

[truncated: 14 more sheets: Vip_P14>P21, Lamp5_P14>P21, L2_3_P21>P14, L4_P21>P14, L5IT_P21>P14, L5NP_P21>P14, L5PT_P21>P14, L6CT_P21>P14, L6IT_P21>P14, L6b_P21>P14, Pvalb_P21>P14, Sst_P21>P14, Vip_P21>P14, Lamp5_P21>P14]
