# Supplementary material for: Molecular states underlying neuronal cell type development and plasticity in the postnatal whisker cortex
Source: PLoS Biol. 2025 May 14;23(5):e3003176. doi: 10.1371/journal.pbio.3003176 (PMC12119026; doi:10.1371/journal.pbio.3003176)
Supplement: S5 Table — Subclass-by-subclass differential expression testing results between P22 10d AWD and P22. (XLSX) [file pbio.3003176.s016.xlsx]

## Sheet: L2_3_WD10d>P22
	Percent Cells Expressing	log2fold-change	p_adj
B230216N24Rik	0.817703	1.1128	3.92712e-190
Tbc1d1	0.529134	1.02339	4.23414e-94

## Sheet: L4_WD10d>P22
	Percent Cells Expressing	log2fold-change	p_adj
Myh9	0.498313	1.18293	8.04007e-109
1700016P03Rik	0.674916	1.11358	1.65811e-142
Tanc1	0.412542	1.04722	7.19898e-68
Sik2	0.855737	1.00667	1.29006e-195

## Sheet: L5IT_WD10d>P22
	Percent Cells Expressing	log2fold-change	p_adj
Klf10	0.559853	1.1726	7.93464e-18

## Sheet: L5NP_WD10d>P22
	Percent Cells Expressing	log2fold-change	p_adj
Gse1	0.607547	1.03557	2.51996e-07

## Sheet: L5PT_WD10d>P22
	Percent Cells Expressing	log2fold-change	p_adj
Klf10	0.430318	1.69552	1.81925e-16
Hes1	0.457213	1.19294	5.20986e-11

## Sheet: L6CT_WD10d>P22
	Percent Cells Expressing	log2fold-change	p_adj
Klf10	0.457871	1.43381	3.27839e-52
1700016P03Rik	0.589157	1.33367	1.57355e-61
Ccnd2	0.528413	1.01886	8.20069e-38
Slc38a2	0.700196	1.01303	1.63687e-54

## Sheet: L6IT_WD10d>P22
	Percent Cells Expressing	log2fold-change	p_adj
Klf10	0.507806	1.30978	6.57276e-40
B230216N24Rik	0.451109	1.11218	4.16568e-25
1700016P03Rik	0.64585	1.08877	3.30401e-40

## Sheet: L6b_WD10d>P22
	Percent Cells Expressing	log2fold-change	p_adj
Eml1	0.451613	1.79075	0.0270424
Cap1	0.462366	1.56643	0.0327735
Zcchc14	0.612903	1.49937	0.0175567
Tnfrsf19	0.526882	1.45257	0.0420323
Hs6st3	0.72043	1.36819	0.0281124
Ptk7	0.623656	1.33731	0.0248243
Faim2	0.634409	1.31311	0.0281124
Zfr2	0.645161	1.29494	0.0270424
Ephb2	0.677419	1.2399	0.0227349
Abhd6	0.623656	1.22874	0.0420323
Tmem117	0.849462	1.00687	0.0224189

## Sheet: Pvalb_WD10d>P22
	Percent Cells Expressing	log2fold-change	p_adj

## Sheet: Sst_WD10d>P22
	Percent Cells Expressing	log2fold-change	p_adj
1700016P03Rik	0.443869	1.08608	3.38034e-11

[truncated: 14 more sheets: Vip_WD10d>P22, Lamp5_WD10d>P22, L2_3_P22>WD10d, L4_P22>WD10d, L5IT_P22>WD10d, L5NP_P22>WD10d, L5PT_P22>WD10d, L6CT_P22>WD10d, L6IT_P22>WD10d, L6b_P22>WD10d, Pvalb_P22>WD10d, Sst_P22>WD10d, Vip_P22>WD10d, Lamp5_P22>WD10d]
