# Supplementary material for: Molecular states underlying neuronal cell type development and plasticity in the postnatal whisker cortex
Source: PLoS Biol. 2025 May 14;23(5):e3003176. doi: 10.1371/journal.pbio.3003176 (PMC12119026; doi:10.1371/journal.pbio.3003176)
Supplement: S6 Table — Subclass-by-subclass differential expression testing results between P22 1d RWD and P22. (XLSX) [file pbio.3003176.s017.xlsx]

## Sheet: L2_3_WD1d>P22
	Percent Cells Expressing	log2fold-change	p_adj
Btg2	0.304463	1.77519	6.8718e-66
Npas4	0.25939	1.58083	3.73532e-48
Junb	0.377375	1.0477	3.51511e-42
Ccbe1	0.490057	1.00795	9.57579e-56

## Sheet: L4_WD1d>P22
	Percent Cells Expressing	log2fold-change	p_adj
Btg2	0.259243	2.26483	2.81648e-73
Fos	0.212382	1.75549	2.99333e-46
Vwc2l	0.206793	1.75055	1.53305e-41
Nr4a3	0.203783	1.61627	3.66042e-39
Npas4	0.257954	1.61286	1.40984e-49
Egr4	0.238177	1.48803	4.27529e-41
Tox	0.346088	1.45902	1.3348e-56
Junb	0.371883	1.14514	1.04923e-47
BC006965	0.254514	1.10429	8.73542e-29
Pdzrn4	0.579536	1.09306	3.02627e-71
Ldb2	0.473775	1.06348	1.70193e-56
Nr4a1	0.594153	1.00371	5.42662e-72

## Sheet: L5IT_WD1d>P22
	Percent Cells Expressing	log2fold-change	p_adj
Npas4	0.343035	1.5679	3.27146e-13
Fos	0.201663	1.36802	6.84985e-06
Egr4	0.286902	1.26384	1.24936e-07
BC006965	0.363825	1.22524	2.04245e-09
4930445B16Rik	0.264033	1.12919	6.05919e-06
Egfem1	0.698545	1.07671	5.9651e-15
Dscaml1	0.218295	1.02369	0.000260355

## Sheet: L5NP_WD1d>P22
	Percent Cells Expressing	log2fold-change	p_adj
Usp30	0.217822	1.45298	0.0123693
Gss	0.227723	1.32021	0.0193585
Ppcdc	0.341584	1.19389	0.00253884

## Sheet: L5PT_WD1d>P22
	Percent Cells Expressing	log2fold-change	p_adj
Nr4a3	0.278932	1.64781	8.05038e-08
Rin2	0.305638	1.36458	2.82878e-06
Btg2	0.302671	1.33906	1.75243e-06
Stac	0.21365	1.27604	0.000737701
Npas4	0.207715	1.26226	0.000963053
Egr4	0.335312	1.1746	1.06181e-05
Dusp1	0.228487	1.02573	0.00285231

## Sheet: L6CT_WD1d>P22
	Percent Cells Expressing	log2fold-change	p_adj
Btg2	0.263587	1.63558	1.4518e-16
Npas4	0.213315	1.42932	1.6229e-10
Nr4a3	0.217391	1.33654	1.04142e-10
Dpyd	0.216033	1.18858	4.99097e-09
Egfem1	0.506793	1.07026	9.07311e-17
Cntnap4	0.360054	1.02339	3.25668e-11
Abcd4	0.205163	1.0012	1.36523e-06

## Sheet: L6IT_WD1d>P22
	Percent Cells Expressing	log2fold-change	p_adj
Btg2	0.279891	1.79908	1.54609e-18
Npas4	0.241848	1.50482	6.2383e-13
Nr4a3	0.411685	1.23447	4.21237e-18
Egr4	0.216033	1.17654	6.61279e-08
4930407I19Rik	0.210598	1.10722	1.18226e-06
Tiparp	0.233696	1.03002	4.57549e-07
Egr3	0.341033	1.0251	4.36973e-11
Rsph14	0.202446	1.02281	3.48677e-06

## Sheet: L6b_WD1d>P22
	Percent Cells Expressing	log2fold-change	p_adj

## Sheet: Pvalb_WD1d>P22
	Percent Cells Expressing	log2fold-change	p_adj

## Sheet: Sst_WD1d>P22
	Percent Cells Expressing	log2fold-change	p_adj
Nell1os	0.230159	1.06728	0.00284149

[truncated: 14 more sheets: Vip_WD1d>P22, Lamp5_WD1d>P22, L2_3_P22>WD1d, L4_P22>WD1d, L5IT_P22>WD1d, L5NP_P22>WD1d, L5PT_P22>WD1d, L6CT_P22>WD1d, L6IT_P22>WD1d, L6b_P22>WD1d, Pvalb_P22>WD1d, Sst_P22>WD1d, Vip_P22>WD1d, Lamp5_P22>WD1d]
